# Supplementary material for: Crystal structure of 1-(2,4-di­nitro­phen­yl)-3,5-diphenyl-1H-pyrazole
Source: Acta Crystallogr E Crystallogr Commun. 2015 Nov 14;71(Pt 12):o931–2. doi: 10.1107/S2056989015021350 (PMC4719887; doi:10.1107/S2056989015021350)
Supplement: Supplementary file 1 [file e-71-0o931-sup1.cif]

##############################################################################
#                                                                            #
# This CIF contains the data in a paper accepted for publication in          #
# Acta Crystallographica Section E. It conforms to the requirements of       #
# Notes for Authors for Acta Crystallographica Section E, and has been       #
# peer reviewed under the auspices of the IUCr Commission on Journals.       #
#                                                                            #
# Full details of the Crystallographic Information File format               #
# are given in the paper "The Crystallographic Information File (CIF):       #
# a New Standard Archive File for Crystallography" by S. R. Hall, F. H.      #
# Allen and I. D. Brown [Acta Cryst. (1991), A47, 655-685].                  #
#                                                                            #
# The current version of the core CIF dictionary is obtainable from          #
# ftp://ftp.iucr.org/pub/cif_core.dic.                                       #
#                                                                            #
# Software is freely available for graphical display of the structure(s)     #
# in this CIF. For information consult the CIF software page                 #
# http://www.iucr.org/resources/cif/software.                                #
#                                                                            #
# This file may be used for bona fide research purposes within the           #
# scientific community so long as proper attribution is given to the journal # 
# article from which it was obtained.                                        #
#                                                                            #
##############################################################################
data_global
_audit_creation_method     'APEX2 v2014.11-0'
_journal_date_recd_electronic     2015-11-10
_journal_date_accepted     2015-11-10
_journal_name_full     'Acta Crystallographica, Section E'
_journal_year     2015
_journal_volume     71
_journal_issue     12
_journal_page_first     o931
_journal_page_last     o932
_journal_paper_category     HO
_journal_paper_doi     10.1107/S2056989015021350
_journal_coeditor_code     QM2114
_publ_contact_author_name
;
Mustafa R. Albayati
;
_publ_contact_author_address
;
Kirkuk University,
College of Science,
Department of Chemistry,
Kirkuk,
Iraq
;
_publ_contact_author_email     'shaabankamel@yahoo.com'
_publ_contact_author_fax     ?
_publ_contact_author_phone     ?
_publ_section_title
;
Crystal structure of 1-(2,4-dinitrophenyl)-3,5-diphenyl-1<i>H</i>-pyrazole
;
loop_
    _publ_author_name
    _publ_author_address
    'Mohamed, Shaaban K.'
;
Chemistry and Environmental Division,
Manchester Metropolitan University,
Manchester M1 5GD,
England
Chemistry Department,
Faculty of Science,
Minia University,
61519 El-Minia,
Egypt
;
    'Joel T. Mague'
;
Department of Chemistry,
Tulane University,
New Orleans,
LA 70118,
USA
;
    'Akkurt, Mehmet'
;
Department of Physics,
Faculty of Sciences,
Erciyes University,
38039 Kayseri,
Turkey
;
    'Mustafa R. Albayati'
;
Kirkuk University,
College of Science,
Department of Chemistry,
Kirkuk,
Iraq
;
    'Alaa F. Mohamed'
;
National Organization for Drug Control and Research,
Giza,
Egypt
;
data_I
_database_code_depnum_ccdc_archive 'CCDC 1436135'
_audit_creation_method     'SHELXL-2014/7'
_chemical_name_systematic
;
1-(2,4-Dinitrophenyl)-3,5-diphenyl-1<i>H</i>-pyrazole
;
_chemical_name_common     ?
_chemical_formula_moiety     'C21 H14 N4 O4'
_chemical_formula_sum     'C21 H14 N4 O4'
_chemical_formula_iupac     'C21 H14 N4 O4'
_chemical_formula_weight     386.36
_chemical_melting_point     ?
_shelx_space_group_comment
;
The symmetry employed for this shelxl refinement is uniquely defined
by the following loop, which should always be used as a source of
symmetry information in preference to the above space-group names.
They are only intended as comments.
;
_space_group_crystal_system     orthorhombic
_space_group_name_H-M_alt     'P 21 21 21'
_space_group_name_Hall     'P 2ac 2ab'
loop_
    _space_group_symop_operation_xyz
    'x, y, z'
    '-x+1/2, -y, z+1/2'
    '-x, y+1/2, -z+1/2'
    'x+1/2, -y+1/2, -z'
_cell_length_a     7.2170(5)
_cell_length_b     12.9467(10)
_cell_length_c     19.3006(14)
_cell_angle_alpha     90
_cell_angle_beta     90
_cell_angle_gamma     90
_cell_volume     1803.4(2)
_cell_formula_units_Z     4
_cell_measurement_reflns_used     4944
_cell_measurement_theta_min     2.6324
_cell_measurement_theta_max     24.1223
_cell_measurement_temperature     150(2)
_exptl_crystal_description     block
_exptl_crystal_colour     yellow-orange
_exptl_crystal_size_max     0.180
_exptl_crystal_size_mid     0.180
_exptl_crystal_size_min     0.170
_exptl_crystal_density_diffrn     1.423
_exptl_crystal_density_meas     ?
_exptl_crystal_density_method     'not measured'
_exptl_crystal_F_000     800
_exptl_absorpt_coefficient_mu     0.102
_exptl_absorpt_correction_type     multi-scan
_exptl_absorpt_process_details
;
(<i>SADABS</i>; Bruker, 2015)
;
_shelx_estimated_absorpt_T_min     0.982
_shelx_estimated_absorpt_T_max     0.983
_exptl_absorpt_correction_T_min     0.78
_exptl_absorpt_correction_T_max     0.98
_exptl_special_details
;
The diffraction data were collected in three sets of 363 frames (0.5\% width in
\w) at \f = 0, 120 and 240\%. A scan time of 40 sec/frame was used.
;
_diffrn_ambient_temperature     150(2)
_diffrn_radiation_type     MoK\a
_diffrn_radiation_wavelength     0.71073
_diffrn_radiation_monochromator     graphite
_diffrn_measurement_device_type     'Bruker SMART APEX CCD'
_diffrn_measurement_method     '\f and \w scans'
_diffrn_detector_area_resol_mean     8.3333
_diffrn_reflns_number     17283
_diffrn_reflns_av_R_equivalents     0.0451
_diffrn_reflns_theta_min     1.894
_diffrn_reflns_theta_max     29.138
_diffrn_reflns_theta_full     28.500
_diffrn_measured_fraction_theta_max     0.972
_diffrn_measured_fraction_theta_full     0.996
_diffrn_reflns_limit_h_min     -9
_diffrn_reflns_limit_h_max     9
_diffrn_reflns_limit_k_min     -17
_diffrn_reflns_limit_k_max     16
_diffrn_reflns_limit_l_min     -26
_diffrn_reflns_limit_l_max     26
_refine_special_details
;
Refinement of <i>F</i>^2^ against ALL reflections. The weighted <i>R</i>-factor
<i>wR</i> and goodness of fit <i>S</i> are based on <i>F</i>^2^, conventional
<i>R</i>-factors <i>R</i> are based on <i>F</i>, with <i>F</i> set to zero for
negative <i>F</i>^2^. The threshold expression of <i>F</i>^2^ >
\s(<i>F</i>^2^) is used only for calculating <i>R</i>-factors(gt) <i>etc</i>.
and is not relevant to the choice of reflections for refinement.
<i>R</i>-factors based on <i>F</i>^2^ are statistically about twice as large
as those based on <i>F</i>, and <i>R</i>- factors based on ALL data will be
even larger. H-atoms attached to carbon were placed in calculated positions
(C---H = 0.95 \%A). All were included as riding contributions with isotropic
displacement parameters 1.2 times those of the attached atoms.
;
_reflns_number_total     4635
_reflns_number_gt     3401
_reflns_threshold_expression     'I > 2\s(I)'
_refine_ls_structure_factor_coef     Fsqd
_refine_ls_matrix_type     full
_refine_ls_R_factor_all     0.0669
_refine_ls_R_factor_gt     0.0421
_refine_ls_wR_factor_gt     0.0888
_refine_ls_wR_factor_ref     0.0964
_refine_ls_goodness_of_fit_ref     1.029
_refine_ls_restrained_S_all     1.029
_refine_ls_number_reflns     4635
_refine_ls_number_parameters     262
_refine_ls_number_restraints     0
_refine_ls_hydrogen_treatment     constr
_refine_ls_weighting_scheme     calc
_refine_ls_weighting_details
                      'w=1/[\s^2^(Fo^2^)+(0.0375P)^2^] where P=(Fo^2^+2Fc^2^)/3'
_atom_sites_solution_hydrogens     geom
_atom_sites_solution_primary     direct
_atom_sites_solution_secondary     difmap
_refine_ls_shift/su_max     0.000
_refine_ls_shift/su_mean     0.000
_refine_diff_density_max     0.208
_refine_diff_density_min     -0.172
_refine_ls_extinction_method     none
_refine_ls_extinction_coef     .
_refine_ls_abs_structure_details
;
Flack <i>x</i> determined using 1193 quotients
[(<i>I</i>^+^)-(<i>I</i>^-^)]/[(<i>I</i>^+^)+(<i>I</i>^-^)]
(Parsons <i>et al.</i>, 2013)
;
_refine_ls_abs_structure_Flack     -0.3(8)
loop_
    _atom_type_symbol
    _atom_type_description
    _atom_type_scat_dispersion_real
    _atom_type_scat_dispersion_imag
    _atom_type_scat_source
    'C' 'C' 0.0033 0.0016
                         'International Tables Vol C Tables 4.2.6.8 and 6.1.1.4'
    'H' 'H' 0.0000 0.0000
                         'International Tables Vol C Tables 4.2.6.8 and 6.1.1.4'
    'N' 'N' 0.0061 0.0033
                         'International Tables Vol C Tables 4.2.6.8 and 6.1.1.4'
    'O' 'O' 0.0106 0.0060
                         'International Tables Vol C Tables 4.2.6.8 and 6.1.1.4'
_computing_data_collection
;
<i>APEX2</i> (Bruker, 2015)
;
_computing_cell_refinement
;
<i>SAINT</i> (Bruker, 2015)
;
_computing_data_reduction
;
<i>SAINT</i> (Bruker, 2015)
;
_computing_structure_solution
;
<i>SHELXT</i> (Sheldrick, 2015a)
;
_computing_structure_refinement
;
<i>SHELXL2014</i> (Sheldrick, 2015b)
;
_computing_molecular_graphics
;
<i>DIAMOND</i> (Brandenburg & Putz, 2012)
;
_computing_publication_material
;
<i>SHELXTL</i> (Sheldrick, 2008)
;
loop_
    _atom_site_type_symbol
    _atom_site_label
    _atom_site_fract_x
    _atom_site_fract_y
    _atom_site_fract_z
    _atom_site_U_iso_or_equiv
    _atom_site_adp_type
    _atom_site_calc_flag
    _atom_site_occupancy
    _atom_site_disorder_assembly
    _atom_site_disorder_group
    O O1 0.0335(2) 0.48865(13) 0.50537(9) 0.0369(4) Uani d 1 . .
    O O2 0.1081(3) 0.56459(13) 0.40944(10) 0.0466(5) Uani d 1 . .
    O O3 0.1707(3) 0.33782(17) 0.21292(9) 0.0617(6) Uani d 1 . .
    O O4 0.2274(3) 0.17545(18) 0.22859(9) 0.0625(6) Uani d 1 . .
    N N1 0.2445(3) 0.26495(13) 0.58248(9) 0.0280(4) Uani d 1 . .
    N N2 0.3024(2) 0.33719(12) 0.53522(9) 0.0261(4) Uani d 1 . .
    N N3 0.1040(2) 0.48950(14) 0.44764(10) 0.0319(4) Uani d 1 . .
    N N4 0.2043(3) 0.2633(2) 0.24971(11) 0.0464(6) Uani d 1 . .
    C C1 0.3782(3) 0.42265(15) 0.56610(11) 0.0268(5) Uani d 1 . .
    C C2 0.3640(3) 0.40575(17) 0.63603(11) 0.0284(5) Uani d 1 . .
    H H2 0.4021 0.4511 0.6720 0.034 Uiso calc 1 . .
    C C3 0.2814(3) 0.30750(17) 0.64398(11) 0.0279(5) Uani d 1 . .
    C C4 0.4636(3) 0.50690(16) 0.52632(11) 0.0260(5) Uani d 1 . .
    C C5 0.5697(3) 0.48621(18) 0.46740(12) 0.0305(5) Uani d 1 . .
    H H5 0.5917 0.4167 0.4539 0.037 Uiso calc 1 . .
    C C6 0.6430(3) 0.56641(17) 0.42857(12) 0.0334(5) Uani d 1 . .
    H H6 0.7123 0.5519 0.3879 0.040 Uiso calc 1 . .
    C C7 0.6152(3) 0.66760(18) 0.44903(13) 0.0377(6) Uani d 1 . .
    H H7 0.6639 0.7226 0.4220 0.045 Uiso calc 1 . .
    C C8 0.5167(4) 0.68884(19) 0.50876(13) 0.0379(6) Uani d 1 . .
    H H8 0.5010 0.7583 0.5235 0.045 Uiso calc 1 . .
    C C9 0.4406(3) 0.60891(17) 0.54720(12) 0.0338(5) Uani d 1 . .
    H H9 0.3723 0.6239 0.5881 0.041 Uiso calc 1 . .
    C C10 0.2384(3) 0.24957(17) 0.70755(11) 0.0297(5) Uani d 1 . .
    C C11 0.2507(3) 0.29519(19) 0.77262(12) 0.0377(6) Uani d 1 . .
    H H11 0.2866 0.3656 0.7764 0.045 Uiso calc 1 . .
    C C12 0.2113(4) 0.2394(2) 0.83180(13) 0.0456(7) Uani d 1 . .
    H H12 0.2220 0.2715 0.8759 0.055 Uiso calc 1 . .
    C C13 0.1569(4) 0.1382(2) 0.82749(13) 0.0459(7) Uani d 1 . .
    H H13 0.1295 0.1004 0.8684 0.055 Uiso calc 1 . .
    C C14 0.1421(4) 0.0917(2) 0.76378(14) 0.0491(7) Uani d 1 . .
    H H14 0.1038 0.0217 0.7605 0.059 Uiso calc 1 . .
    C C15 0.1830(4) 0.14687(18) 0.70429(13) 0.0413(6) Uani d 1 . .
    H H15 0.1731 0.1139 0.6605 0.050 Uiso calc 1 . .
    C C16 0.2618(3) 0.31836(16) 0.46461(10) 0.0254(4) Uani d 1 . .
    C C17 0.1820(3) 0.39223(16) 0.42117(11) 0.0277(5) Uani d 1 . .
    C C18 0.1647(3) 0.37515(18) 0.35076(12) 0.0329(5) Uani d 1 . .
    H H18 0.1168 0.4271 0.3210 0.040 Uiso calc 1 . .
    C C19 0.2188(3) 0.28098(18) 0.32499(11) 0.0328(5) Uani d 1 . .
    C C20 0.2869(3) 0.20328(18) 0.36702(12) 0.0332(5) Uani d 1 . .
    H H20 0.3171 0.1376 0.3482 0.040 Uiso calc 1 . .
    C C21 0.3104(3) 0.22280(16) 0.43688(11) 0.0293(5) Uani d 1 . .
    H H21 0.3600 0.1707 0.4662 0.035 Uiso calc 1 . .
loop_
    _atom_site_aniso_label
    _atom_site_aniso_U_11
    _atom_site_aniso_U_22
    _atom_site_aniso_U_33
    _atom_site_aniso_U_12
    _atom_site_aniso_U_13
    _atom_site_aniso_U_23
    O1 0.0335(9) 0.0348(10) 0.0423(10) 0.0026(7) 0.0025(8) 0.0002(8)
    O2 0.0523(11) 0.0286(9) 0.0588(11) 0.0032(8) -0.0003(10) 0.0159(9)
    O3 0.0703(13) 0.0840(15) 0.0308(10) -0.0060(12) -0.0092(9) 0.0152(10)
    O4 0.0708(14) 0.0772(15) 0.0394(11) 0.0100(12) -0.0055(10) -0.0219(10)
    N1 0.0297(10) 0.0279(10) 0.0264(9) -0.0008(8) -0.0002(8) 0.0051(8)
    N2 0.0293(9) 0.0228(9) 0.0261(9) -0.0012(8) -0.0007(7) 0.0017(7)
    N3 0.0264(9) 0.0276(10) 0.0418(12) -0.0005(8) -0.0052(9) 0.0052(9)
    N4 0.0402(12) 0.0702(17) 0.0289(12) -0.0053(12) -0.0022(9) -0.0018(12)
    C1 0.0261(11) 0.0231(11) 0.0313(12) 0.0014(9) -0.0008(9) -0.0022(9)
    C2 0.0300(11) 0.0255(11) 0.0297(11) -0.0004(9) -0.0019(10) -0.0021(9)
    C3 0.0276(11) 0.0303(12) 0.0256(11) 0.0037(9) -0.0006(9) -0.0009(9)
    C4 0.0235(11) 0.0260(12) 0.0286(11) -0.0011(9) -0.0032(9) -0.0004(9)
    C5 0.0279(12) 0.0264(12) 0.0372(13) 0.0003(9) -0.0004(10) -0.0019(10)
    C6 0.0280(12) 0.0363(13) 0.0360(13) -0.0027(10) 0.0023(10) 0.0017(11)
    C7 0.0347(12) 0.0318(13) 0.0467(14) -0.0085(10) -0.0016(12) 0.0058(11)
    C8 0.0421(14) 0.0253(13) 0.0462(15) -0.0045(11) -0.0027(11) -0.0031(11)
    C9 0.0396(13) 0.0282(12) 0.0335(12) -0.0011(10) 0.0005(11) -0.0059(11)
    C10 0.0274(11) 0.0340(13) 0.0278(11) 0.0006(10) -0.0014(10) 0.0005(10)
    C11 0.0420(14) 0.0382(14) 0.0329(13) -0.0083(11) 0.0034(11) -0.0026(10)
    C12 0.0544(17) 0.0531(16) 0.0293(13) -0.0042(14) 0.0032(12) -0.0003(12)
    C13 0.0553(17) 0.0519(17) 0.0304(14) -0.0078(14) 0.0004(12) 0.0116(12)
    C14 0.0721(19) 0.0360(15) 0.0394(14) -0.0103(14) -0.0031(14) 0.0091(12)
    C15 0.0616(16) 0.0329(13) 0.0293(12) -0.0054(12) -0.0031(12) 0.0015(10)
    C16 0.0234(10) 0.0264(11) 0.0265(11) -0.0034(9) -0.0013(9) 0.0024(9)
    C17 0.0257(11) 0.0255(11) 0.0320(12) -0.0043(9) -0.0007(9) 0.0029(10)
    C18 0.0300(12) 0.0364(13) 0.0324(12) -0.0055(10) -0.0040(10) 0.0092(10)
    C19 0.0315(12) 0.0430(14) 0.0240(11) -0.0077(11) -0.0020(10) 0.0011(10)
    C20 0.0321(12) 0.0335(13) 0.0340(13) -0.0033(10) 0.0014(10) -0.0056(10)
    C21 0.0294(12) 0.0288(12) 0.0296(12) -0.0015(9) -0.0025(9) 0.0022(9)
_geom_special_details
;
All e.s.d.'s (except the e.s.d. in the dihedral angle between two l.s. planes)
are estimated using the full covariance matrix. The cell e.s.d.'s are taken
into account individually in the estimation of e.s.d.'s in distances, angles
and torsion angles; correlations between e.s.d.'s in cell parameters are only
used when they are defined by crystal symmetry. An approximate (isotropic)
treatment of cell e.s.d.'s is used for estimating e.s.d.'s involving l.s.
planes.
;
loop_
    _geom_bond_atom_site_label_1
    _geom_bond_atom_site_label_2
    _geom_bond_site_symmetry_2
    _geom_bond_distance
    _geom_bond_publ_flag
    O1 N3 . 1.225(2) ?
    O2 N3 . 1.220(2) ?
    O3 N4 . 1.222(3) ?
    O4 N4 . 1.220(3) ?
    N1 C3 . 1.335(3) ?
    N1 N2 . 1.372(2) ?
    N2 C1 . 1.371(3) ?
    N2 C16 . 1.415(3) ?
    N3 C17 . 1.471(3) ?
    N4 C19 . 1.475(3) ?
    C1 C2 . 1.371(3) ?
    C1 C4 . 1.469(3) ?
    C2 C3 . 1.413(3) ?
    C2 H2 . 0.9500 ?
    C3 C10 . 1.471(3) ?
    C4 C9 . 1.391(3) ?
    C4 C5 . 1.397(3) ?
    C5 C6 . 1.385(3) ?
    C5 H5 . 0.9500 ?
    C6 C7 . 1.383(3) ?
    C6 H6 . 0.9500 ?
    C7 C8 . 1.382(3) ?
    C7 H7 . 0.9500 ?
    C8 C9 . 1.387(3) ?
    C8 H8 . 0.9500 ?
    C9 H9 . 0.9500 ?
    C10 C15 . 1.390(3) ?
    C10 C11 . 1.391(3) ?
    C11 C12 . 1.381(3) ?
    C11 H11 . 0.9500 ?
    C12 C13 . 1.371(4) ?
    C12 H12 . 0.9500 ?
    C13 C14 . 1.373(4) ?
    C13 H13 . 0.9500 ?
    C14 C15 . 1.384(3) ?
    C14 H14 . 0.9500 ?
    C15 H15 . 0.9500 ?
    C16 C21 . 1.393(3) ?
    C16 C17 . 1.396(3) ?
    C17 C18 . 1.382(3) ?
    C18 C19 . 1.373(3) ?
    C18 H18 . 0.9500 ?
    C19 C20 . 1.383(3) ?
    C20 C21 . 1.382(3) ?
    C20 H20 . 0.9500 ?
    C21 H21 . 0.9500 ?
loop_
    _geom_angle_atom_site_label_1
    _geom_angle_atom_site_label_2
    _geom_angle_atom_site_label_3
    _geom_angle_site_symmetry_1
    _geom_angle_site_symmetry_3
    _geom_angle
    _geom_angle_publ_flag
    C3 N1 N2 . . 104.42(17) ?
    C1 N2 N1 . . 112.51(17) ?
    C1 N2 C16 . . 129.82(17) ?
    N1 N2 C16 . . 117.39(16) ?
    O2 N3 O1 . . 124.5(2) ?
    O2 N3 C17 . . 117.58(19) ?
    O1 N3 C17 . . 117.85(17) ?
    O4 N4 O3 . . 124.7(2) ?
    O4 N4 C19 . . 117.7(2) ?
    O3 N4 C19 . . 117.6(2) ?
    N2 C1 C2 . . 105.63(19) ?
    N2 C1 C4 . . 122.64(19) ?
    C2 C1 C4 . . 131.6(2) ?
    C1 C2 C3 . . 106.38(19) ?
    C1 C2 H2 . . 126.8 ?
    C3 C2 H2 . . 126.8 ?
    N1 C3 C2 . . 111.04(18) ?
    N1 C3 C10 . . 119.27(18) ?
    C2 C3 C10 . . 129.68(19) ?
    C9 C4 C5 . . 118.9(2) ?
    C9 C4 C1 . . 120.2(2) ?
    C5 C4 C1 . . 120.87(19) ?
    C6 C5 C4 . . 120.4(2) ?
    C6 C5 H5 . . 119.8 ?
    C4 C5 H5 . . 119.8 ?
    C7 C6 C5 . . 120.0(2) ?
    C7 C6 H6 . . 120.0 ?
    C5 C6 H6 . . 120.0 ?
    C8 C7 C6 . . 120.1(2) ?
    C8 C7 H7 . . 120.0 ?
    C6 C7 H7 . . 120.0 ?
    C7 C8 C9 . . 120.1(2) ?
    C7 C8 H8 . . 120.0 ?
    C9 C8 H8 . . 120.0 ?
    C8 C9 C4 . . 120.4(2) ?
    C8 C9 H9 . . 119.8 ?
    C4 C9 H9 . . 119.8 ?
    C15 C10 C11 . . 117.7(2) ?
    C15 C10 C3 . . 120.71(19) ?
    C11 C10 C3 . . 121.5(2) ?
    C12 C11 C10 . . 120.8(2) ?
    C12 C11 H11 . . 119.6 ?
    C10 C11 H11 . . 119.6 ?
    C13 C12 C11 . . 120.6(2) ?
    C13 C12 H12 . . 119.7 ?
    C11 C12 H12 . . 119.7 ?
    C12 C13 C14 . . 119.7(2) ?
    C12 C13 H13 . . 120.1 ?
    C14 C13 H13 . . 120.1 ?
    C13 C14 C15 . . 120.0(2) ?
    C13 C14 H14 . . 120.0 ?
    C15 C14 H14 . . 120.0 ?
    C14 C15 C10 . . 121.2(2) ?
    C14 C15 H15 . . 119.4 ?
    C10 C15 H15 . . 119.4 ?
    C21 C16 C17 . . 118.79(19) ?
    C21 C16 N2 . . 118.11(18) ?
    C17 C16 N2 . . 123.06(18) ?
    C18 C17 C16 . . 121.2(2) ?
    C18 C17 N3 . . 116.36(19) ?
    C16 C17 N3 . . 122.39(18) ?
    C19 C18 C17 . . 118.2(2) ?
    C19 C18 H18 . . 120.9 ?
    C17 C18 H18 . . 120.9 ?
    C18 C19 C20 . . 122.3(2) ?
    C18 C19 N4 . . 118.3(2) ?
    C20 C19 N4 . . 119.4(2) ?
    C21 C20 C19 . . 118.9(2) ?
    C21 C20 H20 . . 120.6 ?
    C19 C20 H20 . . 120.6 ?
    C20 C21 C16 . . 120.4(2) ?
    C20 C21 H21 . . 119.8 ?
    C16 C21 H21 . . 119.8 ?
loop_
    _geom_torsion_atom_site_label_1
    _geom_torsion_atom_site_label_2
    _geom_torsion_atom_site_label_3
    _geom_torsion_atom_site_label_4
    _geom_torsion_site_symmetry_1
    _geom_torsion_site_symmetry_2
    _geom_torsion_site_symmetry_3
    _geom_torsion_site_symmetry_4
    _geom_torsion
    _geom_torsion_publ_flag
    C3 N1 N2 C1 . . . . 1.4(2) ?
    C3 N1 N2 C16 . . . . -173.15(17) ?
    N1 N2 C1 C2 . . . . -1.6(2) ?
    C16 N2 C1 C2 . . . . 172.1(2) ?
    N1 N2 C1 C4 . . . . 174.98(19) ?
    C16 N2 C1 C4 . . . . -11.4(3) ?
    N2 C1 C2 C3 . . . . 1.1(2) ?
    C4 C1 C2 C3 . . . . -175.0(2) ?
    N2 N1 C3 C2 . . . . -0.6(2) ?
    N2 N1 C3 C10 . . . . -179.24(18) ?
    C1 C2 C3 N1 . . . . -0.3(2) ?
    C1 C2 C3 C10 . . . . 178.1(2) ?
    N2 C1 C4 C9 . . . . 142.0(2) ?
    C2 C1 C4 C9 . . . . -42.4(4) ?
    N2 C1 C4 C5 . . . . -38.4(3) ?
    C2 C1 C4 C5 . . . . 137.2(3) ?
    C9 C4 C5 C6 . . . . -3.2(3) ?
    C1 C4 C5 C6 . . . . 177.2(2) ?
    C4 C5 C6 C7 . . . . 1.6(3) ?
    C5 C6 C7 C8 . . . . 1.0(4) ?
    C6 C7 C8 C9 . . . . -2.0(4) ?
    C7 C8 C9 C4 . . . . 0.4(4) ?
    C5 C4 C9 C8 . . . . 2.2(3) ?
    C1 C4 C9 C8 . . . . -178.2(2) ?
    N1 C3 C10 C15 . . . . 8.4(3) ?
    C2 C3 C10 C15 . . . . -169.9(2) ?
    N1 C3 C10 C11 . . . . -171.3(2) ?
    C2 C3 C10 C11 . . . . 10.4(4) ?
    C15 C10 C11 C12 . . . . 0.8(4) ?
    C3 C10 C11 C12 . . . . -179.5(2) ?
    C10 C11 C12 C13 . . . . -0.8(4) ?
    C11 C12 C13 C14 . . . . 0.3(4) ?
    C12 C13 C14 C15 . . . . 0.3(5) ?
    C13 C14 C15 C10 . . . . -0.3(4) ?
    C11 C10 C15 C14 . . . . -0.2(4) ?
    C3 C10 C15 C14 . . . . -179.9(3) ?
    C1 N2 C16 C21 . . . . 135.4(2) ?
    N1 N2 C16 C21 . . . . -51.2(3) ?
    C1 N2 C16 C17 . . . . -42.3(3) ?
    N1 N2 C16 C17 . . . . 131.2(2) ?
    C21 C16 C17 C18 . . . . -5.3(3) ?
    N2 C16 C17 C18 . . . . 172.3(2) ?
    C21 C16 C17 N3 . . . . 171.68(19) ?
    N2 C16 C17 N3 . . . . -10.7(3) ?
    O2 N3 C17 C18 . . . . -32.5(3) ?
    O1 N3 C17 C18 . . . . 144.9(2) ?
    O2 N3 C17 C16 . . . . 150.3(2) ?
    O1 N3 C17 C16 . . . . -32.3(3) ?
    C16 C17 C18 C19 . . . . 3.6(3) ?
    N3 C17 C18 C19 . . . . -173.60(19) ?
    C17 C18 C19 C20 . . . . 0.8(3) ?
    C17 C18 C19 N4 . . . . -178.7(2) ?
    O4 N4 C19 C18 . . . . -169.8(2) ?
    O3 N4 C19 C18 . . . . 10.5(3) ?
    O4 N4 C19 C20 . . . . 10.6(3) ?
    O3 N4 C19 C20 . . . . -169.1(2) ?
    C18 C19 C20 C21 . . . . -3.4(3) ?
    N4 C19 C20 C21 . . . . 176.2(2) ?
    C19 C20 C21 C16 . . . . 1.6(3) ?
    C17 C16 C21 C20 . . . . 2.7(3) ?
    N2 C16 C21 C20 . . . . -175.03(19) ?
loop_
    _geom_hbond_atom_site_label_D
    _geom_hbond_atom_site_label_H
    _geom_hbond_atom_site_label_A
    _geom_hbond_site_symmetry_A
    _geom_hbond_distance_DH
    _geom_hbond_distance_HA
    _geom_hbond_distance_DA
    _geom_hbond_angle_DHA
    C21 H21 O1 4_556 0.95 2.48 3.366(3) 156
_shelx_hkl_file
;
  -1   0   0   -9.00    0.40
   1   0   0   -8.30    0.40
  -1   0   0   -7.80    0.50
  -2   0   0 7858.61  665.63
   2   0   0 7645.94  665.63
  -2   0   0 7672.23  665.63
  -3   0   0    0.20    0.50
  -3   0   0    0.00    0.80
   3   0   0   -0.60    0.60
   4   0   0   52.19    4.90
  -4   0   0   55.99    5.00
  -4   0   0   53.49    4.80
  -5   0   0   -0.40    1.30
   5   0   0    0.50    1.00
  -5   0   0   -0.40    0.90
  -6   0   0    8.50    2.10
   6   0   0    7.90    1.70
  -7   0   0    0.40    2.10
   7   0   0    0.90    1.70
  -8   0   0    3.40    2.60
   8   0   0    4.00    2.50
  -9   0   0    0.80    3.40
   0   1   0   -2.60    0.20
   0  -1   0   -2.30    0.20
   0   1   0   -2.10    0.20
  -1  -1   0  829.32   72.49
  -1   1   0  835.32   72.49
   1   1   0  827.02   72.39
  -1  -1   0  840.62   72.49
  -1   1   0  810.42   72.49
   1  -1   0  812.22   72.39
  -2  -1   0   91.39    8.80
  -2   1   0   97.89    8.80
  -2   1   0  101.29    8.70
  -2  -1   0  102.29    8.80
   2   1   0   98.39    8.80
   3   1   0  241.68   21.10
  -3  -1   0  249.58   21.10
  -3   1   0  245.78   21.20
   3  -1   0  237.38   21.10
  -3   1   0  243.98   21.10
  -3  -1   0  242.88   21.20
  -4   1   0  110.69   10.50
  -4   1   0  121.69   10.30
   4   1   0  117.09   10.40
  -4  -1   0  123.09   10.50
  -4  -1   0  125.09   10.30
   4  -1   0  109.39   10.40
  -5   1   0   30.50    2.70
   5  -1   0   23.20    2.80
   5   1   0   26.60    2.80
  -5   1   0   23.00    3.00
  -5  -1   0   29.90    3.00
  -5  -1   0   26.70    2.70
  -6   1   0   37.70    4.20
   6  -1   0   40.50    3.90
   6   1   0   36.40    3.90
  -6  -1   0   36.40    4.20
   7  -1   0    1.40    1.80
  -7  -1   0   -0.90    2.00
   7   1   0    2.00    1.90
  -7   1   0   -0.10    2.10
  -8  -1   0    0.40    2.70
  -8   1   0    5.00    2.70
   8  -1   0    3.10    2.30
  -9   1   0    4.10    3.60
  -9  -1   0    5.30    3.40
   0  -2   0 2162.88  195.48
   0   2   0 2275.07  195.48
   0   2   0 2368.16  195.48
   1  -2   0   26.50    2.50
  -1  -2   0   29.70    2.60
  -1   2   0   27.60    2.50
   1   2   0   29.70    2.60
   1   2   0   29.60    2.50
  -1   2   0   25.50    2.50
  -2   2   0 9801.32  845.12
  -2  -2   0 9915.51  845.02
   2   2   0 9999.00  845.02
  -2   2   0 9689.23  845.02
  -2  -2   0 9633.54  845.02
   2  -2   0 9794.72  844.92
  -3  -2   0   95.79    9.20
  -3   2   0  106.79    9.20
  -3  -2   0  103.19    9.10
   3   2   0  105.29    9.10
  -3   2   0  110.89    9.10
   3  -2   0  100.99    9.20
   4   2   0 1598.84  136.69
   4  -2   0 1569.34  136.69
  -4  -2   0 1611.34  136.69
  -4  -2   0 1533.65  136.79
  -4   2   0 1613.04  136.69
  -4   2   0 1582.34  136.79
  -5   2   0   19.50    2.20
  -5  -2   0   22.00    2.60
   5  -2   0   14.90    2.20
  -5  -2   0   23.10    2.30
  -5   2   0   24.60    2.60
   5   2   0   20.10    2.30
  -6   2   0   20.70    2.60
  -6  -2   0   15.40    2.10
  -6  -2   0   14.40    2.50
   6  -2   0   17.70    2.20
   6   2   0   13.00    2.10
   7  -2   0    2.20    1.80
  -7  -2   0    3.00    2.20
  -7   2   0    2.70    2.10
   8  -2   0    0.60    2.20
  -8  -2   0    1.10    2.50
  -8   2   0    1.80    2.60
  -9  -2   0   13.90    3.90
  -9   2   0   18.30    4.10
   9  -2   0    9.50    3.50
   0   3   0    1.60    0.50
   0   3   0   -0.70    0.40
   0  -3   0   -1.50    0.50
  -1   3   0   99.99    8.80
  -1  -3   0   98.39    8.80
   1   3   0  106.79    8.80
   1  -3   0   94.39    8.80
   1   3   0  105.69    8.80
  -1   3   0   98.29    8.80
  -2  -3   0   -0.30    0.60
  -2   3   0    0.20    0.60
   2  -3   0    0.20    0.50
  -2   3   0    0.30    0.70
  -2  -3   0    1.20    0.70
   2   3   0   -0.20    0.40
  -3   3   0  722.73   63.79
   3  -3   0  743.13   63.69
   3   3   0  740.63   63.69
  -3   3   0  752.22   63.79
  -3  -3   0  729.33   63.79
  -3  -3   0  742.53   63.79
   4  -3   0    2.60    1.00
  -4  -3   0    2.10    1.10
  -4  -3   0    6.80    1.10
   4  -3   0    3.50    0.80
  -4   3   0    4.70    1.30
   4   3   0    3.90    0.90
  -5  -3   0   -0.10    1.30
  -5  -3   0    1.50    1.10
   5  -3   0    1.80    1.20
   5   3   0   -0.10    1.00
  -5   3   0   -0.50    1.40
  -6   3   0   52.49    5.30
  -6  -3   0   49.90    5.30
   6   3   0   48.40    5.10
  -6  -3   0   60.69    5.10
   6  -3   0   55.39    5.20
  -7   3   0    0.40    2.10
   7  -3   0    2.10    1.80
  -7  -3   0    2.70    2.20
   8  -3   0   17.10    2.70
  -8  -3   0    7.20    3.00
  -8   3   0    9.40    3.00
   9  -3   0    6.90    3.20
  -9   3   0    7.50    3.70
  -9  -3   0    2.90    3.70
   0  -4   0  152.38   13.80
   0   4   0  161.98   13.80
   0   4   0  162.88   13.80
   1   4   0  490.55   40.30
  -1  -4   0  448.26   40.40
   1   4   0  476.65   40.40
  -1   4   0  474.85   40.30
  -1   4   0  453.65   40.30
   1  -4   0  456.15   40.30
   2   4   0   11.20    1.10
   2  -4   0    8.50    1.10
   2   4   0   12.00    1.40
  -2  -4   0    8.80    1.20
  -2   4   0    4.60    1.10
  -2   4   0   12.50    1.30
  -3   4   0   41.90    3.60
  -3   4   0   43.50    3.70
  -3  -4   0   41.40    3.70
   3   4   0   36.40    3.50
  -3  -4   0   33.70    3.70
   3  -4   0   38.20    3.50
  -4  -4   0  843.42   76.29
  -4  -4   0  849.81   76.19
  -4   4   0  910.21   76.19
   4  -4   0  907.51   76.09
   4   4   0  896.21   76.09
  -5   4   0   71.49    6.50
   5  -4   0   75.39    6.40
   5   4   0   64.49    6.30
  -5  -4   0   72.59    6.50
  -5  -4   0   64.49    6.30
  -6   4   0  181.58   16.70
   6  -4   0  192.38   16.60
  -6  -4   0  185.28   16.60
  -6  -4   0  198.18   16.80
   7  -4   0   16.50    2.50
  -7   4   0   18.50    3.00
  -7  -4   0   12.40    2.80
  -8   4   0    0.30    2.80
  -8  -4   0    2.90    2.70
   8  -4   0    5.40    2.40
  -9  -4   0    3.90    3.80
   9  -4   0    2.80    3.20
  -9   4   0    3.40    3.80
   0  -5   0    0.30    0.70
   0   5   0   -0.90    0.70
   0   5   0   -0.50    0.60
  -1   5   0   24.80    2.60
   1   5   0   26.00    2.50
   1   5   0   31.20    2.60
  -1  -5   0   28.20    2.60
  -1   5   0   26.00    2.50
   1  -5   0   24.00    2.60
   2  -5   0  202.18   17.70
   2   5   0  203.28   17.70
  -2   5   0  198.88   17.80
  -2   5   0  206.58   17.80
   2   5   0  207.38   17.80
  -2  -5   0  208.38   17.80
   3   5   0  173.18   14.70
   3  -5   0  162.98   14.60
  -3   5   0  179.48   14.70
  -3  -5   0  161.38   14.70
  -3   5   0  156.98   14.70
   3   5   0  172.38   14.60
   4  -5   0   22.10    2.40
   4   5   0   25.30    2.90
  -4   5   0   24.90    2.60
  -4   5   0   26.80    2.60
   4   5   0   19.40    2.40
  -4  -5   0   24.90    2.60
  -5  -5   0   91.69    8.00
  -5   5   0   85.49    8.00
   5  -5   0   86.99    7.90
  -5  -5   0   83.19    7.80
   6  -5   0   88.89    8.20
  -6   5   0   85.89    8.30
  -6  -5   0   90.29    8.30
  -6  -5   0   89.49    8.10
  -7  -5   0    6.80    2.50
  -7   5   0    6.10    2.50
   7  -5   0    4.90    2.00
   8  -5   0   32.10    3.90
  -8   5   0   31.80    4.30
  -8  -5   0   27.60    4.40
   9   5   0   13.60    5.30
   9  -5   0   17.20    3.80
  -9   5   0   13.50    4.30
   0   6   0   58.69    4.90
   0  -6   0   48.60    4.90
   0   6   0   52.89    4.80
  -1  -6   0   23.40    2.50
   1   6   0   24.40    2.40
   1  -6   0   24.60    2.40
   1   6   0   23.70    2.30
  -1   6   0   17.40    2.30
  -1   6   0   28.00    2.40
  -2   6   0  200.98   18.30
   2   6   0  217.38   18.30
   2  -6   0  198.68   18.20
  -2   6   0  218.08   18.30
  -2  -6   0  210.08   18.30
   2   6   0  213.18   18.20
   3   6   0   15.80    1.90
   3   6   0   12.00    1.40
   3  -6   0   11.00    1.60
  -3   6   0    8.80    1.50
  -3  -6   0    8.80    1.60
  -3   6   0   14.60    1.70
  -4   6   0   82.19    6.70
   4  -6   0   70.49    6.50
   4   6   0   68.49    6.50
  -4  -6   0   68.49    6.60
   4   6   0   70.59    6.80
  -4   6   0   74.69    6.60
   5  -6   0   53.79    4.90
  -5  -6   0   44.20    4.90
  -5   6   0   48.00    5.00
   5   6   0   56.09    5.20
   6  -6   0   -0.30    1.60
  -6   6   0   -0.20    2.00
   6   6   0   -2.10    2.30
  -6  -6   0    0.50    1.70
   7  -6   0   -0.30    1.80
   7   6   0   -2.30    2.70
  -7   6   0    1.40    2.40
  -7  -6   0    2.00    3.10
   8  -6   0   12.20    2.90
  -8   6   0   16.30    3.60
   8   6   0   13.20    4.10
  -9   6   0   -0.10    4.00
   9  -6   0    3.50    3.40
   0  -7   0   -0.60    1.10
   0   7   0    1.00    0.80
   0   7   0   -0.30    1.00
  -1   7   0   41.10    4.00
  -1  -7   0   37.90    4.00
   1   7   0   47.40    4.10
   1  -7   0   41.50    4.00
  -1   7   0   45.40    4.00
   1   7   0   42.60    3.90
   2   7   0  177.48   15.60
   2  -7   0  189.78   15.50
  -2   7   0  177.38   15.50
   2   7   0  173.48   15.40
  -2   7   0  166.88   15.50
  -2  -7   0  180.78   15.50
  -3   7   0   14.10    2.10
   3   7   0   15.90    1.90
   3   7   0   18.90    2.30
  -3  -7   0   18.70    2.20
  -3   7   0   21.60    2.30
   3  -7   0   17.20    2.10
  -4  -7   0  106.89   10.00
   4   7   0  119.89   10.10
  -4   7   0  113.89   10.00
   4  -7   0  106.89    9.90
  -4   7   0  111.39   10.00
  -5   7   0    0.00    1.70
   5  -7   0    1.80    1.50
   5   7   0    1.00    2.10
  -5  -7   0    0.10    1.50
   6  -7   0   46.20    4.80
   6   7   0   41.80    5.20
  -6   7   0   50.09    5.00
  -6  -7   0   46.20    4.90
   7  -7   0   95.79    8.10
  -7   7   0   81.69    8.20
  -7  -7   0   76.89    8.00
   7   7   0   85.59    8.50
  -8   7   0   11.00    3.60
   8  -7   0   12.80    3.10
   8   7   0   12.80    4.30
  -9   7   0    1.90    4.30
   0   8   0   31.90    3.50
   0   8   0   45.70    3.70
   0  -8   0   35.10    3.70
  -1   8   0   12.20    1.80
  -1  -8   0   13.00    2.00
   1   8   0   17.80    2.10
  -1   8   0   16.30    2.00
   1   8   0   12.90    1.70
   1  -8   0   13.50    1.90
  -2  -8   0   24.90    3.00
   2   8   0   24.90    2.70
  -2   8   0   24.40    2.90
  -2   8   0   29.80    3.00
   2  -8   0   28.70    3.00
   2   8   0   30.80    3.10
   3   8   0   37.70    3.70
   3  -8   0   30.00    3.60
  -3   8   0   33.60    3.50
  -3   8   0   34.80    3.50
  -3  -8   0   31.90    3.50
   4   8   0    9.70    2.30
  -4  -8   0   10.80    2.00
  -4   8   0   11.60    2.00
  -4   8   0    8.90    1.80
  -5  -8   0  129.79   12.20
   5   8   0  151.18   12.50
  -5   8   0  131.39   12.20
  -6   8   0    2.20    2.20
   6  -8   0    4.70    1.90
  -6  -8   0    1.40    2.00
   6   8   0    0.90    2.60
  -7   8   0   66.09    7.20
  -7  -8   0   68.89    7.10
   7  -8   0   67.69    6.90
   7   8   0   80.49    7.80
   8   8   0   29.00    5.30
   8  -8   0   19.60    3.80
   0  -9   0   -0.20    1.40
   0   9   0    1.00    1.50
   0   9   0   -0.50    1.20
   1  -9   0   46.80    4.90
   1   9   0   55.09    4.80
  -1  -9   0   50.49    4.90
  -1   9   0   53.29    4.80
   1   9   0   44.70    4.60
  -1   9   0   45.60    4.70
   2  -9   0  415.56   37.50
  -2   9   0  440.16   37.50
   2   9   0  444.06   37.60
   2   9   0  453.05   37.40
  -2  -9   0  419.06   37.60
  -2   9   0  421.96   37.50
  -3  -9   0   10.70    2.10
  -3   9   0   14.80    2.10
   3  -9   0   10.50    2.20
   3   9   0   13.30    2.40
  -3   9   0   15.20    2.10
   4   9   0   10.30    2.50
  -4   9   0   12.10    2.10
  -4  -9   0    7.90    2.00
  -4   9   0   12.30    2.20
  -5   9   0    7.90    2.20
  -5  -9   0   10.50    2.20
   5   9   0   10.70    2.70
  -5   9   0   10.90    2.30
   6   9   0    6.40    3.00
  -6  -9   0   12.00    2.50
  -6   9   0    7.90    2.60
   6  -9   0   11.10    2.30
   7  -9   0    1.10    2.40
  -7  -9   0    0.70    2.70
   7   9   0   -0.60    3.50
   8  -9   0    3.00    3.20
   8   9   0    4.10    4.50
   0  10   0   99.09    9.20
   0  10   0  102.19    9.40
   0 -10   0  111.39    9.40
   1  10   0   76.79    6.90
   1 -10   0   80.59    7.00
  -1 -10   0   72.59    6.90
  -1  10   0   75.59    6.80
   1  10   0   70.19    6.70
  -1  10   0   67.09    6.80
   2  10   0   98.39    9.10
  -2  10   0  104.29    8.90
  -2 -10   0   93.59    9.00
  -2  10   0   96.49    8.90
   2 -10   0   98.29    9.00
   3  10   0   84.99    7.70
  -3  10   0   83.89    7.50
   3 -10   0   78.59    7.60
  -3  10   0   78.89    7.50
  -3 -10   0   76.09    7.60
   4  10   0   12.30    2.80
  -4  10   0   10.90    2.20
  -4 -10   0   11.60    2.30
  -4  10   0    7.30    2.20
   5  10   0   23.80    3.80
  -5  10   0   24.70    3.20
  -5 -10   0   21.80    3.10
   6  10   0    1.70    3.10
   6 -10   0    4.90    2.30
  -6 -10   0    2.00    2.40
  -7 -10   0   11.20    3.30
   7 -10   0   11.50    3.10
   7  10   0    9.60    4.10
   0  11   0    0.90    2.00
   0 -11   0    1.20    1.80
   0  11   0    0.50    1.60
   1  11   0   25.60    3.40
  -1  11   0   32.90    3.30
  -1  11   0   24.50    3.10
  -1 -11   0   28.60    3.30
   1 -11   0   18.40    3.20
   2  11   0  171.58   16.10
  -2 -11   0  173.68   16.00
  -2  11   0  185.38   16.00
   2 -11   0  190.48   16.10
  -2  11   0  182.98   16.00
   3  11   0    3.80    2.50
  -3 -11   0    3.80    2.00
  -3  11   0    3.60    1.90
   3 -11   0    3.10    2.30
   4  11   0   48.00    5.70
  -4 -11   0   45.60    5.00
  -4  11   0   48.00    5.00
  -5 -11   0    0.40    2.10
  -5  11   0   -0.50    2.10
   5  11   0    2.20    3.10
  -6 -11   0    8.80    2.90
   6 -11   0    9.70    2.70
   6  11   0    9.50    3.80
   7 -11   0    5.90    3.20
  -7 -11   0    4.40    3.40
   7  11   0    0.20    4.40
   0 -12   0  188.18   17.40
   0  12   0  190.28   17.40
   0  12   0  210.08   17.30
   1 -12   0   57.09    6.00
  -1 -12   0   62.99    6.00
  -1  12   0   59.49    5.90
   1  12   0   56.79    6.00
  -2 -12   0    6.70    2.30
   2  12   0    1.10    2.30
  -2  12   0    5.70    2.20
   2 -12   0    9.20    2.60
   3 -12   0   21.40    3.40
  -3 -12   0   18.20    2.90
  -3  12   0   14.60    2.80
   3  12   0   18.50    3.40
  -4 -12   0    6.00    2.50
  -4  12   0   14.00    2.60
   4  12   0    7.70    3.30
  -5 -12   0    1.30    2.40
   5  12   0   -2.20    3.30
   6  12   0    2.10    4.10
  -6 -12   0    2.40    2.90
   6 -12   0    4.90    2.90
  -7 -12   0    2.50    3.70
   7  12   0   -0.50    5.00
   0 -13   0    2.30    2.40
  -1 -13   0    1.30    2.30
  -1  13   0    0.80    2.30
   1 -13   0    0.80    2.40
  -2  13   0   20.40    3.30
  -2 -13   0   22.00    3.20
   2 -13   0   23.60    3.50
   2  13   0   18.80    3.70
  -3  13   0    6.80    2.50
   3  13   0   12.20    3.60
  -3 -13   0   11.20    2.90
   4  13   0    5.50    3.60
  -4  13   0   13.90    2.90
  -4 -13   0   11.50    2.90
  -5 -13   0    5.50    2.90
   5  13   0    8.50    4.20
   6  13   0    1.70    4.70
   6 -13   0    8.30    3.40
  -6 -13   0    4.70    3.50
   0 -14   0    8.20    2.90
   1 -14   0   -0.80    2.70
  -1 -14   0    3.60    2.70
   2 -14   0    6.00    2.90
  -2  14   0    1.20    2.50
  -2 -14   0    8.50    2.70
  -3 -14   0   10.50    2.90
  -3  14   0    2.70    2.70
  -4  14   0   19.90    3.60
  -4 -14   0   15.40    3.70
   5  14   0   -8.90    5.60
   5 -14   0    0.40    3.30
  -5 -14   0    6.20    3.30
   6  14   0    1.60    5.50
   0 -15   0   -0.40    3.10
  -1 -15   0    8.90    3.20
   1 -15   0    6.80    3.30
  -2  15   0   -2.90    3.40
   2 -15   0    4.50    3.50
  -2 -15   0    0.90    2.90
  -3 -15   0   21.20    3.90
  -3  15   0   16.60    3.50
  -4 -15   0   14.80    4.00
  -4  15   0   15.20    3.90
   0 -16   0   20.80    4.30
   1 -16   0   11.00    4.00
  -1 -16   0    3.40    3.30
  -2 -16   0    7.00    3.60
  -3 -16   0   23.40    5.20
  -3  16   0   19.30    4.40
   0 -17   0    3.10    4.40
  -1 -17   0   18.50    4.80
   1 -17   0   15.50    5.20
   0   0  -1   -1.20    0.10
   0   0   1   -1.20    0.10
   0   0   1   -1.00    0.10
  -1   0   1  194.98   17.30
  -1   0  -1  185.58   17.40
  -1   0   1  197.88   17.30
  -1   0   1  198.78   17.40
   1   0   1  184.78   17.30
  -1   0  -1  197.08   17.30
  -2   0   1  147.49   12.80
   2   0   1  145.89   12.70
  -2   0   1  148.69   12.70
  -2   0  -1  144.89   12.80
  -2   0  -1  147.29   12.70
   3   0  -1   78.49    7.20
  -3   0   1   82.99    7.20
  -3   0  -1   88.59    7.30
   3   0   1   76.39    7.20
  -3   0   1   81.19    7.30
  -3   0  -1   82.79    7.10
  -4   0   1  316.87   27.50
  -4   0  -1  332.07   27.60
  -4   0  -1  328.17   27.50
   4   0  -1  318.67   27.50
   4   0   1  297.57   27.50
  -4   0   1  312.27   27.60
  -5   0  -1    6.10    1.10
  -5   0  -1    3.30    1.50
   5   0  -1    6.80    1.20
   5   0   1    2.90    1.20
  -5   0   1    5.50    1.20
  -5   0   1    5.30    1.50
  -6   0  -1   63.39    6.00
  -6   0   1   58.59    6.00
   6   0  -1   61.19    5.70
   6   0   1   62.59    5.80
   7   0   1    4.60    1.90
   7   0  -1    4.00    1.80
  -7   0   1    4.10    2.10
  -7   0  -1    3.30    2.20
  -8   0  -1    3.80    2.70
   8   0   1    5.40    2.10
  -8   0   1    1.50    2.60
  -9   0   1   -0.80    3.00
  -9   0  -1    0.90    3.40
   0  -1   1 1056.29   90.79
   0   1  -1 1022.70   90.79
   0   1   1 1088.49   90.79
   0  -1   1 1022.70   90.79
   0  -1  -1 1045.20   90.79
   1  -1   1  156.48   14.40
  -1   1   1  167.98   14.40
   1   1  -1  168.28   14.40
  -1  -1  -1  160.48   14.40
   1  -1   1  171.68   14.40
  -1   1   1  166.08   14.40
  -1  -1  -1  167.18   14.40
  -1   1   1  169.68   14.40
   1   1   1  166.88   14.40
  -1   1  -1  166.88   14.40
  -1  -1   1  170.98   14.40
  -1  -1   1  166.78   14.40
  -2   1   1 5905.01  511.55
   2  -1   1 5934.71  511.55
   2   1  -1 5988.60  511.45
  -2   1   1 5928.51  511.45
  -2  -1  -1 6042.10  511.45
  -2  -1  -1 5835.22  511.55
  -2   1   1 5862.01  511.55
  -2   1  -1 6064.89  511.45
  -2  -1   1 5939.31  511.55
  -2   1  -1 5885.51  511.55
  -2  -1   1 5823.02  511.55
   2   1   1 6024.30  511.55
  -3  -1  -1    0.60    0.60
  -3   1   1    0.30    0.80
   3   1  -1    0.90    0.50
  -3  -1  -1    0.10    0.80
  -3   1   1    0.80    0.60
   3  -1   1    0.00    0.60
  -3   1  -1    1.30    0.50
  -3  -1   1    0.10    0.60
  -3   1  -1    0.10    0.80
  -3  -1   1    1.80    0.80
   3   1   1    0.10    0.60
  -4   1   1  255.67   22.20
   4  -1   1  245.78   22.20
   4   1  -1  249.88   22.20
  -4  -1  -1  258.47   22.30
  -4  -1  -1  268.87   22.20
  -4   1   1  242.68   22.30
  -4   1  -1  262.77   22.10
   4  -1  -1  251.77   22.20
   4   1   1  248.98   22.20
  -4   1  -1  280.47   22.30
  -4  -1   1  245.78   22.30
  -4  -1   1  257.47   22.20
  -5   1   1   17.60    2.30
  -5  -1  -1   16.50    2.30
  -5  -1  -1   18.00    1.90
   5   1  -1   16.70    1.90
  -5   1   1   19.30    1.90
   5  -1   1   14.40    2.00
   5  -1  -1   14.50    1.90
  -5   1  -1   16.40    1.80
   5   1   1   13.40    1.90
  -5   1  -1   12.30    2.20
  -5  -1   1   16.60    1.90
  -5  -1   1   15.20    2.20
  -6  -1  -1   17.20    2.50
  -6   1   1   21.10    2.60
   6   1  -1   13.60    2.10
   6  -1   1   14.40    2.10
  -6   1  -1   14.10    2.50
   6  -1  -1   17.00    2.10
   6   1   1   15.60    2.20
  -6  -1   1   17.00    2.00
  -6  -1   1   11.70    2.50
  -7  -1  -1   35.90    4.20
  -7   1   1   35.90    4.20
   7  -1   1   38.00    4.10
   7   1  -1   37.80    4.00
  -7   1  -1   31.40    4.10
  -7  -1   1   36.00    4.30
   7  -1  -1   37.10    3.90
   7   1   1   30.50    3.80
  -8   1   1    4.70    2.60
  -8  -1  -1    5.70    2.80
   8  -1   1    4.10    2.40
  -8  -1   1    1.40    2.60
   8  -1  -1    8.30    2.40
  -8   1  -1    1.80    2.70
  -9  -1  -1   13.30    3.90
  -9   1   1    9.70    3.80
  -9  -1   1   11.10    3.60
  -9   1  -1    9.40    3.60
   0   2  -1  120.89   10.40
   0   2  -1  120.39   10.40
   0   2   1  122.09   10.40
   0  -2  -1  115.09   10.40
   0   2   1  121.39   10.40
   0  -2   1  118.29   10.40
   1  -2   1 1504.75  131.79
  -1  -2  -1 1479.85  131.89
  -1   2   1 1545.25  131.89
   1   2  -1 1498.05  131.89
  -1   2   1 1551.74  131.79
  -1  -2  -1 1545.95  131.89
   1  -2  -1 1483.45  131.79
  -1   2  -1 1561.44  131.89
  -1   2  -1 1532.65  131.89
   1   2   1 1586.44  131.79
  -1  -2   1 1529.15  131.89
  -2   2   1  771.52   65.49
   2  -2   1  770.52   65.39
  -2   2   1  750.32   65.49
  -2  -2  -1  748.23   65.49
  -2  -2  -1  762.02   65.49
   2  -2   1  754.22   65.49
   2   2  -1  766.62   65.39
   2   2   1  757.62   65.39
  -2   2  -1  752.32   65.49
   2  -2  -1  755.32   65.39
  -2  -2   1  765.52   65.49
  -2  -2   1  749.53   65.49
   3  -2   1   56.59    5.20
   3   2  -1   55.59    5.20
  -3   2   1   63.99    5.30
  -3  -2  -1   60.59    5.20
  -3   2   1   61.59    5.20
  -3   2   1   60.99    5.20
  -3  -2  -1   54.29    5.30
   3  -2   1   55.39    5.10
   3   2   1   58.69    5.20
  -3  -2   1   57.19    5.30
  -3  -2   1   58.49    5.20
  -3   2  -1   60.29    5.30
  -4   2   1   86.39    7.90
  -4   2   1   93.19    7.80
  -4  -2  -1   83.59    7.90
  -4  -2  -1   95.49    7.80
   4   2  -1   86.79    7.80
   4  -2   1   84.89    7.80
  -4  -2   1   81.89    7.90
  -4   2  -1   95.99    8.00
  -4   2  -1   90.79    7.70
   4   2   1   88.29    7.80
  -4  -2   1   87.69    7.80
   4  -2  -1   80.49    7.80
  -5   2   1   94.49    7.70
   5  -2   1   74.89    7.50
  -5  -2  -1   81.29    7.70
  -5  -2  -1   89.29    7.50
  -5   2   1   88.29    7.50
   5   2  -1   85.29    7.50
  -5  -2   1   81.29    7.50
  -5  -2   1   84.39    7.70
  -5   2  -1   84.09    7.70
   5  -2  -1   80.09    7.50
   5   2   1   79.29    7.50
  -6  -2  -1   96.19    8.70
  -6   2   1   86.79    8.70
   6  -2   1  104.59    8.60
   6   2  -1   90.89    8.50
  -6  -2   1   93.69    8.70
   6   2   1   93.79    8.50
  -6   2  -1   96.59    8.80
   6  -2  -1   92.59    8.60
  -6  -2   1   97.49    8.50
  -7  -2  -1    2.10    2.20
  -7   2   1    1.70    2.20
   7  -2   1    1.00    1.80
   7   2   1    2.90    1.80
  -7   2  -1    1.40    2.20
  -7  -2   1    1.00    2.00
   7  -2  -1   -0.90    1.70
  -8  -2  -1   31.10    4.40
  -8   2   1   27.80    4.10
   8  -2   1   35.80    3.90
  -8  -2   1   19.00    3.90
   8  -2  -1   31.50    3.80
  -8   2  -1   32.50    4.20
  -9  -2  -1    6.60    3.60
  -9   2   1   11.70    3.60
   9  -2   1    8.20    3.20
  -9   2  -1    7.70    3.70
  -9  -2   1    8.90    3.70
   0   3   1  180.28   15.20
   0  -3   1  177.78   15.20
   0   3   1  178.58   15.20
   0   3  -1  172.48   15.20
   0  -3  -1  167.48   15.20
   0   3  -1  172.48   15.20
   1  -3   1  421.56   36.60
  -1   3   1  428.16   36.60
   1   3  -1  412.86   36.70
  -1   3   1  424.16   36.60
   1   3  -1  438.36   36.60
  -1  -3  -1  403.76   36.60
   1   3   1  428.96   36.60
   1   3   1  440.66   36.60
  -1   3  -1  426.86   36.70
  -1  -3   1  422.86   36.70
  -1   3  -1  414.96   36.60
   1  -3  -1  423.76   36.60
  -2  -3  -1  790.62   68.99
   2   3  -1  814.02   68.89
   2   3  -1  807.92   68.99
  -2   3   1  794.82   68.89
   2  -3   1  779.42   68.89
  -2  -3  -1  795.32   68.89
  -2   3   1  796.12   68.89
  -2   3  -1  808.82   68.99
  -2  -3   1  802.72   68.99
   2   3   1  803.92   68.89
  -2   3  -1  800.82   68.99
   2  -3  -1  792.62   68.89
   3  -3   1  146.59   12.90
  -3  -3  -1  152.98   12.90
  -3   3   1  153.78   12.90
   3   3  -1  144.99   12.80
  -3  -3  -1  133.79   12.90
  -3   3   1  152.18   12.90
   3  -3   1  146.49   12.80
  -3  -3   1  151.88   12.90
  -3   3  -1  157.58   13.00
   3  -3  -1  146.89   12.80
   3   3   1  143.39   12.80
  -3  -3   1  144.49   12.90
  -4  -3  -1  387.46   36.10
  -4   3   1  420.26   36.10
  -4   3   1  436.26   36.00
  -4  -3  -1  413.86   36.00
   4  -3   1  410.36   36.00
   4   3  -1  410.76   36.00
   4  -3   1  421.56   35.90
  -4  -3   1  420.26   36.00
  -4  -3   1  391.26   36.10
   4   3   1  426.86   36.00
  -4   3  -1  433.36   36.10
   4  -3  -1  417.46   35.90
  -5  -3  -1   61.09    5.80
  -5  -3  -1   57.19    5.60
   5  -3   1   62.89    5.60
   5   3  -1   59.09    5.50
  -5   3   1   64.69    5.70
  -5  -3   1   63.99    5.70
   5  -3  -1   55.69    5.40
  -5  -3   1   62.29    5.60
  -5   3  -1   65.19    5.80
   5   3   1   57.09    5.50
   5  -3  -1   59.59    5.60
  -6   3   1   53.49    5.40
  -6  -3  -1   57.99    5.50
   6  -3   1   52.09    5.20
  -6  -3  -1   59.29    5.10
  -6   3  -1   53.59    5.40
  -6  -3   1   49.00    5.10
  -6  -3   1   50.29    5.40
   6  -3  -1   58.19    5.20
   6   3   1   49.40    5.10
  -7   3   1    1.80    2.10
   7  -3   1    1.80    1.90
  -7  -3  -1    1.70    2.10
  -7  -3   1    0.90    2.20
  -7   3  -1    0.80    2.20
   7  -3  -1    4.40    1.80
  -8  -3  -1   -0.10    2.50
   8  -3   1   -1.70    2.20
  -8   3   1   -0.90    2.60
   8  -3  -1   -1.00    2.20
  -8  -3   1    3.10    2.70
  -8   3  -1   -0.70    2.60
  -9   3   1   25.00    4.60
   9  -3   1   26.00    4.00
  -9  -3  -1   20.00    4.50
  -9   3  -1   26.30    4.60
  -9  -3   1   26.00    4.80
   9  -3  -1   21.20    4.10
   0  -4  -1   21.50    2.50
   0   4   1   29.20    2.50
   0   4  -1   25.30    2.40
   0   4   1   28.60    2.50
   0  -4   1   27.00    2.50
   0   4  -1   27.80    2.50
   1   4  -1   74.09    6.50
   1  -4   1   69.89    6.40
   1   4  -1   71.79    6.30
  -1   4   1   74.09    6.40
  -1   4   1   67.69    6.40
  -1  -4  -1   72.69    6.40
  -1   4  -1   76.29    6.40
   1   4   1   72.89    6.40
  -1   4  -1   74.79    6.40
   1  -4  -1   67.99    6.40
  -1  -4   1   73.99    6.40
   1   4   1   76.69    6.40
   2  -4   1  289.97   25.10
  -2   4   1  276.67   25.20
  -2  -4  -1  294.87   25.20
   2   4  -1  300.67   25.10
  -2   4   1  302.57   25.20
   2   4  -1  285.87   25.20
  -2  -4   1  290.07   25.20
   2   4   1  294.27   25.10
  -2   4  -1  272.57   25.20
   2   4   1  296.87   25.20
  -2   4  -1  295.57   25.20
   2  -4  -1  285.17   25.20
   3  -4   1   21.00    2.20
  -3   4   1   26.20    2.40
   3   4  -1   25.50    2.60
  -3  -4  -1   25.20    2.50
  -3   4   1   27.80    2.40
  -3  -4  -1   24.90    2.40
   3   4  -1   22.20    2.20
   3  -4  -1   19.90    2.20
   3   4   1   22.20    2.30
  -3   4  -1   21.40    2.40
  -3   4  -1   23.90    2.40
  -3  -4   1   22.40    2.40
  -4   4   1  335.47   28.60
   4  -4   1  312.77   28.60
   4  -4   1  327.47   28.50
  -4   4   1  325.37   28.60
  -4  -4  -1  312.47   28.60
   4   4  -1  336.47   28.50
  -4  -4  -1  341.17   28.60
   4  -4  -1  326.67   28.50
  -4  -4   1  338.87   28.60
  -4  -4   1  318.67   28.70
  -4   4  -1  332.17   28.60
   4   4   1  341.57   28.50
   5  -4   1  153.98   13.00
  -5   4   1  147.79   13.10
   5   4  -1  145.89   12.90
  -5  -4  -1  155.28   13.20
  -5  -4  -1  143.09   13.00
  -5  -4   1  141.59   13.00
  -5  -4   1  138.09   13.10
   5  -4  -1  151.08   13.20
  -5   4  -1  153.58   13.10
   5  -4  -1  153.68   13.00
   5   4   1  144.29   13.00
  -6   4   1   21.30    3.10
  -6  -4  -1   25.10    2.80
   6  -4   1   21.50    2.80
  -6  -4  -1   24.50    3.20
   6  -4  -1   25.90    2.90
  -6  -4   1   26.10    2.90
  -6   4  -1   22.40    3.20
  -6  -4   1   27.40    3.30
  -7   4   1    6.70    2.40
   7  -4   1    8.30    2.00
  -7  -4  -1    6.20    2.40
  -7  -4   1    6.10    2.40
   7  -4  -1    6.40    1.90
  -7   4  -1    4.90    2.40
  -8  -4  -1    4.60    2.70
  -8   4   1    7.10    2.90
   8  -4   1    5.60    2.50
  -8   4  -1    8.20    2.90
   8  -4  -1    4.10    2.30
  -8  -4   1    9.40    3.20
   9  -4   1    6.40    3.30
  -9   4   1    2.50    3.80
  -9  -4  -1    3.30    3.60
   9  -4  -1    0.30    3.00
  -9   4  -1    2.80    3.80
   0   5   1   13.90    1.70
   0   5  -1   17.80    1.80
   0   5   1   19.00    1.80
   0  -5   1   17.00    1.90
   0  -5  -1   17.40    1.90
   0   5  -1   17.50    1.70
  -1   5   1  186.78   16.00
   1   5  -1  187.28   15.90
  -1   5   1  182.28   16.00
   1  -5   1  188.68   16.00
   1   5  -1  186.88   16.00
  -1  -5  -1  180.48   16.00
   1   5   1  181.58   16.00
  -1   5  -1  187.18   16.00
   1  -5  -1  177.58   16.00
  -1   5  -1  187.08   16.00
  -1  -5   1  168.28   16.00
   1   5   1  192.28   16.00
   2   5  -1  143.09   12.60
   2  -5   1  149.19   12.50
  -2   5   1  142.59   12.50
  -2  -5  -1  140.99   12.50
  -2   5   1  133.99   12.50
   2   5  -1  149.39   12.40
   2   5   1  144.69   12.60
  -2   5  -1  134.99   12.50
   2  -5  -1  137.29   12.50
   2   5   1  143.69   12.50
  -2   5  -1  147.09   12.50
  -2  -5   1  150.48   12.60
  -3   5   1    4.10    1.10
  -3  -5  -1    7.50    1.20
  -3   5   1    5.20    1.20
   3   5  -1    5.70    1.40
   3  -5   1    6.40    1.00
   3   5  -1    7.00    0.90
  -3   5  -1    5.40    1.20
   3   5   1    4.80    1.00
  -3   5  -1    3.50    1.10
   3  -5  -1    4.50    1.00
  -3  -5   1    4.00    1.20
   3   5   1    5.80    1.40
  -4  -5  -1    4.60    1.30
  -4   5   1    4.90    1.30
   4  -5   1    4.10    1.20
  -4   5   1    3.50    1.20
   4  -5   1    4.20    1.00
   4   5  -1    4.00    1.00
   4   5  -1    5.90    1.60
  -4  -5  -1    2.90    1.40
  -4  -5   1    3.70    1.20
   4  -5  -1    2.70    1.10
   4   5   1    4.80    1.10
  -4   5  -1    4.20    1.30
  -5  -5  -1   32.90    4.00
  -5  -5  -1   40.30    3.80
  -5   5   1   35.60    3.90
   5   5  -1   41.50    4.10
   5  -5   1   39.10    3.80
  -5   5  -1   41.20    3.90
   5   5   1   34.20    3.70
  -5  -5   1   32.80    3.80
  -6  -5  -1   72.19    6.60
   6  -5   1   75.69    6.40
  -6   5   1   64.49    6.50
  -6  -5  -1   60.49    6.30
  -6  -5   1   63.79    6.30
  -6   5  -1   64.39    6.50
   6  -5  -1   71.69    6.40
  -7   5   1   18.10    3.10
   7  -5   1   13.60    2.60
  -7  -5  -1   13.80    3.00
  -7  -5   1   19.20    2.80
   7  -5  -1   24.00    2.90
  -7   5  -1   19.90    3.10
  -8   5   1   29.70    4.30
  -8  -5  -1   32.50    4.40
   8   5  -1   32.40    4.90
   8  -5   1   27.60    3.90
  -8   5  -1   26.10    4.30
   8  -5  -1   26.70    3.80
   9  -5   1    9.50    3.50
  -9   5   1    4.40    4.00
  -9  -5  -1    9.30    5.40
   9   5  -1   12.80    5.60
  -9   5  -1    7.70    4.00
   9  -5  -1   10.30    3.50
   0  -6  -1  827.32   72.19
   0   6  -1  836.02   72.19
   0   6   1  830.32   72.19
   0   6  -1  856.61   72.19
   0  -6   1  840.12   72.19
   0   6   1  827.82   72.19
   1   6  -1    4.60    1.20
   1   6  -1    3.70    0.80
  -1   6   1    4.60    1.00
   1  -6   1    2.10    1.00
  -1   6   1    6.20    1.00
  -1  -6  -1    4.40    1.10
   1   6   1    3.60    0.90
   1  -6  -1    4.70    1.10
   1   6   1    4.70    1.10
  -1   6  -1    4.60    1.00
  -1   6  -1    7.10    1.20
  -1  -6   1    2.50    1.00
   2  -6   1  193.38   17.90
  -2   6   1  201.38   17.90
   2   6  -1  205.88   17.80
  -2   6   1  217.88   17.90
   2   6  -1  218.38   18.00
  -2  -6  -1  204.68   18.00
   2   6   1  218.58   18.00
  -2   6  -1  191.38   17.90
  -2  -6   1  205.78   18.00
  -2   6  -1  206.78   17.90
   2   6   1  207.58   17.90
   2  -6  -1  197.98   17.90
  -3   6   1    4.80    1.20
   3   6  -1    6.40    1.00
  -3  -6  -1    3.60    1.20
   3   6  -1    7.40    1.50
   3  -6   1    7.70    1.20
  -3   6   1    6.30    1.30
   3  -6  -1    4.50    1.20
   3   6   1    5.30    1.50
   3   6   1    6.00    1.10
  -3   6  -1    2.90    1.10
  -3  -6   1    5.40    1.30
  -3   6  -1    7.20    1.40
  -4   6   1  187.68   16.20
  -4  -6  -1  184.38   16.10
   4   6  -1  188.08   16.30
   4  -6   1  186.38   16.10
  -4   6   1  183.68   16.20
  -4  -6   1  182.28   16.10
   4   6   1  187.38   16.10
   4  -6  -1  178.78   16.10
  -4   6  -1  178.48   16.20
   4   6   1  184.88   16.20
  -5   6   1   71.19    7.00
   5   6  -1   83.09    7.20
  -5  -6  -1   62.69    6.90
   5  -6   1   76.29    6.90
  -5   6   1   79.59    7.00
  -5   6  -1   80.59    7.10
   5   6   1   79.99    7.20
  -5  -6   1   72.39    6.90
  -6   6   1   20.90    3.10
   6  -6   1   25.00    2.90
   6   6  -1   21.30    3.40
  -6  -6  -1   21.70    2.90
  -6   6  -1   21.90    3.10
  -6  -6   1   25.90    3.00
   6  -6  -1   21.20    2.80
   7  -6   1   17.00    2.60
   7   6  -1   14.30    3.50
  -7   6   1   15.80    3.10
   7  -6  -1   18.90    2.70
  -7   6  -1   12.90    3.00
  -7  -6   1   13.10    2.60
   8  -6   1    0.50    2.50
  -8   6   1    0.10    3.00
   8   6  -1    1.30    3.80
   8  -6  -1    0.70    2.50
  -8   6  -1    1.30    3.10
   8   6   1   -0.20    3.60
   9  -6   1    4.40    3.60
  -9   6   1   10.40    4.30
   9  -6  -1    7.90    3.50
  -9   6  -1    9.30    4.10
   0   7  -1    1.30    0.90
   0   7   1    0.50    0.90
   0  -7   1    0.80    1.00
   0  -7  -1    2.80    1.10
   0   7  -1    2.20    1.10
   0   7   1    0.30    1.00
   1   7  -1  123.49   10.80
   1  -7   1  118.19   10.80
   1   7  -1  137.79   10.90
  -1   7   1  125.09   10.80
  -1   7   1  118.19   10.80
  -1  -7  -1  112.39   10.90
  -1   7  -1  117.39   10.80
   1   7   1  120.79   10.80
  -1  -7   1  115.39   10.90
   1   7   1  134.59   10.90
  -1   7  -1  130.39   10.90
   1  -7  -1  124.39   10.90
   2   7  -1   16.00    2.00
   2  -7   1   10.90    1.70
  -2  -7  -1    9.40    1.80
  -2   7   1   13.40    1.80
   2   7  -1   13.10    1.50
  -2   7   1   18.50    1.80
  -2  -7   1   13.10    1.80
   2   7   1   13.10    1.60
  -2   7  -1   14.50    1.90
  -2   7  -1    9.70    1.70
   2   7   1   18.00    1.90
   2  -7  -1   10.00    1.80
  -3   7   1   16.40    2.10
  -3  -7  -1   19.30    2.30
  -3   7   1   19.60    2.20
   3  -7   1   16.30    2.10
   3   7  -1   18.30    2.10
   3   7  -1   17.20    2.40
  -3   7  -1   18.10    2.20
   3   7   1   19.50    2.30
   3   7   1   16.80    2.00
   3  -7  -1   18.70    2.20
  -3  -7   1   17.70    2.20
  -3   7  -1   13.10    2.10
   4   7  -1   29.80    3.40
  -4   7   1   28.60    3.10
  -4  -7  -1   29.50    3.20
  -4   7   1   26.40    3.10
   4   7   1   30.20    3.40
  -4   7  -1   30.20    3.20
   4  -7  -1   29.10    3.00
  -4  -7   1   23.40    3.00
  -4   7  -1   27.10    3.10
  -5  -7  -1   17.10    2.40
   5   7  -1   20.50    2.90
  -5   7   1   20.80    2.60
   5  -7   1   20.00    2.40
  -5   7   1   17.00    2.40
  -5   7  -1   13.00    2.40
  -5  -7   1   15.40    2.40
   5   7   1   19.60    2.90
   6  -7   1   23.10    3.10
  -6   7   1   24.90    3.30
   6   7  -1   26.00    3.70
  -6  -7  -1   28.20    3.20
  -6   7  -1   28.00    3.40
   6   7   1   24.30    3.70
  -6  -7   1   19.40    3.10
   6  -7  -1   24.90    3.10
   7  -7   1   64.69    6.50
   7   7  -1   70.19    7.30
  -7   7   1   57.19    6.70
   7  -7  -1   65.79    6.60
   7   7   1   74.89    7.30
  -7   7  -1   71.19    6.90
  -7  -7   1   61.59    6.50
   8   7  -1   24.10    4.80
  -8   7   1   20.40    4.00
   8  -7   1   21.50    3.50
  -8   7  -1   21.90    4.00
   8  -7  -1   20.80    3.50
   8   7   1   20.60    4.80
  -9   7  -1    8.20    4.30
   0  -8  -1   27.50    3.00
   0   8   1   25.30    2.80
   0   8   1   30.60    2.90
   0  -8   1   27.20    2.90
   0   8  -1   25.10    2.80
   0   8  -1   29.50    3.00
   1  -8   1    6.60    1.50
  -1   8   1    8.90    1.50
   1   8  -1   11.50    1.80
  -1   8   1    4.50    1.30
   1   8  -1    5.50    1.20
  -1  -8  -1    6.00    1.60
   1   8   1    8.40    1.30
   1   8   1    7.80    1.60
  -1   8  -1    8.00    1.60
  -1   8  -1    6.90    1.40
  -1  -8   1    8.80    1.50
   1  -8  -1    4.20    1.50
  -2   8   1    7.20    1.50
   2  -8   1    7.60    1.60
   2   8  -1    9.00    1.30
   2   8  -1    8.00    1.80
  -2  -8  -1    7.20    1.70
  -2   8   1   11.20    1.60
  -2   8  -1   10.50    1.70
  -2   8  -1   10.70    1.60
   2  -8  -1    6.90    1.60
   2   8   1    6.60    1.30
  -2  -8   1    7.40    1.70
   2   8   1    8.10    1.70
   3   8  -1    6.20    1.80
  -3   8   1    6.90    1.60
  -3   8   1    7.20    1.60
  -3  -8  -1    6.70    1.70
   3  -8   1    2.60    1.50
   3   8   1    6.30    1.30
  -3   8  -1    3.40    1.40
   3   8   1    4.50    1.70
  -3   8  -1    6.10    1.60
   3  -8  -1    4.00    1.60
  -3  -8   1    4.30    1.60
  -4  -8  -1   28.30    3.20
   4   8  -1   32.60    3.60
  -4   8   1   24.50    3.10
  -4   8   1   26.70    3.00
  -4   8  -1   28.40    3.20
   4  -8  -1   26.70    3.10
  -4  -8   1   22.10    3.00
   4   8   1   27.60    3.30
  -4   8  -1   26.80    3.10
  -5   8   1    2.40    1.70
   5   8  -1    0.10    2.30
  -5   8   1    1.50    1.90
   5  -8   1    4.40    1.70
  -5  -8  -1    1.10    1.70
  -5   8  -1    4.00    1.80
  -5  -8   1    0.90    1.70
   5   8   1    1.30    2.10
   6   8  -1   12.60    3.00
   6  -8   1    6.70    2.20
  -6   8   1   12.00    2.70
  -6  -8  -1   10.30    2.40
  -6   8  -1   13.60    2.60
  -6  -8   1    9.70    2.40
   6   8   1   11.40    3.10
   6  -8  -1    9.70    2.20
   7  -8   1    6.30    2.30
   7   8  -1    6.20    3.40
  -7   8   1    4.20    3.00
  -7  -8  -1    5.90    2.60
   7   8   1    4.20    3.30
  -7  -8   1    6.70    2.70
   7  -8  -1    7.20    2.40
  -7   8  -1    6.20    2.80
   8  -8   1   12.00    3.20
   8   8  -1    9.00    4.50
   8  -8  -1   13.80    3.30
   8   8   1   19.00    4.80
  -8   8  -1   14.40    3.90
   0  -9   1   27.90    3.00
   0   9   1   26.00    3.00
   0   9   1   22.10    2.70
   0  -9  -1   32.10    3.10
   0   9  -1   26.40    3.10
   0   9  -1   25.70    2.80
   1  -9   1   31.50    3.20
   1   9  -1   31.30    3.20
  -1  -9  -1   29.60    3.20
  -1   9   1   28.00    3.10
  -1   9   1   26.90    3.10
   1   9  -1   24.50    2.90
   1   9   1   27.50    3.20
  -1  -9   1   29.30    3.20
   1   9   1   24.90    2.90
   1  -9  -1   29.50    3.20
  -1   9  -1   31.60    3.20
  -1   9  -1   27.60    3.00
  -2   9   1   76.09    6.30
  -2   9   1   69.09    6.30
   2  -9   1   60.09    6.30
  -2  -9  -1   64.89    6.40
   2   9  -1   73.89    6.50
  -2   9  -1   59.49    6.30
   2  -9  -1   61.99    6.40
  -2   9  -1   68.99    6.30
   2   9   1   68.69    6.20
  -2  -9   1   68.39    6.40
   2   9   1   72.09    6.40
  -3   9   1  180.88   16.30
   3  -9   1  203.58   16.30
  -3  -9  -1  187.88   16.40
   3   9  -1  182.78   16.40
  -3   9   1  187.98   16.30
  -3   9  -1  172.58   16.30
   3   9   1  194.58   16.40
  -3   9  -1  181.58   16.30
   3  -9  -1  179.78   16.30
  -3  -9   1  183.98   16.30
   4   9  -1   16.00    2.90
  -4   9   1   23.70    2.60
  -4   9   1   11.60    2.30
  -4  -9  -1   13.10    2.50
   4   9   1   15.10    2.70
  -4  -9   1   16.70    2.50
  -4   9  -1   18.50    2.60
  -4   9  -1   16.40    2.50
   4  -9  -1   15.30    3.70
  -5   9   1   61.79    6.30
   5   9  -1   68.89    6.80
  -5   9   1   61.89    6.30
   5  -9   1   76.49    6.40
  -5  -9  -1   63.29    6.30
  -5   9  -1   60.19    6.40
   5   9   1   64.79    6.70
  -5  -9   1   65.29    6.30
  -6  -9  -1   23.10    3.00
   6  -9   1   15.00    2.80
   6   9  -1   11.50    3.30
  -6   9  -1   18.80    3.10
   6   9   1   17.40    3.50
  -6  -9   1   10.60    2.80
   6  -9  -1   22.10    2.90
   7  -9   1   -0.40    2.30
  -7  -9  -1    1.30    2.60
   7   9  -1    0.90    3.60
  -7   9  -1    1.80    2.80
   7   9   1   -1.40    3.50
  -7  -9   1    0.00    2.70
   7  -9  -1   -0.60    2.30
   8   9  -1    2.80    4.60
   8  -9   1    3.60    3.50
   8   9   1    8.30    4.50
   8  -9  -1    1.00    3.20
   0 -10  -1  152.08   13.30
   0  10  -1  141.99   13.20
   0 -10   1  161.98   13.30
   0  10   1  142.69   13.20
   0  10  -1  147.79   13.30
   0  10   1  155.08   13.30
   1  10  -1   34.00    3.70
   1 -10   1   35.10    3.60
  -1 -10  -1   31.40    3.50
   1  10  -1   25.90    3.20
  -1  10   1   26.00    3.20
  -1  10   1   29.00    3.40
   1 -10  -1   34.60    3.60
   1  10   1   28.50    3.30
  -1  10  -1   34.70    3.50
   1  10   1   31.70    3.50
  -1 -10   1   36.50    3.60
  -1  10  -1   26.00    3.20
  -2  10   1   10.10    2.00
   2  10  -1    8.20    2.30
   2 -10   1   14.60    2.30
  -2 -10  -1   10.90    2.20
  -2  10   1   12.30    2.10
  -2  10  -1   15.20    2.20
  -2  10  -1   12.10    2.10
   2 -10  -1    9.50    2.30
   2  10   1   10.10    2.20
  -2 -10   1   13.00    2.10
  -3 -10  -1    8.00    2.10
  -3  10   1   13.00    2.10
  -3  10   1   13.30    2.20
   3  10  -1   10.90    2.50
   3 -10   1   11.70    2.20
   3 -10  -1   11.60    2.40
  -3  10  -1    7.40    2.00
   3  10   1   10.50    2.50
  -3 -10   1    5.30    2.10
  -3  10  -1    7.50    2.10
   4  10  -1   11.10    2.80
  -4 -10  -1   10.60    2.30
  -4  10   1    6.70    2.00
  -4  10  -1    9.50    2.10
  -4  10  -1   11.90    2.30
   4  10   1    6.90    2.60
  -4 -10   1    8.00    2.20
  -5  10   1    1.60    1.90
  -5 -10  -1    2.50    2.10
   5  10  -1    1.10    2.70
   5 -10   1    5.00    2.00
  -5  10  -1    0.00    2.10
  -5 -10   1    0.10    1.90
   5  10   1   -0.50    2.70
   6 -10   1   -1.00    2.20
  -6 -10  -1    2.80    2.30
   6  10  -1   -0.10    3.20
  -6  10  -1    2.90    3.40
   6  10   1    1.30    3.00
  -6 -10   1    1.30    2.30
   6 -10  -1   -0.50    2.30
  -7 -10  -1   -0.80    2.90
   7 -10   1    0.60    2.60
   7  10  -1   -1.70    4.00
  -7 -10   1   -0.70    3.00
   7 -10  -1   -0.10    2.60
   7  10   1    1.40    3.80
   0  11   1   77.69    7.10
   0  11  -1   72.09    6.90
   0 -11  -1   71.89    7.10
   0  11   1   71.69    6.90
   0 -11   1   82.29    7.10
   0  11  -1   71.09    7.10
  -1  11   1   75.39    6.70
   1 -11   1   73.59    6.90
   1  11  -1   64.89    6.90
  -1 -11  -1   67.79    6.80
  -1  11   1   73.99    6.80
  -1  11  -1   80.09    6.80
  -1  11  -1   76.49    6.90
   1 -11  -1   71.59    6.90
  -1 -11   1   72.89    6.90
   1  11   1   73.59    6.90
   1  11   1   59.99    6.70
  -2 -11  -1   -0.60    1.90
   2  11  -1    1.50    2.40
  -2  11   1   -2.80    1.80
   2 -11   1    0.60    2.10
  -2  11  -1    3.90    2.00
  -2  11  -1   -0.50    1.80
   2 -11  -1    0.80    2.00
   2  11   1    0.50    2.20
  -2 -11   1    0.30    1.80
   3  11  -1    6.10    2.70
  -3  11   1    7.10    2.20
  -3 -11  -1    5.70    2.10
   3 -11   1   10.50    2.60
   3 -11  -1    8.90    2.50
  -3 -11   1    7.20    2.20
   3  11   1    8.40    2.60
  -3  11  -1    6.90    2.10
  -3  11  -1   10.80    2.30
  -4  11   1   49.20    5.00
   4  11  -1   45.80    5.60
  -4 -11  -1   47.30    5.10
   4  11   1   43.30    5.30
  -4  11  -1   47.60    5.10
  -4  11  -1   44.90    5.00
  -4 -11   1   45.20    4.90
   5  11  -1   14.50    3.50
  -5  11   1    7.00    2.40
   5 -11   1    8.20    2.50
  -5 -11  -1    8.80    2.50
  -5 -11   1    7.70    2.40
   5  11   1    9.40    3.30
   6 -11   1   12.50    2.90
  -6 -11  -1    9.10    2.80
   6  11  -1   11.20    3.80
   6  11   1   12.40    3.90
   6 -11  -1   10.60    3.00
  -6 -11   1    4.30    2.80
   7  11  -1    3.10    4.70
   7 -11   1    3.30    3.10
  -7 -11  -1    2.60    3.30
  -7 -11   1    2.40    3.40
   7  11   1    2.90    4.50
   7 -11  -1    0.00    3.00
   0 -12   1    3.10    2.20
   0 -12  -1    1.20    2.10
   0  12   1   -0.50    1.90
   0  12  -1    2.30    2.50
  -1 -12  -1    4.10    2.30
   1 -12   1    9.10    2.40
  -1  12   1    7.90    2.30
   1  12  -1   10.40    2.60
  -1  12  -1    7.80    2.20
  -1  12  -1    4.60    2.40
   1 -12  -1    7.20    2.50
   1  12   1   10.30    2.50
  -1 -12   1    7.90    2.40
   2 -12   1   32.00    3.60
  -2 -12  -1   25.40    3.50
   2  12  -1   24.10    3.60
  -2  12   1   26.60    3.40
  -2  12  -1   29.30    3.60
   2  12   1   28.80    3.80
  -2 -12   1   19.40    3.30
  -2  12  -1   24.10    3.30
   2 -12  -1   31.80    3.70
   3  12  -1   -0.70    2.70
  -3  12   1    2.30    2.20
  -3 -12  -1   -0.10    2.20
  -3  12  -1    2.00    1.90
   3  12   1   -4.90    2.50
   3 -12  -1   -1.20    2.50
  -3 -12   1    2.00    2.20
  -4  12   1   18.80    3.20
   4  12  -1   29.00    4.10
  -4 -12  -1   23.90    3.60
   4  12   1   31.20    4.20
  -4  12  -1   23.40    3.40
  -4 -12   1   24.40    3.40
   5 -12   1   -0.80    2.40
  -5 -12  -1    4.80    2.60
   5  12  -1    0.60    3.60
  -5  12   1    3.30    2.50
  -5 -12   1    3.00    2.40
   5  12   1   -1.70    3.20
   6  12  -1    0.30    3.90
  -6 -12  -1    2.10    2.90
   6 -12   1    1.40    2.90
   6  12   1   -2.70    4.00
  -6 -12   1    0.50    2.90
   6 -12  -1   -3.50    2.90
   7  12  -1   -3.40    5.70
  -7 -12  -1    0.30    3.60
  -7 -12   1    3.40    3.70
   7  12   1   -4.30    4.90
   0  13  -1   53.29    6.30
   0 -13   1   56.69    5.80
   0 -13  -1   51.89    5.80
   1  13  -1    1.90    2.80
  -1 -13  -1    2.50    2.50
   1 -13   1    7.40    2.60
  -1  13   1    2.30    2.40
  -1 -13   1    3.10    2.50
   1 -13  -1    6.60    2.70
  -1  13  -1    4.90    2.40
   2  13  -1   14.90    3.50
  -2  13   1   20.20    3.10
  -2 -13  -1   10.10    2.90
   2 -13   1   16.90    3.10
  -2 -13   1   14.10    2.80
  -2  13  -1   17.60    2.90
   2 -13  -1   25.30    3.50
   3  13  -1   18.60    4.00
  -3 -13  -1   17.70    3.20
  -3  13   1   16.10    3.10
  -3  13  -1   15.00    3.00
   3 -13  -1   28.30    3.90
  -3 -13   1   20.00    3.20
  -4  13   1    3.80    2.50
   4  13  -1    3.20    3.30
  -4 -13  -1    1.20    2.70
  -4 -13   1    0.00    2.60
  -4  13  -1    6.10    2.70
   4  13   1    4.80    3.60
  -5  13   1    2.20    2.90
  -5 -13  -1    0.60    2.90
   5  13  -1   -0.90    3.90
   5 -13   1    4.00    2.80
  -5 -13   1    3.10    2.80
   5  13   1    1.30    4.10
  -6 -13  -1    3.80    3.30
   6 -13   1    2.00    3.30
   6  13  -1   -2.80    5.00
   6 -13  -1    5.00    3.40
   6  13   1    1.90    4.70
  -6 -13   1    5.90    3.50
   0 -14   1   12.10    3.00
   0 -14  -1   10.20    3.00
  -1  14   1   22.80    3.30
   1 -14   1   17.90    3.40
  -1 -14  -1   12.70    3.20
  -1 -14   1   16.00    3.20
   1 -14  -1   12.00    3.20
  -2  14   1    4.60    2.70
  -2 -14  -1    9.50    2.90
   2 -14   1    7.90    3.20
  -2 -14   1    7.10    2.60
   2 -14  -1    4.90    3.20
  -2  14  -1    3.90    2.60
  -3 -14  -1    1.80    2.80
   3  14  -1   -0.20    3.30
  -3  14   1    5.10    2.70
  -3 -14   1   -0.80    2.60
  -3  14  -1    0.10    2.60
  -4 -14  -1   12.30    3.50
  -4  14   1    4.10    2.90
   4  14  -1    6.20    4.20
  -4 -14   1    8.60    3.20
   5 -14   1    5.10    3.30
  -5 -14  -1    6.90    3.50
   5  14  -1    3.30    4.70
  -5  14   1    9.10    3.50
  -5 -14   1    4.10    3.30
   6  14  -1    0.00    5.40
   0 -15   1   59.19    6.90
   0 -15  -1   65.69    7.00
   1 -15   1    4.80    3.20
  -1 -15  -1    5.90    3.20
   1 -15  -1    3.60    3.20
  -1 -15   1    2.80    3.00
  -2 -15  -1   30.70    4.20
  -2  15   1   25.30    4.00
   2 -15   1   32.30    4.80
  -2 -15   1   12.90    3.70
   2 -15  -1   21.40    4.10
  -3  15   1   10.80    3.30
  -3 -15  -1   16.70    3.50
  -3 -15   1    6.00    3.20
  -3  15  -1    6.30    3.30
  -4  15   1    6.10    3.40
  -4 -15  -1    6.00    3.50
  -4 -15   1    7.80    3.60
   0 -16   1    4.50    3.70
   0 -16  -1    7.30    3.80
  -1 -16  -1   12.50    4.10
   1 -16   1   16.70    4.20
  -1 -16   1   12.40    3.90
   1 -16  -1   22.10    4.30
  -2 -16  -1   18.30    4.30
   2 -16  -1   24.20    4.90
  -2 -16   1   21.00    4.40
  -3  16   1   10.50    4.10
  -3 -16  -1   18.60    6.30
  -3 -16   1   27.90    5.10
   4 -16   1    1.50    4.00
  -4  16   1    0.40    4.60
   0 -17   1    3.70    4.20
   0 -17  -1    4.60    4.40
   1 -17   1   20.80    4.90
  -1 -17  -1   15.20    6.20
  -1 -17   1   12.20    4.60
   1 -17  -1   16.10    5.00
   0   0   2  760.82   65.69
   0   0  -2  758.12   65.69
   1   0   2   14.70    1.40
  -1   0  -2   12.50    1.40
  -1   0   2   14.40    1.40
  -1   0   2   15.40    1.40
  -1   0  -2   14.90    1.40
  -1   0   2   16.40    1.40
  -2   0   2 5113.39  435.66
  -2   0  -2 5144.99  435.56
  -2   0   2 5102.29  435.66
  -2   0  -2 5003.00  435.66
  -2   0   2 4979.80  435.66
   2   0   2 4986.40  435.66
   3   0   2   34.40    3.40
  -3   0   2   38.10    3.30
  -3   0   2   39.50    3.40
  -3   0  -2   37.90    3.30
  -3   0  -2   31.20    3.40
  -4   0   2   40.80    3.70
   4   0  -2   33.40    3.50
  -4   0  -2   41.20    3.40
   4   0   2   32.00    3.60
  -4   0  -2   40.50    3.80
  -4   0   2   38.20    3.50
  -5   0   2   20.30    2.40
   5   0   2   22.90    2.50
  -5   0  -2   25.00    2.80
   5   0  -2   21.00    2.40
  -5   0   2   26.90    2.80
  -5   0  -2   22.80    2.30
   6   0  -2    3.10    1.40
  -6   0   2    4.40    1.80
  -6   0  -2    6.00    1.90
  -6   0   2    5.60    1.50
   6   0   2    3.10    1.60
  -7   0  -2   10.80    2.60
   7   0  -2    9.70    2.20
   7   0   2   14.80    2.40
  -7   0   2   11.40    2.60
  -8   0  -2    0.80    2.70
  -8   0   2    0.00    2.50
   8   0   2   -1.40    2.10
  -9   0  -2   20.70    4.30
  -9   0   2   20.80    4.10
   0   1   2   96.79    8.20
   0   1  -2   93.49    8.20
   0  -1   2   94.89    8.20
   0  -1  -2   93.39    8.20
  -1   1   2  734.13   62.99
   1  -1   2  719.43   62.99
  -1  -1  -2  730.33   62.99
  -1   1   2  738.23   62.99
  -1   1   2  727.03   62.99
  -1  -1  -2  722.63   62.99
   1   1  -2  730.73   62.99
  -1  -1   2  728.63   62.99
  -1  -1   2  737.23   62.89
   1   1   2  708.83   62.99
  -1   1  -2  748.53   62.99
  -2   1   2 2090.19  183.38
  -2   1   2 2144.19  183.38
  -2   1   2 2120.09  183.38
   2   1  -2 2165.48  183.38
   2  -1   2 2127.69  183.38
  -2  -1  -2 2119.49  183.38
  -2  -1  -2 2092.39  183.38
  -2  -1   2 2128.29  183.38
  -2   1  -2 2113.39  183.38
  -2  -1   2 2105.49  183.38
   2   1   2 2195.68  183.38
  -3   1   2  286.67   24.50
  -3   1   2  280.37   24.50
   3   1  -2  278.77   24.40
  -3  -1  -2  280.47   24.40
  -3   1   2  291.37   24.50
  -3  -1  -2  268.97   24.50
   3  -1   2  269.17   24.50
  -3   1  -2  287.37   24.60
   3   1   2  282.17   24.50
  -3  -1   2  291.77   24.60
  -3  -1   2  288.77   24.50
  -3   1  -2  287.37   24.40
  -4  -1  -2  748.73   63.29
  -4  -1  -2  724.43   63.39
  -4   1   2  718.53   63.39
   4  -1   2  715.23   63.29
   4   1  -2  748.83   63.29
  -4   1   2  761.62   63.29
   4   1   2  733.03   63.29
  -4  -1   2  719.63   63.39
   4  -1  -2  708.53   63.29
  -4   1  -2  759.82   63.19
  -4   1  -2  713.43   63.39
  -4  -1   2  739.83   63.29
   5  -1   2   26.80    3.10
  -5  -1  -2   33.10    3.30
  -5  -1  -2   29.00    2.90
  -5   1   2   32.20    3.30
   5   1  -2   28.40    3.00
  -5   1   2   31.30    3.00
   5   1   2   28.90    3.10
   5  -1  -2   28.00    3.00
  -5   1  -2   29.80    3.30
  -5  -1   2   29.90    3.10
  -5  -1   2   31.00    3.30
   6   1  -2   34.90    3.90
  -6   1   2   39.20    4.20
  -6  -1  -2   36.60    4.30
  -6   1   2   48.50    4.60
   6  -1   2   37.00    4.10
  -6  -1   2   41.30    3.90
   6  -1  -2   37.00    4.00
  -6  -1   2   40.20    4.20
   6   1   2   42.10    4.00
  -6   1  -2   36.60    4.30
  -7  -1  -2   12.20    2.70
  -7   1   2   10.00    2.60
   7  -1   2   11.90    2.30
  -7   1  -2   12.30    2.70
   7   1   2   13.00    2.30
  -7  -1   2   13.20    2.60
   7  -1  -2   13.50    2.20
  -8  -1  -2    7.20    2.80
  -8   1   2    7.70    2.80
   8  -1   2    7.00    2.50
   8   1   2   11.30    2.60
  -8  -1   2    7.50    2.70
   8  -1  -2    8.10    2.60
  -8   1  -2    4.30    2.80
  -9   1   2    4.20    3.40
  -9  -1  -2    2.30    3.60
   9  -1   2    2.90    2.80
  -9  -1   2    4.60    3.50
  -9   1  -2    5.20    3.60
   0   2   2 4308.37  377.76
   0  -2   2 4284.87  377.76
   0   2   2 4550.94  377.76
   0   2  -2 4300.57  377.76
   0  -2   2 4485.85  377.76
   0  -2  -2 4372.46  377.76
  -1  -2  -2  473.45   41.60
  -1   2   2  481.05   41.60
   1   2  -2  479.65   41.60
  -1   2   2  483.55   41.60
   1  -2   2  496.35   41.60
   1  -2   2  475.45   41.60
  -1  -2  -2  470.55   41.60
   1  -2  -2  488.45   41.60
   1   2   2  484.65   41.60
  -1   2  -2  471.95   41.60
  -1  -2   2  490.15   41.60
  -2   2   2   68.79    5.90
  -2   2   2   67.89    5.90
  -2  -2  -2   70.39    5.90
  -2  -2  -2   67.49    6.00
   2   2  -2   64.59    6.00
   2   2  -2   65.29    5.80
   2  -2   2   64.59    5.90
   2  -2  -2   68.99    5.90
  -2  -2   2   69.99    5.90
  -2   2  -2   63.89    6.00
   2   2   2   68.59    5.90
  -3  -2  -2    2.80    0.80
   3  -2   2    3.20    0.80
  -3   2   2    4.00    0.80
  -3   2   2    4.80    0.80
   3   2  -2    4.20    0.70
   3  -2   2    4.10    0.50
  -3  -2  -2    2.00    1.00
  -3   2   2    4.50    1.00
   3   2   2    4.10    0.80
  -3  -2   2    6.20    1.10
  -3   2  -2    4.80    1.10
  -3  -2   2    3.10    0.90
  -4  -2  -2  263.77   22.40
   4  -2   2  253.57   22.40
  -4   2   2  261.67   22.50
   4   2  -2  253.17   22.30
  -4  -2  -2  239.08   22.50
  -4   2   2  260.67   22.40
  -4   2   2  257.17   22.40
   4  -2   2  254.77   22.30
  -4  -2   2  260.07   22.40
  -4  -2   2  263.97   22.50
   4   2   2  265.87   22.40
  -4   2  -2  262.37   22.50
  -5   2   2    1.00    1.00
  -5  -2  -2    2.00    1.40
   5   2  -2   -0.10    1.10
  -5  -2  -2    2.30    1.00
   5  -2   2    0.80    1.10
  -5   2   2    0.50    1.30
   5  -2  -2    1.00    1.10
   5   2   2    1.30    1.10
  -5   2  -2    0.70    1.40
  -5  -2   2    1.70    1.00
  -5  -2   2    0.00    1.30
  -6  -2  -2   62.79    5.90
   6  -2   2   69.79    5.70
   6   2  -2   54.49    5.60
  -6   2   2   63.49    5.80
   6   2   2   55.29    5.60
  -6  -2   2   54.99    5.50
  -6   2  -2   59.59    5.90
   6  -2  -2   62.09    5.60
  -6  -2   2   52.39    5.80
  -7  -2  -2   32.60    4.20
   7  -2   2   31.40    3.80
  -7   2   2   30.50    4.10
  -7   2  -2   38.30    4.30
  -7  -2   2   35.80    4.20
   7   2   2   35.10    3.90
   7  -2  -2   38.50    3.80
   8  -2   2    2.70    2.30
  -8   2   2    2.20    2.60
  -8  -2  -2   -0.40    2.60
   8  -2  -2    2.40    2.20
  -8   2  -2    3.70    2.70
  -8  -2   2    0.70    2.60
  -9   2   2   -0.50    3.40
   9  -2   2    1.60    3.10
  -9  -2  -2   -2.40    3.30
  -9  -2   2    0.20    3.60
  -9   2  -2    1.30    3.50
   0   3  -2  504.85   43.10
   0  -3   2  503.35   43.10
   0   3   2  514.75   43.10
   0  -3  -2  467.75   43.10
   0   3  -2  502.55   43.10
   0   3   2  489.15   43.10
  -1  -3  -2   98.09    8.70
   1  -3   2   95.19    8.70
   1   3  -2  102.29    8.70
  -1   3   2   98.79    8.70
  -1  -3  -2   99.79    8.70
  -1   3   2  106.69    8.70
  -1   3  -2   96.09    8.70
   1  -3  -2   98.29    8.70
  -1   3  -2   97.19    8.70
   1   3   2  101.39    8.70
  -1  -3   2  100.99    8.70
  -2  -3  -2   19.90    2.10
   2  -3   2   18.60    2.00
  -2  -3  -2   21.40    2.10
  -2   3   2   21.20    2.10
   2  -3   2   22.90    2.10
   2   3  -2   22.60    2.20
  -2   3   2   25.40    2.10
  -2  -3   2   20.00    2.10
  -2   3  -2   25.70    2.20
   2   3   2   20.50    2.00
   2  -3  -2   19.70    2.00
   3   3  -2  708.83   59.79
  -3  -3  -2  680.73   59.89
  -3  -3  -2  685.03   59.79
   3  -3   2  687.33   59.69
   3  -3   2  700.93   59.79
  -3   3   2  694.43   59.79
  -3   3   2  710.33   59.89
   3   3   2  691.53   59.79
  -3   3  -2  689.93   59.89
   3  -3  -2  691.73   59.79
  -3  -3   2  680.43   59.79
   4  -3   2   12.00    1.50
  -4   3   2   16.00    1.80
   4  -3   2   13.00    1.70
  -4  -3  -2   14.20    1.90
  -4   3   2   15.10    1.90
   4   3  -2   12.40    1.50
  -4  -3  -2   17.00    1.70
  -4  -3   2   16.00    1.80
   4   3   2   11.50    1.70
   4  -3  -2   13.70    1.60
  -4  -3   2   19.30    2.10
  -4   3  -2   18.40    2.00
  -5   3   2    4.80    1.60
   5  -3   2    5.20    1.40
  -5  -3  -2    6.60    1.70
  -5  -3  -2    5.30    1.30
   5   3  -2    3.00    1.10
  -5  -3   2    3.90    1.50
  -5  -3   2    7.00    1.30
  -5   3  -2    6.30    1.70
   5  -3  -2    4.90    1.20
   5  -3  -2    4.60    1.30
   5   3   2    3.30    1.20
   6  -3   2  167.48   13.90
  -6   3   2  149.19   13.90
  -6  -3  -2  157.98   14.00
  -6  -3   2  159.78   14.00
   6   3   2  154.18   13.80
  -6  -3   2  150.48   13.80
  -6   3  -2  151.68   13.90
   6  -3  -2  160.18   13.80
  -7   3   2   35.50    4.40
   7  -3   2   39.20    4.10
  -7  -3  -2   38.70    4.50
  -7   3  -2   30.50    4.30
   7  -3  -2   41.60    4.10
  -7  -3   2   33.10    4.30
  -8  -3  -2    7.00    2.60
  -8   3   2    5.00    2.80
   8  -3   2    5.60    2.50
   8  -3  -2    7.80    2.30
  -8  -3   2    7.30    3.00
  -8   3  -2    8.60    2.90
   9  -3   2   18.60    3.70
  -9   3   2   10.80    3.80
  -9  -3  -2   12.90    3.90
  -9   3  -2   12.20    4.00
  -9  -3   2   13.60    4.20
   9  -3  -2   15.20    3.70
   0   4  -2  412.96   35.60
   0   4   2  407.86   35.50
   0  -4   2  414.96   35.60
   0   4  -2  423.96   35.50
   0  -4  -2  400.46   35.60
   0   4   2  408.56   35.50
   1   4  -2   28.40    2.70
   1  -4   2   29.90    2.80
  -1   4   2   30.20    2.80
   1   4  -2   36.40    2.90
  -1  -4  -2   32.00    2.90
  -1   4   2   27.50    2.80
   1   4   2   36.60    2.80
  -1  -4   2   27.30    2.80
   1  -4  -2   25.70    2.80
  -1   4  -2   31.60    2.90
  -1   4  -2   28.20    2.80
   1   4   2   30.30    2.80
   2  -4   2  500.75   41.90
  -2   4   2  493.15   42.00
  -2   4   2  495.05   42.00
  -2  -4  -2  470.05   42.00
   2   4  -2  480.05   42.00
  -2  -4  -2  467.75   42.00
  -2  -4   2  487.95   42.00
  -2   4  -2  491.55   42.00
  -2   4  -2  487.35   42.00
   2   4   2  493.55   41.90
   2  -4  -2  475.05   42.00
  -3   4   2   65.99    5.70
  -3   4   2   70.09    5.70
  -3  -4  -2   62.29    5.70
   3  -4   2   70.29    5.70
   3   4  -2   62.19    5.60
   3   4  -2   67.79    5.80
   3  -4   2   59.19    5.60
  -3  -4  -2   54.29    5.70
  -3  -4   2   67.79    5.70
   3   4   2   62.09    5.60
  -3   4  -2   65.89    5.80
   3  -4  -2   59.39    5.60
   4  -4   2   56.69    5.90
  -4   4   2   71.49    5.90
  -4  -4  -2   59.39    5.90
  -4   4   2   61.69    5.90
   4   4  -2   67.69    6.00
  -4  -4  -2   65.89    5.90
   4   4  -2   68.49    5.70
   4  -4   2   62.29    5.70
  -4   4  -2   70.59    6.00
   4  -4  -2   61.59    5.80
  -4  -4   2   65.39    5.90
   4   4   2   65.19    5.80
   5  -4   2   26.50    3.20
  -5   4   2   29.20    3.20
  -5   4   2   28.50    3.30
  -5  -4  -2   35.60    3.40
  -5  -4  -2   28.00    3.10
   5  -4  -2   27.90    3.00
  -5  -4   2   30.40    3.40
   5   4   2   30.30    3.20
  -5   4  -2   35.10    3.30
  -5  -4   2   27.20    3.10
  -6  -4  -2   69.69    6.70
   6  -4   2   74.39    6.70
  -6  -4  -2   72.69    6.90
  -6   4   2   73.99    6.90
  -6   4  -2   76.09    6.90
  -6  -4   2   70.19    6.70
   6   4   2   67.79    6.70
  -6  -4   2   68.89    7.00
   6  -4  -2   73.89    6.70
  -7   4   2    9.00    2.40
   7  -4   2    7.30    2.10
  -7  -4  -2    3.80    2.30
   7  -4  -2    2.40    2.00
  -7   4  -2    7.70    2.50
  -7  -4   2   10.10    2.60
  -7  -4   2    6.00    2.00
   8  -4   2    4.70    2.50
  -8  -4  -2    6.40    2.90
  -8   4   2    6.30    2.90
  -8   4  -2    8.90    3.10
   8  -4  -2    4.40    2.30
   9   4  -2    5.10    4.30
  -9   4   2    4.70    3.60
   9  -4   2    1.60    3.20
  -9  -4  -2    2.40    3.50
   9  -4  -2    6.20    3.20
  -9   4  -2    5.60    3.70
   0   5  -2   40.40    3.80
   0   5   2   48.10    3.80
   0   5   2   37.30    3.80
   0  -5   2   40.80    3.80
   0  -5  -2   38.70    3.80
   0   5  -2   44.10    3.90
  -1   5   2  109.89    8.90
   1   5  -2  100.69    8.80
   1   5  -2  106.39    9.00
   1  -5   2  100.79    8.90
  -1  -5  -2  106.69    9.00
  -1   5   2   96.09    8.90
  -1   5  -2   97.89    8.90
  -1  -5   2   89.69    8.90
   1   5   2   99.39    8.90
  -1   5  -2  104.09    9.00
   1  -5  -2   99.19    8.90
   1   5   2  104.79    8.90
   2   5  -2  239.08   20.30
  -2   5   2  238.98   20.20
   2  -5   2  231.38   20.20
  -2   5   2  222.08   20.20
   2   5  -2  238.48   20.10
  -2  -5  -2  232.18   20.30
  -2  -5   2  233.48   20.30
   2   5   2  227.68   20.20
  -2   5  -2  241.88   20.30
  -2   5  -2  225.48   20.20
   2  -5  -2  229.58   20.20
   2   5   2  233.08   20.20
  -3   5   2    4.10    1.10
   3   5  -2    7.00    1.40
  -3   5   2    6.80    1.10
  -3  -5  -2    6.90    1.30
  -3  -5  -2    4.20    1.20
   3   5  -2    3.80    0.80
   3  -5   2    4.90    1.10
   3  -5   2    4.40    1.00
   3  -5  -2    3.20    1.00
  -3  -5   2    4.40    1.10
   3   5   2    3.80    1.00
  -3   5  -2    7.10    1.30
  -4   5   2   65.89    5.50
  -4  -5  -2   59.79    5.40
  -4  -5  -2   53.59    5.50
  -4   5   2   58.59    5.50
   4  -5   2   57.09    5.40
   4   5  -2   56.99    5.50
   4   5  -2   57.99    5.70
  -4  -5   2   59.59    5.50
   4   5   2   57.19    5.40
   4  -5  -2   62.99    5.40
  -4   5  -2   62.79    5.60
   5   5  -2   24.80    3.30
   5  -5   2   26.10    3.00
  -5  -5  -2   25.30    2.90
  -5   5   2   23.90    2.90
  -5  -5  -2   29.00    3.20
  -5   5   2   26.80    3.10
   5   5   2   29.20    2.90
  -5  -5   2   25.90    3.00
   5  -5  -2   25.10    2.80
  -5   5  -2   28.80    3.20
   6  -5   2   27.80    3.40
  -6  -5  -2   27.50    3.70
  -6  -5  -2   32.70    3.30
  -6   5   2   35.90    3.70
   6   5  -2   30.40    3.90
   6  -5  -2   31.70    3.40
  -6   5  -2   25.30    3.60
  -6  -5   2   28.00    3.30
  -7   5   2    1.20    2.20
  -7  -5  -2    1.10    2.20
   7   5  -2    1.30    2.80
   7  -5   2   -1.00    1.80
  -7  -5   2    3.10    2.10
   7  -5  -2   -0.30    1.90
  -7   5  -2    0.30    2.20
  -8  -5  -2   10.90    3.50
   8   5  -2   19.60    4.00
  -8   5   2   18.00    3.50
   8  -5   2   12.80    3.00
   8  -5  -2   20.00    3.00
  -8   5  -2   17.70    3.50
  -9  -5  -2   15.90    6.00
   9  -5   2    5.30    3.60
   9   5  -2    2.10    7.00
  -9   5   2   13.40    4.10
   9  -5  -2    8.90    3.40
  -9   5  -2    9.50    4.10
   0  -6   2  413.56   36.50
   0   6  -2  429.16   36.60
   0   6   2  424.06   36.50
   0  -6  -2  408.06   36.50
   0   6   2  431.46   36.50
   0   6  -2  424.06   36.50
   1  -6   2   17.40    1.70
  -1   6   2   12.20    1.60
   1   6  -2   18.00    2.00
   1   6  -2   13.70    1.50
  -1  -6  -2   18.60    1.90
  -1   6   2   14.00    1.70
   1   6   2   12.90    1.60
   1   6   2   14.30    1.70
   1  -6  -2   15.10    1.80
  -1   6  -2   18.10    1.90
  -1  -6   2   14.50    1.80
  -1   6  -2   12.30    1.60
   2  -6   2  100.39    9.50
   2   6  -2  104.59    9.40
  -2   6   2   97.99    9.50
   2   6  -2  113.49    9.60
  -2   6   2  112.49    9.50
  -2  -6  -2  108.29    9.60
   2  -6  -2  105.49    9.50
  -2   6  -2  102.39    9.50
   2   6   2  118.29    9.60
   2   6   2  105.69    9.40
  -2  -6   2  119.19    9.60
  -2   6  -2  110.49    9.60
  -3   6   2   51.39    4.50
   3   6  -2   50.09    4.60
   3   6  -2   47.70    4.30
  -3   6   2   43.20    4.50
  -3  -6  -2   48.10    4.50
   3  -6   2   45.80    4.40
  -3   6  -2   42.60    4.50
  -3   6  -2   49.00    4.50
   3   6   2   44.60    4.40
   3  -6  -2   47.80    4.50
   3   6   2   53.89    4.60
  -3  -6   2   48.60    4.50
  -4   6   2   73.19    6.10
  -4  -6  -2   61.39    6.10
  -4   6   2   69.89    6.10
   4  -6   2   73.49    6.10
   4   6  -2   59.79    6.20
  -4   6  -2   72.49    6.20
   4  -6  -2   61.09    6.00
   4   6   2   63.79    6.20
  -4  -6   2   63.99    6.10
   4   6   2   61.89    6.00
  -5   6   2    0.20    1.40
  -5  -6  -2    3.70    1.50
   5   6  -2    4.50    2.10
   5  -6   2    5.50    1.50
  -5  -6  -2    6.20    1.90
  -5   6   2    4.40    1.70
  -5  -6   2    0.30    1.50
  -5   6  -2    1.50    1.60
  -6  -6  -2   34.80    4.10
  -6  -6  -2   32.80    3.70
  -6   6   2   37.80    4.00
   6  -6   2   31.90    3.70
   6   6  -2   35.30    4.30
  -6   6  -2   35.70    4.10
  -6  -6   2   30.80    3.70
   6  -6  -2   36.20    3.90
   7  -6   2   46.70    4.50
  -7  -6  -2   44.50    4.90
  -7   6   2   31.20    4.60
   7   6  -2   41.50    5.10
   7  -6  -2   42.00    4.40
  -7   6  -2   41.00    4.90
  -7  -6   2   34.80    4.30
   8   6  -2   14.10    4.10
  -8  -6  -2   13.60    3.60
  -8   6   2   19.70    3.60
   8  -6   2   15.50    3.10
   8  -6  -2   12.80    3.00
  -8   6  -2    9.60    3.50
   9  -6   2   26.20    6.40
  -9   6  -2   11.90    4.40
   9  -6  -2   17.30    3.80
   0   7  -2   46.60    3.90
   0   7  -2   36.50    3.70
   0  -7  -2   43.30    3.90
   0  -7   2   34.70    3.80
   0   7   2   43.50    3.80
   0   7   2   38.00    3.80
  -1   7   2  172.18   14.70
  -1   7   2  160.08   14.70
   1  -7   2  171.78   14.70
  -1  -7  -2  162.28   14.70
   1   7  -2  178.58   14.80
   1   7  -2  166.78   14.60
  -1   7  -2  157.68   14.70
  -1   7  -2  168.98   14.70
   1   7   2  176.08   14.70
  -1  -7   2  167.18   14.70
   1   7   2  168.98   14.70
   1  -7  -2  167.48   14.70
   2   7  -2   45.80    4.10
  -2   7   2   41.50    4.30
  -2   7   2   46.40    4.20
   2  -7   2   46.10    4.30
   2   7  -2   47.80    4.50
  -2  -7  -2   53.39    4.40
  -2  -7   2   44.20    4.30
   2  -7  -2   42.80    4.30
  -2   7  -2   47.00    4.40
   2   7   2   51.59    4.30
  -2   7  -2   39.70    4.20
   2   7   2   42.60    4.20
  -3   7   2   71.29    5.60
  -3   7   2   59.69    5.70
   3  -7   2   60.69    5.60
   3   7  -2   58.29    5.80
  -3  -7  -2   64.59    5.70
  -3  -7   2   57.39    5.70
   3   7   2   73.39    5.80
   3  -7  -2   53.29    5.60
   3   7   2   61.49    5.50
  -3   7  -2   47.80    5.60
  -3   7  -2   64.09    5.70
  -4   7   2    7.60    1.60
  -4  -7  -2    8.90    1.80
   4   7  -2    8.30    2.10
   4  -7   2   10.10    1.60
  -4   7   2    8.80    1.70
   4   7   2    4.30    1.90
  -4   7  -2    8.00    1.80
   4   7   2    9.40    1.60
  -4  -7   2    9.50    1.70
   4  -7  -2    7.60    1.70
  -5   7   2   19.60    3.00
  -5  -7  -2   26.90    3.10
  -5   7   2   31.70    3.30
   5   7  -2   33.60    3.60
   5  -7   2   28.10    3.10
  -5  -7   2   23.20    3.10
   5   7   2   34.80    3.70
  -5   7  -2   21.70    3.10
   6  -7   2    1.20    1.80
   6   7  -2    3.90    2.50
  -6   7   2   -0.30    2.00
  -6  -7  -2    1.00    1.90
  -6   7  -2    1.00    2.10
   6   7   2   -1.30    2.50
   6  -7  -2    2.40    1.80
  -6  -7   2    0.90    2.00
  -7   7   2   32.90    4.30
   7  -7   2   32.70    3.90
   7   7  -2   36.20    4.80
   7   7   2   30.50    4.70
  -7   7  -2   35.60    4.30
   7  -7  -2   33.60    4.00
  -7  -7   2   28.50    3.90
   8   7  -2   -0.90    3.90
   8  -7   2    3.00    2.70
   8   7   2    3.00    4.10
   8  -7  -2   -2.00    2.60
  -8   7  -2    1.60    3.20
   0  -8   2   -0.80    1.20
   0   8  -2    0.30    1.00
   0   8   2   -0.80    1.10
   0   8  -2    0.10    1.30
   0   8   2    0.10    1.00
   0  -8  -2    0.00    1.20
   1   8  -2   31.80    3.30
   1   8  -2   41.80    3.70
  -1  -8  -2   31.10    3.50
  -1   8   2   36.60    3.40
  -1   8   2   40.50    3.40
   1  -8   2   29.20    3.40
  -1   8  -2   37.20    3.60
  -1   8  -2   31.20    3.40
   1   8   2   31.00    3.30
   1  -8  -2   35.70    3.60
   1   8   2   40.60    3.50
  -1  -8   2   27.20    3.40
   2   8  -2  150.78   12.70
  -2  -8  -2  132.39   12.60
  -2   8   2  147.59   12.50
   2   8  -2  145.69   12.50
  -2   8   2  136.59   12.50
   2  -8   2  147.79   12.50
   2   8   2  141.99   12.50
  -2  -8   2  126.49   12.60
  -2   8  -2  138.59   12.50
   2  -8  -2  140.39   12.60
   2   8   2  148.89   12.60
  -2   8  -2  146.29   12.60
  -3   8   2   19.20    2.20
   3   8  -2   17.40    2.60
   3  -8   2   17.70    2.30
  -3  -8  -2   19.00    2.40
  -3   8   2   19.10    2.30
  -3   8  -2   17.60    2.30
  -3   8  -2   18.60    2.30
   3   8   2   16.40    2.10
  -3  -8   2   11.70    2.20
   3   8   2   20.30    2.50
   3  -8  -2   19.10    2.40
   4   8  -2   50.49    4.80
  -4  -8  -2   41.70    4.50
  -4   8   2   47.50    4.50
   4  -8   2   50.49    4.50
  -4   8   2   47.90    4.60
  -4   8  -2   37.30    4.60
   4   8   2   45.60    4.70
  -4  -8   2   38.10    4.50
   4  -8  -2   46.60    4.60
   5  -8   2   93.09    7.80
  -5  -8  -2   76.19    7.80
   5   8  -2   80.19    8.10
  -5   8   2   94.19    7.80
  -5   8   2   82.49    7.80
  -5   8  -2   88.29    7.90
  -5  -8   2   75.69    7.80
   5   8   2   78.09    8.00
  -6   8   2    5.40    2.80
  -6  -8  -2    7.90    2.20
   6   8  -2    7.30    2.80
   6  -8   2    8.90    2.10
  -6  -8   2    5.80    2.20
   6   8   2    7.30    2.80
  -6   8  -2    6.40    2.50
   7   8  -2    9.90    3.50
   7  -8   2    8.20    2.40
  -7   8  -2    4.50    2.90
   7  -8  -2    7.40    2.50
  -7  -8   2    6.80    2.50
   7   8   2    8.70    3.40
   8  -8   2   14.20    3.40
   8   8  -2   15.40    4.70
   8  -8  -2    8.20    3.30
   8   8   2   15.70    4.70
  -8   8  -2   18.10    3.90
   0  -9  -2   47.40    5.00
   0   9  -2   52.09    5.00
   0   9   2   58.99    4.90
   0   9   2   42.30    4.80
   0  -9   2   53.59    5.00
   0   9  -2   52.79    4.80
   1  -9   2   13.90    2.40
  -1  -9  -2   18.50    2.60
  -1   9   2   25.60    2.40
   1   9  -2   19.50    2.20
  -1   9   2   15.60    2.30
   1   9  -2   21.10    2.60
  -1   9  -2   26.10    2.70
   1  -9  -2   15.00    2.50
  -1   9  -2   21.00    2.40
   1   9   2   18.00    2.30
   1   9   2   27.20    2.60
  -1  -9   2   22.20    2.60
  -2  -9  -2   21.00    2.80
   2   9  -2   22.10    3.00
  -2   9   2   29.10    2.90
   2  -9   2   28.60    2.90
  -2   9   2   24.00    2.70
  -2   9  -2   16.10    2.60
  -2  -9   2   21.40    2.80
   2   9   2   25.60    2.70
   2   9   2   29.20    3.00
  -2   9  -2   28.30    2.90
   2  -9  -2   22.60    2.90
  -3  -9  -2  151.68   15.20
  -3   9   2  172.28   15.20
   3   9  -2  179.98   15.30
   3  -9   2  183.28   15.20
  -3   9   2  175.68   15.10
  -3  -9   2  162.68   15.20
  -3   9  -2  180.78   15.20
   3   9   2  173.08   15.20
   3  -9  -2  173.48   15.20
  -3   9  -2  164.88   15.20
  -4  -9  -2   69.19    6.60
  -4   9   2   64.99    6.50
  -4   9   2   67.69    6.60
   4  -9   2   74.19    6.50
   4   9  -2   66.49    6.80
   4  -9  -2   71.59    6.60
  -4  -9   2   69.89    6.60
  -4   9  -2   69.19    6.60
   4   9   2   68.99    6.70
  -5  -9  -2    2.00    2.00
   5  -9   2   -1.10    1.80
   5   9  -2   -0.10    2.40
  -5   9   2    0.30    1.70
   5   9   2    3.10    2.50
  -5   9  -2    2.70    2.10
  -5  -9   2    2.20    1.90
   6   9  -2    9.20    3.10
  -6  -9  -2    5.00    2.30
   6  -9   2    9.10    2.50
  -6  -9   2   10.40    2.50
  -6   9  -2    8.70    2.60
   6   9   2    9.90    3.10
  -7  -9  -2   -0.10    2.70
   7  -9   2    0.20    2.30
   7   9  -2    6.60    3.60
   7  -9  -2    3.80    2.50
  -7   9  -2    1.00    2.90
   7   9   2    3.80    3.60
  -7  -9   2    4.20    2.50
   8  -9   2    7.00    5.00
   8   9  -2    5.60    4.90
   8  -9  -2    5.80    3.40
   8   9   2    2.50    4.70
  -8   9  -2    7.70    4.00
   0 -10   2  156.28   14.30
   0  10  -2  163.98   14.20
   0  10  -2  160.08   14.40
   0  10   2  155.68   14.20
   0  10   2  166.58   14.30
   0 -10  -2  169.08   14.40
   1  10  -2   36.00    4.20
   1 -10   2   41.80    4.20
  -1  10   2   40.60    4.00
  -1  10   2   42.90    4.00
  -1 -10  -2   42.40    4.20
   1 -10  -2   49.50    4.20
  -1  10  -2   34.30    4.10
   1  10   2   38.40    4.00
   1  10   2   34.60    3.90
  -1 -10   2   32.10    4.00
  -1  10  -2   33.10    3.90
  -2 -10  -2   71.89    7.80
   2 -10   2   81.79    7.70
   2  10  -2   83.49    7.90
  -2  10   2   81.99    7.70
  -2 -10   2   74.39    7.70
   2  10   2   92.29    7.80
   2  10   2   81.79    7.60
  -2  10  -2   87.29    7.70
   2 -10  -2   99.29    7.90
  -2  10  -2   81.09    7.60
  -3 -10  -2   41.70    4.80
  -3  10   2   44.70    4.70
   3  10  -2   40.10    5.00
   3 -10   2   45.00    4.80
  -3 -10   2   43.00    4.70
  -3  10  -2   47.30    4.70
   3  10   2   52.99    4.90
  -3  10  -2   43.60    4.70
   3 -10  -2   52.79    5.00
  -4 -10  -2   13.60    2.60
   4  10  -2   20.00    3.20
  -4  10   2   16.40    2.70
   4 -10  -2   22.20    3.90
   4  10   2   19.10    3.10
  -4 -10   2   14.60    2.50
  -4  10  -2   18.40    2.80
  -5  10   2   -0.20    1.80
   5 -10   2    6.10    2.00
   5  10  -2    3.70    2.80
  -5 -10  -2    2.90    2.20
  -5  10  -2    5.50    2.40
   5  10   2   -0.50    2.70
  -5 -10   2    2.50    2.10
  -6 -10  -2    0.20    2.20
  -6  10   2    1.40    2.30
   6 -10   2    1.00    2.40
   6  10  -2   -0.50    3.30
  -6 -10   2    1.70    2.40
   6  10   2    1.60    3.20
  -6  10  -2   -0.60    2.40
  -7 -10  -2    2.20    2.90
   7  10  -2    2.30    4.00
   7 -10   2    0.80    2.70
   7  10   2   -0.50    3.90
  -7 -10   2   -0.40    3.00
   7 -10  -2    5.10    2.70
   0  11   2    3.10    1.80
   0 -11   2    1.70    1.90
   0 -11  -2   -0.40    2.00
   0  11  -2    0.60    1.60
   0  11  -2    2.00    2.20
   1 -11   2   50.99    5.10
  -1  11   2   49.70    5.00
  -1 -11  -2   50.59    5.20
   1  11  -2   47.10    5.20
   1 -11  -2   50.79    5.00
  -1  11  -2   53.49    4.90
  -1 -11   2   48.60    5.10
  -1  11  -2   50.79    5.20
   1  11   2   46.60    5.10
   1  11   2   42.30    4.80
   2  11  -2  195.08   18.50
   2 -11   2  231.18   18.40
  -2  11   2  209.88   18.30
  -2 -11  -2  203.78   18.40
  -2  11  -2  215.68   18.30
  -2  11  -2  200.88   18.30
   2  11   2  205.08   18.40
  -2 -11   2  195.98   18.30
   2 -11  -2  215.48   18.40
  -3  11   2    9.50    2.10
  -3 -11  -2    4.60    2.20
   3  11  -2    3.60    2.50
   3  11   2    7.00    2.50
   3 -11  -2    5.90    2.50
  -3  11  -2    4.90    1.90
  -3  11  -2    2.90    2.20
  -3 -11   2   -0.60    1.90
  -4  11   2    0.70    1.90
   4  11  -2    3.20    2.90
  -4 -11  -2    5.50    2.20
  -4 -11   2    4.90    2.10
   4  11   2    8.80    2.90
  -4  11  -2    4.80    2.40
   5 -11   2    6.50    2.20
   5  11  -2    0.90    3.00
  -5  11   2    0.10    2.00
  -5 -11  -2    2.10    2.30
   5  11   2    3.60    3.00
  -5 -11   2    1.90    2.20
  -5  11  -2    1.30    2.60
   6 -11   2   13.20    3.00
   6  11  -2    8.00    3.90
  -6 -11  -2   12.90    2.90
   6  11   2   14.70    3.90
  -6 -11   2    7.70    2.90
   7 -11   2    1.20    2.90
   7  11  -2    2.30    4.60
  -7 -11  -2   -0.10    3.20
  -7 -11   2    3.10    3.40
   7 -11  -2    2.40    3.00
   7  11   2   -1.40    4.30
   0 -12  -2   83.69    8.20
   0  12   2   87.49    8.00
   0 -12   2   93.19    8.20
   0  12  -2   79.99    8.30
   1 -12   2  169.78   14.00
   1  12  -2  143.49   14.00
  -1 -12  -2  154.38   14.00
  -1  12   2  164.48   13.90
   1 -12  -2  164.58   14.00
  -1  12  -2  155.88   13.80
  -1 -12   2  150.98   13.90
  -1  12  -2  143.99   13.90
   2 -12   2   58.39    5.20
  -2 -12  -2   50.49    5.10
   2  12  -2   32.90    5.00
  -2  12   2   47.70    4.90
  -2  12  -2   45.60    4.80
  -2 -12   2   44.00    4.90
  -2  12  -2   42.70    5.10
   2 -12  -2   48.30    5.20
  -3  12   2   18.20    2.80
  -3 -12  -2   14.50    2.90
   3  12  -2   12.10    3.30
   3  12   2   17.20    3.30
  -3  12  -2   14.00    2.60
  -3 -12   2   10.10    2.50
  -3  12  -2   12.00    2.80
   3 -12  -2   11.70    3.00
  -4 -12  -2    1.00    2.40
   4 -12   2    4.80    2.20
  -4  12   2   -1.10    2.10
   4  12  -2    2.50    3.10
  -4 -12   2    4.10    2.20
   4  12   2    3.00    3.20
  -5 -12  -2    5.80    2.80
  -5  12   2   -0.60    2.40
   5  12  -2    5.10    3.70
   5 -12   2    2.90    2.40
  -5 -12   2    2.80    2.50
   5  12   2    4.30    3.50
  -6 -12  -2    9.70    3.10
   6 -12   2    3.90    3.10
   6  12  -2    3.80    4.30
   6  12   2    6.40    4.20
  -6 -12   2    3.60    3.10
  -7 -12  -2    2.40    3.60
  -7 -12   2    0.80    4.30
   7  12   2    0.60    5.10
   0  13  -2    3.80    2.90
   0 -13   2    3.30    2.50
   0  13   2    2.00    2.30
   0 -13  -2    2.60    2.50
   1  13  -2    7.10    3.00
  -1 -13  -2    3.10    2.50
   1 -13   2   12.90    2.80
  -1  13   2    8.90    2.40
  -1  13  -2    7.50    2.80
  -1 -13   2    8.30    2.40
   1 -13  -2    9.30    2.90
  -2 -13  -2   14.60    3.10
   2  13  -2   23.40    3.70
  -2  13   2   23.90    3.30
   2 -13   2   19.80    3.40
   2 -13  -2   16.10    3.40
  -2 -13   2   23.30    3.10
  -2  13  -2   11.60    2.80
   3  13  -2   11.50    3.80
  -3 -13  -2   15.90    3.20
  -3  13   2   15.70    3.00
  -3  13  -2   14.80    2.90
  -3 -13   2   14.90    2.90
   3 -13  -2   18.70    3.40
  -4 -13  -2   11.40    3.10
   4  13  -2    8.90    3.70
   4 -13   2   16.90    2.90
  -4  13   2   13.50    2.90
  -4 -13   2    5.50    2.70
  -5  13   2    1.70    2.80
   5 -13   2    1.40    2.70
  -5 -13  -2    1.40    3.00
   5  13  -2   -1.50    3.90
  -5 -13   2    4.50    2.80
   6 -13   2    3.10    3.40
  -6 -13  -2    7.20    3.50
   6  13  -2   -0.50    5.10
  -6 -13   2    4.10    3.40
   0 -14   2    3.70    2.70
   0 -14  -2   -0.20    2.60
   1  14  -2    6.10    3.70
  -1  14   2    5.60    2.80
   1 -14   2   10.00    3.00
  -1 -14  -2    9.50    2.80
  -1 -14   2    3.30    2.60
   1 -14  -2    9.10    3.20
  -2  14   2   12.40    3.10
   2 -14   2   17.20    3.60
  -2 -14  -2   10.40    3.00
   2  14  -2    7.00    3.50
   2 -14  -2   20.00    3.70
  -2 -14   2   18.40    3.10
  -2  14  -2   17.70    3.10
   3  14  -2   -3.20    3.30
  -3 -14  -2    3.10    2.80
  -3  14   2    3.50    2.90
  -3 -14   2    1.60    2.60
  -3  14  -2    0.00    2.60
  -4  14   2    4.60    2.90
   4 -14   2    4.50    2.90
  -4 -14  -2    7.80    3.20
   4  14  -2   11.90    4.50
  -4 -14   2    2.70    2.90
  -5  14   2    8.80    3.50
   5  14  -2    5.00    4.60
   5 -14   2    4.20    3.40
  -5 -14  -2    4.50    3.60
  -5 -14   2    4.60    3.30
   0 -15   2   15.90    3.50
   0 -15  -2   14.70    3.60
   1 -15   2    5.10    3.20
  -1 -15  -2    6.50    3.20
  -1 -15   2    0.60    2.90
   1 -15  -2   10.80    3.30
  -2  15   2    0.10    3.10
  -2 -15  -2    5.80    3.20
   2 -15  -2    0.70    3.50
  -2 -15   2   -2.00    2.80
  -3  15   2   21.60    3.70
  -3 -15  -2   18.50    3.90
  -3 -15   2   14.00    3.60
  -4  15   2   24.10    4.30
   4 -15   2   26.70    4.10
  -4 -15  -2   21.90    4.50
  -4 -15   2   15.80    4.00
   5  15  -2    9.50    5.90
   0 -16   2   16.10    4.10
   0 -16  -2   23.70    4.40
  -1 -16  -2   -4.00    3.60
   1 -16   2    2.90    3.60
   1 -16  -2    1.60    3.70
  -1 -16   2    0.80    3.40
  -2 -16  -2   29.00    4.70
  -2 -16   2   13.30    4.00
   2 -16  -2   29.50    4.80
  -3  16   2    8.90    3.90
  -3 -16   2   12.00    6.40
   4 -16   2    3.20    3.80
   0 -17  -2   23.10    5.00
   0 -17   2   13.40    4.50
   1 -17   2    4.80    4.40
   1 -17  -2    7.60    4.70
  -1 -17   2    7.00    4.50
   2 -17  -2    2.20    6.40
   0   0  -3    0.00    0.40
   0   0   3    0.20    0.30
   0   0   3   -0.90    0.30
   1   0   3  506.05   43.60
  -1   0  -3  496.75   43.50
  -1   0  -3  508.85   43.60
  -1   0   3  501.25   43.60
  -1   0   3  505.25   43.60
   1   0  -3  507.75   43.60
  -2   0   3  472.85   40.50
  -2   0  -3  471.45   40.50
  -2   0   3  472.55   40.50
  -2   0   3  468.65   40.50
  -2   0  -3  470.75   40.40
   2   0   3  453.95   40.50
  -3   0  -3    8.90    1.50
  -3   0   3   12.40    1.30
  -3   0   3   10.90    1.30
  -3   0   3    9.90    1.40
   3   0   3    8.20    1.30
  -3   0  -3   12.20    1.10
  -4   0   3   29.90    3.00
  -4   0  -3   36.50    2.90
   4   0  -3   26.90    2.90
  -4   0   3   33.30    3.20
   4   0   3   27.70    3.10
  -4   0  -3   30.20    3.20
  -5   0   3  116.99   10.70
  -5   0  -3  126.99   10.90
   5   0   3  112.49   10.80
   5   0  -3  124.89   10.70
  -5   0   3  127.49   10.90
   6   0   3    6.50    1.80
  -6   0  -3    7.80    2.10
  -6   0   3   10.40    1.70
  -6   0   3    9.30    2.10
   6   0  -3    6.80    1.60
  -7   0   3   13.80    2.70
  -7   0  -3   12.90    2.70
   7   0  -3   17.90    2.40
   7   0   3   12.00    2.30
  -8   0   3    0.70    2.40
   8   0   3   -0.10    2.10
  -8   0  -3    0.30    2.60
  -9   0  -3    0.10    3.60
  -9   0   3   -0.70    3.30
   0   1  -3  104.59    9.10
   0  -1  -3  101.99    9.10
   0  -1  -3  106.49    9.10
   0   1   3  110.69    9.10
   0  -1   3  102.59    9.10
  -1  -1  -3  153.28   13.90
   1  -1   3  158.08   13.90
   1  -1   3  154.48   13.80
   1   1  -3  161.98   13.90
  -1   1   3  163.68   13.90
  -1   1   3  162.88   13.90
  -1  -1  -3  163.08   13.90
  -1   1   3  162.18   13.90
  -1  -1   3  166.78   13.90
  -1  -1   3  161.18   13.80
  -1   1  -3  156.18   13.90
   1   1   3  158.68   13.90
  -2  -1  -3 1964.30  172.38
  -2  -1  -3 1978.10  172.38
  -2   1   3 2018.70  172.38
  -2   1   3 2033.00  172.38
   2  -1   3 2008.50  172.38
  -2   1   3 2019.10  172.38
  -2   1  -3 1932.31  172.38
   2   1   3 2043.00  172.38
  -2  -1   3 1957.10  172.38
  -2  -1   3 2044.70  172.38
   3  -1   3   48.00    4.90
  -3   1   3   53.89    4.90
  -3   1   3   57.19    5.00
  -3  -1  -3   54.09    4.80
  -3  -1  -3   50.79    5.00
   3   1  -3   57.89    4.80
  -3   1   3   57.39    4.90
  -3  -1   3   60.09    5.00
   3   1   3   51.29    4.90
  -3  -1   3   54.89    4.90
  -3   1  -3   57.09    5.00
  -4   1   3   32.20    3.10
   4  -1   3   29.10    3.10
  -4  -1  -3   29.20    3.30
   4   1  -3   28.50    3.00
  -4  -1  -3   33.80    3.00
  -4   1   3   33.20    3.20
  -4   1   3   35.50    3.10
  -4  -1   3   31.00    3.10
  -4   1  -3   34.40    2.90
   4   1   3   27.80    3.10
  -4  -1   3   30.10    3.20
  -4   1  -3   32.70    3.30
  -5  -1  -3    5.10    1.20
  -5  -1  -3    8.50    1.80
  -5   1   3    9.70    1.70
   5   1  -3    5.20    1.20
   5  -1   3    6.50    1.40
  -5   1   3   10.60    1.40
  -5  -1   3    8.80    1.40
   5   1   3    5.70    1.40
   5  -1  -3    8.00    1.30
  -5   1  -3    6.90    1.70
  -5  -1   3    5.70    1.60
  -6  -1  -3   14.40    2.40
   6   1  -3   10.40    1.80
   6  -1   3   12.30    2.10
  -6   1   3   13.20    2.20
  -6   1   3   14.30    1.90
  -6   1  -3    7.70    2.20
  -6  -1   3   12.00    1.90
   6   1   3   12.20    1.90
   6  -1  -3   12.80    1.90
  -6  -1   3   10.80    2.20
  -7   1   3    3.20    2.30
   7  -1   3    8.90    2.10
  -7  -1  -3    5.50    2.30
   7  -1  -3   11.90    2.00
  -7   1  -3    5.50    2.40
  -7  -1   3    4.80    2.30
   7   1   3    7.40    2.10
   8  -1   3    3.00    2.00
  -8  -1  -3    3.10    2.80
  -8   1   3    1.20    2.60
  -8  -1   3    4.60    2.70
   8   1   3    4.90    2.40
  -8   1  -3    1.80    2.70
  -9   1   3    3.80    3.40
   9  -1   3    3.80    2.90
  -9  -1  -3    3.10    3.60
  -9  -1   3    1.30    3.50
  -9   1  -3    2.40    3.70
   0   2   3 1127.49   94.49
   0  -2  -3 1056.99   94.49
   0  -2   3 1080.79   94.49
   0  -2   3 1120.59   94.49
   1  -2   3  693.33   56.69
   1  -2   3  651.13   56.69
  -1  -2  -3  636.34   56.69
  -1   2   3  669.33   56.69
   1   2  -3  637.94   56.79
  -1   2   3  671.73   56.79
  -1  -2  -3  649.34   56.69
  -1   2  -3  650.13   56.79
  -1  -2   3  666.13   56.79
   1   2   3  645.94   56.69
   1  -2  -3  658.13   56.79
   2   2  -3   57.39    6.10
   2   2  -3   69.19    6.00
  -2  -2  -3   70.79    6.10
  -2  -2  -3   65.19    6.10
  -2   2   3   70.39    6.10
  -2   2   3   70.29    6.10
  -2   2   3   75.09    6.10
   2  -2   3   71.99    6.10
   2   2   3   67.29    6.10
  -2  -2   3   68.79    6.10
  -2   2  -3   70.29    6.10
   3  -2   3  485.35   42.40
  -3  -2  -3  499.05   42.40
  -3   2   3  487.45   42.40
   3   2  -3  500.45   42.40
  -3  -2  -3  483.45   42.50
  -3   2   3  494.25   42.40
  -3   2   3  487.25   42.40
  -3   2  -3  492.35   42.50
  -3  -2   3  488.75   42.40
   3   2   3  483.55   42.40
  -3  -2   3  496.75   42.50
  -4   2   3  431.96   36.70
  -4  -2  -3  402.76   36.70
   4  -2   3  411.46   36.70
  -4  -2  -3  424.46   36.60
  -4   2   3  436.36   36.60
   4   2  -3  417.76   36.60
  -4   2   3  428.26   36.70
  -4   2  -3  417.16   36.70
   4   2   3  425.46   36.70
  -4  -2   3  430.96   36.70
  -4  -2   3  429.46   36.70
  -5  -2  -3    8.00    1.40
   5  -2   3    8.80    1.60
  -5   2   3   10.70    1.80
   5   2  -3    6.20    1.40
  -5  -2  -3   10.10    1.90
  -5   2   3   14.10    1.60
  -5   2  -3    6.00    1.80
  -5  -2   3   10.30    1.80
   5   2   3    9.30    1.50
  -5  -2   3   10.20    1.50
   5  -2  -3    8.80    1.50
   6  -2   3   18.40    2.50
  -6  -2  -3   15.90    2.70
  -6   2   3   17.40    2.70
  -6   2   3   24.00    2.60
   6   2   3   19.10    2.50
  -6   2  -3   17.20    2.80
  -6  -2   3   16.90    2.80
  -6  -2   3   22.50    2.50
   6  -2  -3   22.50    2.50
  -7   2   3    3.00    2.30
   7  -2   3    3.80    1.90
  -7  -2  -3    7.60    2.30
   7   2   3    4.90    2.10
  -7  -2   3    2.50    2.20
  -7   2  -3    7.40    2.40
   7  -2  -3    5.70    1.90
  -8   2   3    9.80    3.10
   8  -2   3   10.70    2.80
  -8  -2  -3   13.20    3.10
  -8   2  -3    9.10    3.10
  -8  -2   3   19.40    3.40
   8  -2  -3   16.60    2.70
   9  -2   3    9.40    3.10
  -9  -2  -3   12.80    4.00
  -9   2   3    7.60    3.70
  -9   2  -3   14.40    4.00
  -9  -2   3    8.60    3.90
   0   3   3    7.20    0.90
   0  -3  -3    8.40    1.00
   0  -3   3    6.30    0.80
   0  -3   3    6.30    1.00
   0   3   3    5.50    0.80
   0   3  -3    5.80    1.10
   1  -3   3  392.66   32.40
  -1   3   3  382.26   32.30
  -1   3   3  386.26   32.40
  -1  -3  -3  376.56   32.40
   1   3  -3  368.86   32.40
   1  -3   3  384.36   32.40
  -1  -3  -3  361.76   32.40
   1  -3  -3  367.76   32.40
  -1   3  -3  361.66   32.40
   1   3   3  378.46   32.40
  -1  -3   3  358.16   32.40
   2  -3   3   26.10    2.30
  -2  -3  -3   27.80    2.40
  -2   3   3   26.90    2.40
  -2   3   3   27.30    2.40
  -2  -3  -3   21.10    2.40
   2  -3   3   27.10    2.40
   2   3  -3   22.80    2.50
   2   3   3   23.00    2.40
   2  -3  -3   23.00    2.40
  -2   3  -3   24.80    2.50
  -2  -3   3   30.00    2.50
  -3   3   3   74.69    6.30
  -3  -3  -3   77.19    6.30
   3  -3   3   64.39    6.30
   3   3  -3   68.39    6.10
   3   3  -3   64.79    6.40
  -3  -3  -3   67.49    6.30
  -3   3   3   74.49    6.30
  -3   3  -3   71.19    6.40
   3  -3  -3   70.59    6.20
   3   3   3   69.79    6.20
  -3  -3   3   70.99    6.30
  -4  -3  -3  106.99    8.80
   4  -3   3   88.79    8.80
  -4   3   3  102.79    8.90
   4   3  -3   99.79    8.70
  -4   3   3  103.89    8.80
  -4  -3  -3   99.49    8.90
  -4   3  -3  105.89    8.90
   4  -3  -3   95.19    8.80
   4   3   3   89.39    8.80
  -4  -3   3  104.09    8.80
  -5   3   3   25.80    3.00
  -5  -3  -3   30.40    3.20
   5  -3   3   27.80    2.90
  -5  -3  -3   25.60    2.80
  -5   3   3   29.10    2.90
   5   3  -3   24.00    2.70
  -5  -3   3   25.80    3.10
   5  -3  -3   23.60    2.70
   5   3   3   24.10    2.80
  -5   3  -3   24.80    3.00
  -5  -3   3   25.80    2.80
  -6   3   3   26.60    3.10
   6  -3   3   25.30    2.90
  -6  -3  -3   24.00    3.20
   6   3   3   24.00    2.90
  -6  -3   3   19.50    3.10
   6  -3  -3   25.90    2.80
  -6  -3   3   23.30    2.80
  -6   3  -3   24.00    3.20
  -7   3   3   26.50    3.70
  -7  -3  -3   32.30    3.80
   7  -3   3   21.50    3.30
  -7   3  -3   26.90    3.70
   7   3   3   24.30    3.40
   7  -3  -3   23.90    3.30
  -7  -3   3   33.60    3.90
  -7  -3   3   29.60    3.40
   8  -3   3    3.60    2.30
  -8   3   3    0.80    2.60
  -8  -3  -3    6.30    2.80
  -8  -3   3   -0.40    2.80
   8  -3  -3    1.20    2.10
  -8   3  -3    4.30    2.90
   9   3  -3   11.10    4.50
  -9   3   3    8.00    3.80
  -9  -3  -3    3.80    3.50
   9  -3   3    2.90    3.20
  -9   3  -3    6.20    3.70
   0  -4  -3   25.50    2.60
   0   4   3   28.50    2.50
   0   4  -3   29.20    2.70
   0  -4   3   26.20    2.60
   0   4   3   27.00    2.60
   1  -4   3  254.07   21.80
   1  -4   3  255.87   21.80
  -1   4   3  257.87   21.80
  -1  -4  -3  249.97   21.80
  -1   4   3  239.28   21.80
   1   4  -3  250.17   21.90
   1   4   3  251.97   21.80
   1   4   3  253.67   21.80
   1  -4  -3  249.08   21.80
  -1   4  -3  251.97   21.90
  -1  -4   3  254.27   21.80
  -2   4   3   56.59    5.00
  -2  -4  -3   57.39    5.00
   2  -4   3   54.09    5.00
  -2   4   3   56.99    4.90
  -2  -4  -3   53.49    5.00
   2   4  -3   55.49    5.10
   2  -4   3   53.29    4.90
  -2  -4   3   63.39    5.00
  -2   4  -3   56.09    5.00
   2  -4  -3   53.49    5.00
   2   4   3   52.49    4.90
  -3  -4  -3  219.08   18.80
   3  -4   3  221.28   18.80
   3   4  -3  219.48   18.90
   3  -4   3  221.28   18.70
  -3   4   3  211.38   18.80
  -3  -4  -3  213.78   18.90
  -3   4   3  221.28   18.80
   3   4   3  204.98   18.80
  -3   4  -3  217.18   18.90
  -3  -4   3  215.68   18.80
   3  -4  -3  211.68   18.80
   4   4  -3   44.10    4.00
  -4  -4  -3   46.80    4.10
  -4  -4  -3   39.10    4.30
  -4   4   3   50.19    4.20
  -4   4   3   44.40    4.20
   4   4  -3   41.50    4.40
   4  -4   3   39.20    4.20
   4  -4  -3   43.50    4.10
  -4  -4   3   46.30    4.20
  -4   4  -3   46.40    4.30
   4   4   3   43.20    4.20
  -5   4   3   67.49    6.50
  -5  -4  -3   72.89    6.70
  -5  -4  -3   77.49    6.40
   5   4  -3   69.69    6.80
  -5   4   3   73.69    6.60
   5  -4   3   72.39    6.50
  -5  -4   3   64.39    6.50
  -5   4  -3   77.49    6.70
   5   4   3   67.29    6.50
   5  -4  -3   66.69    6.40
   6  -4   3   33.20    3.80
   6   4  -3   35.00    4.10
  -6  -4  -3   32.80    4.00
  -6   4   3   34.00    3.90
   6  -4  -3   34.10    3.70
  -6  -4   3   35.00    3.70
   6   4   3   35.30    3.80
  -6   4  -3   34.50    4.10
   7   4  -3    8.00    2.90
  -7  -4  -3    6.60    2.40
  -7   4   3   10.70    2.60
   7  -4   3    7.70    2.10
  -7   4  -3    3.70    2.40
   7  -4  -3    4.70    2.10
  -7  -4   3    7.90    2.10
  -8  -4  -3   53.89    6.20
   8  -4   3   45.10    5.70
  -8   4   3   51.99    6.00
   8   4  -3   64.89    6.40
   8  -4  -3   59.69    5.80
  -8   4  -3   50.79    6.00
  -9   4   3    2.00    3.70
   9  -4   3    7.30    3.40
   9   4  -3    7.60    4.60
  -9  -4  -3    6.80    3.80
   9  -4  -3    9.50    3.30
  -9   4  -3    4.30    3.70
   0  -5  -3   -0.20    0.80
   0   5  -3    1.60    0.90
   0  -5   3   -0.30    0.70
   0   5   3    0.90    0.60
   0   5  -3   -0.40    0.60
   0   5   3   -0.60    0.60
   1  -5   3   16.00    1.70
   1   5  -3   12.10    1.50
  -1   5   3   15.10    1.60
   1   5  -3   20.00    1.90
  -1  -5  -3   21.00    1.90
  -1   5   3   14.70    1.70
  -1  -5   3   14.50    1.70
   1  -5  -3   14.00    1.70
  -1   5  -3   13.80    1.60
   1   5   3   16.60    1.60
   1   5   3   14.50    1.60
  -1   5  -3   16.60    1.80
   2   5  -3  150.08   12.80
  -2   5   3  138.89   12.70
   2  -5   3  148.99   12.70
   2  -5   3  151.68   12.70
  -2  -5  -3  148.29   12.80
  -2   5   3  150.28   12.70
  -2   5  -3  153.98   12.80
   2   5   3  144.89   12.80
   2   5   3  145.69   12.70
  -2  -5   3  137.89   12.80
   2  -5  -3  133.09   12.70
   3   5  -3   53.39    5.00
  -3   5   3   58.29    4.80
  -3  -5  -3   44.80    4.90
  -3  -5  -3   59.69    4.90
   3  -5   3   55.39    4.80
   3  -5   3   53.49    4.70
  -3   5   3   55.09    4.90
  -3  -5   3   50.19    4.90
   3  -5  -3   48.00    4.80
   3   5   3   46.30    4.80
  -3   5  -3   57.59    5.00
  -4   5   3   16.00    2.00
  -4  -5  -3   14.10    1.90
  -4   5   3   18.50    2.00
   4   5  -3   17.00    2.30
  -4  -5  -3   10.80    2.00
   4  -5   3   15.90    1.90
   4  -5  -3   11.00    1.80
  -4  -5   3   14.10    1.90
  -4   5  -3   16.20    2.10
   4   5   3   13.60    1.80
  -5  -5  -3   20.70    2.40
   5  -5   3   21.80    2.50
  -5  -5  -3   26.30    2.80
  -5   5   3   18.20    2.60
  -5   5   3   16.60    2.40
   5   5  -3   19.70    2.90
   5   5   3   19.80    2.40
  -5  -5   3   16.70    2.40
   5  -5  -3   20.40    2.30
  -5   5  -3   19.50    2.60
  -6  -5  -3    7.40    2.20
  -6   5   3    9.20    2.20
   6   5  -3    9.00    2.60
   6  -5   3    7.60    1.90
  -6  -5  -3    9.50    1.90
  -6   5  -3    7.50    2.20
  -6  -5   3    9.00    1.90
   7  -5   3   25.00    3.20
   7   5  -3   24.70    3.80
  -7  -5  -3   19.50    3.50
  -7   5   3   23.60    3.50
  -7   5  -3   26.30    3.60
  -7  -5   3   20.70    3.00
   7  -5  -3   24.90    3.20
   8  -5   3   13.30    2.90
   8   5  -3   17.50    3.80
  -8  -5  -3    5.90    3.10
  -8   5   3   10.70    3.20
   8  -5  -3    8.40    2.60
  -8   5  -3    9.40    3.20
   9  -5   3    0.50    3.40
  -9   5   3    3.20    3.80
   9  -5  -3    6.10    3.30
  -9   5  -3    1.70    3.90
   0  -6  -3  324.87   28.90
   0   6  -3  328.97   28.90
   0   6  -3  331.97   28.80
   0   6   3  342.57   28.80
   0   6   3  346.87   28.80
   0  -6   3  318.57   28.80
  -1  -6  -3  104.39    8.70
   1   6  -3  106.89    8.70
  -1   6   3  106.09    8.60
  -1   6   3   94.19    8.60
   1  -6   3   94.89    8.60
   1   6  -3   95.69    8.50
  -1  -6   3   94.79    8.70
  -1   6  -3   88.89    8.60
   1  -6  -3   96.39    8.70
  -1   6  -3   93.19    8.70
   1   6   3   97.19    8.60
   1   6   3  100.39    8.60
   2   6  -3   91.99    8.00
   2  -6   3   84.39    7.80
  -2  -6  -3   86.59    7.90
  -2   6   3   78.49    7.90
  -2   6   3   95.59    7.80
   2  -6  -3   85.79    7.90
   2   6   3   88.49    7.80
  -2   6  -3   93.09    7.90
  -2  -6   3   88.29    7.90
   2   6   3   90.49    7.90
  -3   6   3   70.79    6.80
  -3  -6  -3   77.59    6.80
   3   6  -3   77.99    6.90
   3  -6   3   72.19    6.70
   3  -6   3   82.29    6.80
  -3   6   3   78.29    6.70
   3   6   3   77.09    6.90
  -3   6  -3   75.89    6.90
   3   6   3   72.69    6.70
  -3  -6   3   70.09    6.80
   3  -6  -3   72.99    6.80
   4  -6   3   62.69    5.70
   4   6  -3   63.49    5.90
  -4  -6  -3   56.69    5.80
  -4   6   3   66.19    5.70
  -4   6   3   60.79    5.70
  -4  -6  -3   63.79    5.70
   4  -6  -3   54.39    5.60
  -4  -6   3   54.59    5.70
   4   6   3   62.19    5.60
  -4   6  -3   63.19    5.80
   5  -6   3   49.90    4.80
  -5  -6  -3   54.49    5.00
  -5   6   3   46.30    4.80
  -5  -6  -3   44.60    4.80
  -5   6   3   55.89    4.90
   5   6  -3   51.19    5.20
   5  -6  -3   40.60    4.70
  -5   6  -3   50.29    4.90
   5   6   3   49.60    4.80
  -5  -6   3   46.40    4.80
  -6  -6  -3    7.60    1.90
   6   6  -3    6.20    2.60
  -6  -6  -3    4.50    2.30
  -6   6   3    6.30    2.20
  -6   6   3    4.30    1.90
   6  -6   3    4.80    1.80
  -6   6  -3    6.90    2.20
  -6  -6   3    4.20    1.80
   7   6  -3    3.20    3.00
   7  -6   3    3.00    2.00
  -7   6   3    5.10    2.50
  -7  -6  -3    4.70    2.60
   7  -6  -3    0.50    2.00
  -7   6  -3    4.20    2.50
  -7  -6   3    5.70    2.20
  -8  -6  -3   12.70    3.50
   8  -6   3    5.50    2.80
  -8   6   3    7.60    4.20
   8   6  -3   14.60    4.00
  -8   6  -3    5.00    3.20
   8  -6  -3    9.20    2.80
  -9   6  -3    2.80    4.70
   9  -6  -3    2.80    3.20
   0   7   3  158.18   14.50
   0  -7  -3  165.68   14.50
   0   7  -3  163.38   14.40
   0  -7   3  160.98   14.50
   0   7  -3  166.38   14.60
   0   7   3  177.38   14.40
   1   7  -3   36.40    3.20
  -1  -7  -3   26.70    3.00
   1   7  -3   28.20    2.70
   1  -7   3   26.50    2.90
  -1   7   3   26.00    2.90
  -1   7   3   31.90    2.80
  -1   7  -3   27.80    3.00
   1   7   3   33.20    2.90
  -1  -7   3   24.70    2.90
  -1   7  -3   26.00    2.80
   1  -7  -3   29.40    3.00
   1   7   3   24.60    2.80
   2   7  -3   87.09    7.20
  -2   7   3   84.19    7.00
  -2  -7  -3   77.79    7.10
   2  -7   3   77.59    7.00
  -2   7   3   74.49    7.10
   2   7   3   75.49    7.00
  -2   7  -3   80.29    7.10
   2  -7  -3   70.39    7.10
  -2   7  -3   75.79    7.00
   2   7   3   83.69    7.10
  -2  -7   3   75.69    7.10
  -3   7   3    4.80    1.30
  -3   7   3    2.90    1.20
   3   7  -3    4.20    1.60
  -3  -7  -3    2.60    1.40
   3  -7   3    2.40    1.20
   3  -7   3    2.90    1.30
   3   7   3    4.00    1.20
  -3  -7   3    5.20    1.30
   3  -7  -3    3.10    1.30
  -3   7  -3    4.30    1.50
   3   7   3    1.70    1.50
  -4   7   3   22.00    2.60
  -4   7   3   21.70    2.60
  -4  -7  -3   24.10    2.70
   4   7  -3   18.40    2.90
   4  -7   3   25.40    2.60
  -4  -7   3   19.30    2.60
   4   7   3   22.10    2.90
   4  -7  -3   21.40    2.70
   4   7   3   21.80    2.50
  -4   7  -3   21.20    2.70
  -5  -7  -3    1.30    1.70
   5  -7   3    1.10    1.50
  -5   7   3    2.00    1.70
  -5   7   3    0.50    1.50
   5   7  -3    1.90    2.10
  -5  -7   3    0.40    1.70
   5   7   3    2.40    2.10
  -5   7  -3    1.80    1.80
  -6  -7  -3   20.30    2.90
   6   7  -3   25.70    3.60
   6  -7   3   23.60    3.00
  -6   7   3   30.80    3.30
  -6   7   3   19.20    3.00
  -6  -7   3   20.40    2.90
  -6   7  -3   21.70    3.20
   6   7   3   18.40    3.50
   7   7  -3   32.70    4.70
   7  -7   3   31.20    4.00
  -7  -7   3   31.60    4.10
   7  -7  -3   37.30    4.10
  -7   7  -3   34.40    4.40
   7   7   3   43.80    5.00
   8  -7   3    1.30    2.70
   8   7  -3    0.70    4.00
   8   7   3    1.70    4.00
   8  -7  -3    4.70    2.70
  -8   7  -3    0.20    3.20
   0   8   3   58.79    6.00
   0   8   3   70.19    6.00
   0  -8   3   68.79    6.10
   0   8  -3   63.49    6.00
   0  -8  -3   66.99    6.20
   0   8  -3   69.59    6.20
   1  -8   3  165.68   15.30
  -1  -8  -3  173.18   15.40
  -1   8   3  168.28   15.30
   1   8  -3  173.08   15.20
  -1   8   3  181.68   15.30
   1   8  -3  183.18   15.40
  -1   8  -3  181.98   15.40
   1  -8  -3  171.18   15.40
  -1   8  -3  167.48   15.30
   1   8   3  194.18   15.30
   1   8   3  175.28   15.30
  -1  -8   3  161.18   15.30
  -2   8   3   11.90    1.90
  -2   8   3   18.20    1.90
   2   8  -3   17.00    2.30
  -2  -8  -3   16.70    2.10
   2  -8   3   15.40    2.00
  -2  -8   3   11.00    1.90
  -2   8  -3   16.60    2.20
   2   8   3   14.20    2.00
   2   8   3   15.90    1.90
  -2   8  -3   10.60    1.80
   2  -8  -3   11.00    2.00
  -3   8   3    4.80    1.60
   3   8  -3    8.20    2.10
   3  -8   3    7.60    1.60
  -3   8   3   10.60    1.60
   3  -8   3    9.20    1.70
  -3  -8  -3    6.10    1.80
  -3   8  -3    6.70    1.80
   3  -8  -3    9.10    1.80
   3   8   3    9.60    1.60
   3   8   3    6.10    1.80
  -3  -8   3    7.50    1.70
  -4   8   3   12.30    2.00
   4  -8   3   11.20    1.90
  -4  -8  -3    7.30    1.90
   4   8  -3    9.80    2.40
  -4   8   3   10.90    1.90
  -4  -8   3    8.20    1.90
  -4   8  -3   10.50    2.10
   4  -8  -3    7.00    2.00
   4   8   3   12.60    2.30
   5   8  -3    3.00    2.50
  -5  -8  -3    2.80    1.80
   5  -8   3    3.00    1.80
  -5   8   3    4.00    1.70
   5   8   3    6.70    2.40
  -5   8  -3    4.80    2.00
  -5  -8   3    1.50    1.90
   6   8  -3   10.60    3.00
   6  -8   3    6.20    2.20
  -6  -8  -3   16.10    2.40
  -6   8   3   11.70    2.40
  -6  -8   3   13.50    2.60
   6   8   3   14.90    3.20
  -6   8  -3    8.40    2.60
   7  -8   3    5.00    2.20
   7   8  -3    2.20    3.40
  -7  -8   3    0.60    2.30
   7   8   3   -1.10    3.30
  -7   8  -3    3.40    2.70
   7  -8  -3   -1.00    2.20
   8   8  -3   11.30    4.60
   8  -8   3    7.20    3.20
   8  -8  -3    9.80    3.40
  -8   8  -3    6.70    3.80
   8   8   3   16.00    4.60
   0   9   3   84.99    7.40
   0  -9  -3   84.89    7.50
   0   9   3   77.39    7.30
   0   9  -3   89.29    7.50
   0   9  -3   79.49    7.30
   0  -9   3   72.99    7.40
  -1   9   3    2.70    1.20
  -1   9   3    1.30    1.30
   1   9  -3    1.40    1.60
  -1  -9  -3    4.70    1.70
   1   9  -3    1.70    1.10
   1  -9   3    2.70    1.50
   1   9   3    2.40    1.30
   1  -9  -3    1.40    1.60
  -1   9  -3    3.60    1.70
   1   9   3    5.10    1.50
  -1   9  -3    0.10    1.20
  -1  -9   3    1.50    1.40
  -2   9   3   23.30    2.60
  -2  -9  -3   19.90    2.80
  -2   9   3   24.90    2.70
   2   9  -3   22.60    3.00
   2  -9   3   23.30    2.70
   2   9   3   27.40    2.80
  -2   9  -3   14.60    2.50
   2   9   3   21.50    2.50
  -2  -9   3   22.40    2.80
  -2   9  -3   25.50    2.80
   2  -9  -3   20.50    2.80
   3   9  -3   41.50    4.30
  -3  -9  -3   37.20    4.00
  -3   9   3   34.80    3.80
   3  -9   3   33.70    3.80
   3   9   3   31.00    3.70
  -3  -9   3   37.60    3.90
   3  -9  -3   38.90    4.00
  -3   9  -3   30.20    3.90
   3   9   3   41.30    4.00
  -4  -9  -3    0.00    1.70
   4  -9   3    1.60    1.60
   4   9  -3    0.80    2.20
  -4   9   3    0.60    1.70
  -4   9  -3    0.50    1.90
   4   9   3    0.20    2.00
   4  -9  -3    1.30    2.00
  -4  -9   3    2.10    1.60
   5  -9   3   11.10    2.40
  -5   9   3   14.20    2.30
   5   9  -3   18.90    3.20
  -5  -9  -3   15.00    2.50
  -5   9  -3   14.00    2.70
  -5  -9   3   13.10    2.50
   5   9   3   15.40    2.90
   6  -9   3   21.30    2.80
  -6  -9  -3   18.60    2.80
  -6   9   3   11.50    2.80
   6   9  -3   15.00    3.50
  -6   9  -3   14.20    3.00
  -6  -9   3   16.10    2.90
   6   9   3   16.10    3.60
   7  -9   3    5.30    2.40
   7   9  -3    5.40    3.60
   7   9   3    7.10    3.80
  -7   9  -3    5.80    3.00
  -7  -9   3    3.20    2.60
   7  -9  -3    4.90    2.60
  -8   9  -3    2.80    3.90
   8  -9  -3    1.50    3.70
  -8  -9   3    1.80    4.60
   8   9   3    4.20    4.80
   0  10  -3   74.79    7.30
   0  10   3   85.39    7.40
   0 -10   3   86.99    7.50
   0  10  -3   80.39    7.60
   0  10   3   74.29    7.40
   0 -10  -3   85.79    7.60
   1 -10   3  112.89   10.60
  -1  10   3  123.19   10.60
  -1 -10  -3  124.39   10.70
   1  10  -3  128.79   10.80
   1  10   3  105.89   10.50
   1 -10  -3  136.69   10.70
   1  10   3  120.89   10.50
  -1  10  -3  113.39   10.70
  -1 -10   3  119.09   10.60
  -1  10  -3  103.79   10.50
   2  10  -3   61.09    6.70
   2 -10   3   65.09    6.50
  -2 -10  -3   71.59    6.60
  -2  10   3   75.29    6.50
  -2  10  -3   67.59    6.40
  -2 -10   3   66.99    6.50
   2  10   3   67.39    6.40
   2 -10  -3   77.29    6.70
   2  10   3   75.99    6.60
  -2  10  -3   61.39    6.60
  -3 -10  -3   10.20    2.30
   3  10  -3    7.30    2.60
  -3  10   3   11.20    2.20
   3 -10  -3   15.90    2.50
  -3  10  -3   11.10    2.30
  -3 -10   3    8.70    2.10
   3  10   3   11.10    2.40
   4 -10   3  164.18   14.40
   4  10  -3  160.48   14.70
  -4 -10  -3  146.69   14.40
  -4  10   3  166.78   14.50
   4  10   3  178.38   14.60
  -4 -10   3  145.29   14.40
   4 -10  -3  186.68   14.60
  -4  10  -3  154.28   14.50
   5 -10   3    1.20    2.00
  -5 -10  -3   -1.40    2.20
   5  10  -3    0.00    2.70
  -5  10   3    2.20    1.80
   5  10   3    4.70    2.70
  -5 -10   3    0.30    2.10
  -5  10  -3    0.20    2.30
   6 -10   3    4.10    2.40
  -6 -10  -3    4.60    2.40
   6  10  -3    0.80    3.30
  -6  10   3    6.70    2.60
  -6  10  -3    5.20    2.50
   6  10   3    0.80    3.10
  -6 -10   3    5.80    2.50
   7 -10   3    9.10    3.00
   7  10  -3   11.20    4.40
   7  10   3    4.20    4.00
   7 -10  -3    9.70    3.10
  -7  10  -3    4.40    3.30
  -7 -10   3    7.20    2.90
  -8 -10   3    3.60    3.50
   0 -11  -3   24.40    3.40
   0  11   3   26.70    3.20
   0  11  -3   25.90    3.60
   0 -11   3   30.90    3.40
   1  11  -3  102.89   10.20
   1 -11   3  116.39   10.10
  -1  11   3  119.59   10.00
  -1 -11  -3  106.89   10.20
  -1 -11   3  107.99   10.10
   1 -11  -3  114.79   10.10
  -1  11  -3  109.39   10.00
   1  11   3  114.89   10.00
  -1  11  -3  105.29   10.20
  -2  11   3   52.39    5.00
  -2 -11  -3   42.10    5.20
   2 -11   3   55.29    5.20
   2  11  -3   44.90    5.30
   2  11   3   50.69    5.20
  -2  11  -3   53.49    5.00
   2 -11  -3   49.90    5.30
  -2  11  -3   45.10    5.20
  -2 -11   3   52.19    5.10
   3  11  -3   25.30    3.60
  -3 -11  -3   19.90    3.20
  -3  11   3   29.10    3.30
  -3  11  -3   27.70    3.30
   3  11   3   25.00    3.50
  -3 -11   3   16.70    2.90
   3 -11  -3   21.60    3.40
   4  11  -3   -0.20    2.70
  -4  11   3    3.00    2.10
  -4 -11  -3    4.90    2.20
   4 -11   3    4.30    1.90
   4  11   3    8.50    2.80
  -4 -11   3    2.10    2.00
  -4  11  -3    2.10    2.40
   4 -11  -3    6.10    5.00
  -5  11   3   -1.00    2.00
   5  11  -3    1.50    3.10
   5 -11   3    1.20    2.20
  -5 -11  -3    2.70    2.60
  -5  11  -3   -2.70    2.50
   5  11   3    2.00    3.00
  -5 -11   3    2.60    2.30
   6  11  -3    5.00    3.90
   6 -11   3    6.60    2.70
  -6 -11  -3    6.90    2.70
  -6  11   3    3.70    2.60
   6  11   3    3.60    3.60
  -6  11  -3    6.40    2.90
  -6 -11   3    2.30    2.70
   7 -11   3    0.80    3.10
   7  11  -3   -0.20    4.50
  -7 -11  -3   -0.10    3.40
  -7 -11   3    5.30    3.60
   7 -11  -3   -0.40    3.00
   7  11   3   -0.50    4.40
   0 -12  -3  371.96   33.10
   0 -12   3  390.26   33.10
   0  12  -3  355.06   33.10
   0  12   3  399.06   33.00
   1 -12   3    3.80    2.30
   1  12  -3    2.90    2.50
  -1  12   3    4.00    2.10
  -1 -12  -3    3.00    2.40
  -1 -12   3    7.00    2.20
  -1  12  -3    6.40    2.50
   1  12   3    8.40    2.10
  -1  12  -3    3.50    1.90
   1 -12  -3    0.50    2.30
  -2 -12  -3   46.70    5.10
  -2  12   3   48.60    5.10
   2  12  -3   40.40    5.20
   2 -12   3   56.69    5.20
  -2  12  -3   43.60    4.90
  -2  12  -3   43.20    5.20
  -2 -12   3   48.50    5.10
   2 -12  -3   45.80    5.10
  -3 -12  -3   16.10    2.80
   3  12  -3   15.80    3.40
  -3  12   3    5.50    2.50
  -3 -12   3    9.80    2.40
  -3  12  -3   12.20    2.80
   3 -12  -3   20.60    3.10
  -4 -12  -3    2.90    2.30
   4  12  -3    3.40    3.20
   4 -12   3    1.60    2.10
  -4  12   3    3.90    2.40
  -4 -12   3    2.30    2.20
  -4  12  -3    0.60    2.70
   5 -12   3    0.50    2.40
  -5  12   3    2.20    2.50
  -5 -12  -3   -0.60    2.50
   5  12  -3    3.10    3.70
   5  12   3    1.40    3.30
  -5 -12   3    2.90    2.50
   6 -12   3    3.70    3.10
  -6 -12  -3    6.80    3.10
   6  12  -3    4.00    4.40
  -6  12   3    7.10    3.10
  -6 -12   3    6.60    3.20
   6  12   3    7.30    4.20
  -7 -12  -3   -1.50    3.60
   7  12   3   -3.30    5.00
   0 -13  -3   28.20    3.70
   0  13  -3   21.60    3.90
   0 -13   3   24.20    3.50
   0  13   3   24.10    3.40
  -1 -13  -3    8.40    2.60
   1  13  -3    4.80    3.10
   1 -13   3   12.20    2.80
  -1  13   3   10.30    2.50
  -1  13  -3    3.30    2.80
  -1 -13   3   11.60    2.60
   1 -13  -3    7.10    2.80
   2  13  -3   13.80    3.60
  -2  13   3   21.00    3.10
  -2 -13  -3   19.20    3.20
   2 -13   3   18.00    3.30
  -2  13  -3   13.70    2.80
   2 -13  -3   15.90    3.30
  -2  13  -3   18.20    3.40
  -2 -13   3   17.70    2.90
  -3 -13  -3   26.40    3.90
   3  13  -3   21.70    4.40
   3 -13   3   28.40    3.60
  -3  13   3   30.40    3.70
   3 -13  -3   22.70    4.00
  -3 -13   3   27.00    3.70
   4 -13   3   17.00    2.90
   4  13  -3    9.10    3.90
  -4 -13  -3   11.10    3.10
  -4  13   3   15.70    3.10
  -4 -13   3    8.60    2.80
   5  13  -3   -2.40    4.00
   5 -13   3   -1.40    2.80
  -5 -13  -3   -2.30    2.90
  -5  13   3    4.20    2.90
  -5 -13   3    1.40    2.90
   6 -13   3   14.10    3.70
  -6 -13  -3   10.70    3.70
  -6  13   3    9.30    6.00
   6  13  -3   18.20    5.40
  -6 -13   3   10.60    3.70
   0  14  -3   29.20    4.70
   0 -14  -3   38.00    4.40
   0 -14   3   32.80    4.20
  -1  14   3    4.00    2.60
   1 -14   3    5.30    2.80
  -1 -14  -3    1.00    2.60
   1  14  -3   -3.30    3.20
   1 -14  -3    1.90    3.00
  -1 -14   3   -0.60    2.50
   2  14  -3   22.40    4.50
  -2 -14  -3   39.50    4.40
  -2  14   3   35.60    4.30
   2 -14  -3   37.90    4.60
  -2 -14   3   27.10    4.00
   3  14  -3   -5.20    3.30
   3 -14   3   -0.30    2.50
  -3 -14  -3    4.70    3.10
  -3  14   3    1.50    2.90
  -3 -14   3    0.50    2.60
   3 -14  -3    3.60    3.40
   4  14  -3    1.50    4.50
  -4 -14  -3    2.20    3.10
   4 -14   3    1.10    2.80
  -4  14   3    3.60    3.00
  -4 -14   3    3.90    2.80
  -5  14   3   13.30    3.70
  -5 -14  -3   10.80    3.90
   5 -14   3   16.90    3.80
   5  14  -3   19.00    5.20
  -5 -14   3   12.70    3.80
   0 -15  -3   12.90    3.90
   0 -15   3   31.10    4.00
  -1 -15  -3    1.30    3.10
  -1  15   3   -0.80    3.40
   1 -15   3    3.80    3.00
  -1 -15   3    2.80    3.00
   1 -15  -3    4.50    3.50
   2  15  -3   17.00    6.30
  -2  15   3   18.20    4.00
  -2 -15  -3   26.10    4.00
   2 -15  -3   31.70    4.70
  -2 -15   3   20.40    3.80
  -3 -15  -3    2.90    3.60
  -3  15   3   -0.70    3.20
   3 -15   3    1.10    3.10
   3  15  -3   -7.10    4.30
  -3 -15   3    2.50    2.90
   4  15  -3   -1.70    4.40
  -4  15   3    3.70    3.40
   4 -15   3    2.20    3.30
  -4 -15  -3    3.10    3.80
  -4 -15   3    1.70    3.20
   5  15  -3   -4.10    5.60
   0 -16   3    2.20    3.50
   0 -16  -3   -0.70    3.70
   1 -16   3    6.60    3.70
  -1 -16  -3    6.50    3.90
  -1 -16   3    1.30    3.80
   1 -16  -3    4.50    3.80
  -2  16   3    1.30    3.90
  -2 -16  -3    2.40    3.90
   2 -16  -3    2.10    4.30
  -2 -16   3    4.00    3.60
  -3  16   3    0.50    3.90
   4 -16   3    6.60    4.20
   0 -17   3    7.10    4.40
   0 -17  -3    5.50    4.70
   1 -17  -3   12.70    4.90
  -1 -17   3    7.30    4.30
   2 -17  -3   19.20    5.40
   0   0   4 1825.52  160.28
   0   0  -4 1917.41  160.28
   0   0   4 1834.22  160.28
  -1   0  -4  115.69   10.00
   1   0  -4  114.49   10.10
   1   0   4  117.39   10.10
  -1   0   4  119.19   10.10
  -1   0   4  116.39   10.00
  -1   0  -4  110.79   10.10
  -2   0   4  297.77   25.60
  -2   0   4  301.37   25.60
   2   0   4  288.77   25.60
  -2   0  -4  292.67   25.60
  -2   0  -4  296.57   25.50
  -3   0   4  120.99   10.70
   3   0   4  113.19   10.70
  -3   0   4  125.49   10.80
  -3   0  -4  112.89   10.80
  -3   0   4  122.09   10.70
  -3   0  -4  132.79   10.60
  -4   0   4  358.86   31.00
  -4   0  -4  367.06   30.80
  -4   0  -4  336.87   31.00
  -4   0   4  367.36   30.90
  -4   0   4  356.36   30.90
   4   0   4  349.07   30.90
   5   0   4    7.80    1.60
  -5   0   4   15.90    2.00
  -5   0  -4   10.10    1.90
   5   0  -4   12.80    1.60
  -5   0   4   11.60    1.70
   6   0  -4    3.20    1.40
  -6   0   4    6.30    1.80
   6   0   4    4.10    1.50
  -6   0  -4    2.90    1.80
  -6   0   4    3.70    1.50
   7   0   4    0.10    1.80
  -7   0  -4   -0.90    2.20
  -7   0   4    1.10    2.00
  -8   0   4   -1.00    2.50
   8   0   4    2.80    2.30
  -8   0  -4    1.30    2.80
  -9   0  -4    9.90    4.00
   9   0   4   10.90    3.40
  -9   0   4    9.90    3.70
   0  -1  -4  443.86   37.60
   0   1  -4  426.16   37.70
   0  -1   4  422.76   37.60
   0  -1   4  434.96   37.60
   0  -1  -4  450.95   37.60
   0   1   4  437.36   37.60
  -1  -1  -4  122.29   10.40
  -1   1   4  121.09   10.40
   1  -1   4  120.89   10.40
  -1   1   4  125.09   10.40
   1   1  -4  112.59   10.40
  -1  -1  -4  118.99   10.40
   1  -1   4  119.89   10.40
  -1  -1   4  111.79   10.40
   1  -1  -4  120.09   10.40
   1   1   4  116.59   10.40
  -1  -1   4  126.59   10.40
  -1   1  -4  117.99   10.50
  -2   1   4  189.38   15.80
  -2   1   4  179.48   15.80
  -2  -1  -4  184.38   15.80
   2  -1   4  180.68   15.80
   2   1  -4  179.58   15.80
  -2  -1  -4  173.18   15.80
  -2   1   4  184.38   15.80
  -2  -1   4  186.98   15.80
  -2   1  -4  176.68   15.90
   2   1   4  182.68   15.80
  -2  -1   4  186.38   15.80
  -3   1   4   59.69    5.20
  -3   1   4   60.49    5.10
  -3  -1  -4   57.19    5.00
  -3   1   4   62.59    5.10
  -3  -1  -4   53.69    5.20
   3  -1   4   48.40    5.10
   3   1   4   50.99    5.10
  -3   1  -4   52.89    5.20
  -3  -1   4   60.69    5.00
  -3  -1   4   57.29    5.20
  -3  -1   4   60.19    5.10
  -4   1   4  304.97   26.00
  -4  -1  -4  314.97   26.00
  -4   1   4  315.47   26.00
   4  -1   4  286.87   26.10
   4   1  -4  292.77   26.00
  -4  -1  -4  295.97   26.10
  -4   1   4  301.37   26.10
  -4  -1   4  312.97   26.10
   4   1   4  293.97   26.10
  -4   1  -4  287.87   26.10
  -4  -1   4  292.67   26.10
  -5  -1  -4   99.29    8.90
  -5   1   4  109.59    8.90
   5   1  -4   96.29    8.70
  -5   1   4   96.09    8.80
   5  -1   4  103.19    8.80
   5   1   4   90.49    8.80
  -5  -1   4  104.39    8.80
  -5   1  -4   94.69    8.90
   5  -1  -4   96.69    8.70
  -5  -1   4   95.39    8.90
  -6  -1  -4    6.50    2.10
   6   1  -4    6.90    1.60
  -6   1   4    8.40    1.70
   6  -1   4   10.60    1.90
  -6   1   4    9.20    2.10
   6   1   4    9.90    1.80
  -6  -1   4   10.20    2.10
  -6   1  -4    9.10    2.10
   6  -1  -4    6.20    1.70
  -6  -1   4    5.20    1.70
  -7   1   4   26.80    3.80
   7  -1   4   31.50    3.70
  -7  -1  -4   23.50    3.70
   7  -1  -4   30.00    3.40
  -7   1  -4   35.30    4.00
  -7  -1   4   30.00    3.90
   7   1   4   32.30    3.60
   8  -1   4    5.10    2.30
  -8  -1  -4    5.50    2.80
  -8   1   4   11.80    2.80
  -8   1  -4   10.50    3.00
   8   1   4    6.20    2.50
  -8  -1   4    6.20    2.90
  -9  -1  -4    5.10    3.60
   9  -1   4    1.10    3.00
  -9   1   4    1.60    3.40
  -9  -1   4   -0.80    3.50
  -9   1  -4   -0.70    3.60
   0  -2   4   -0.10    0.40
   0  -2  -4    0.40    0.50
   0  -2   4   -0.40    0.40
   0   2  -4   -0.20    0.60
   0   2   4   -0.90    0.50
  -1  -2  -4  105.39    9.10
   1  -2   4  106.99    9.10
  -1  -2  -4  102.19    9.10
  -1   2   4  106.79    9.10
   1   2  -4  100.19    9.20
   1  -2   4  109.69    9.10
   1   2   4  101.29    9.10
  -1  -2   4  105.39    9.10
  -1   2  -4   97.49    9.20
   1  -2  -4  107.19    9.10
  -2   2   4  383.26   32.60
  -2  -2  -4  366.26   32.60
   2  -2   4  378.56   32.60
  -2  -2  -4  379.26   32.60
   2   2  -4  369.36   32.70
  -2   2   4  388.26   32.60
  -2   2   4  358.26   32.60
   2   2   4  373.16   32.60
  -2  -2   4  392.86   32.50
  -2   2  -4  382.46   32.70
  -2  -2   4  375.76   32.60
  -3   2   4  131.09   10.90
  -3  -2  -4  125.49   10.90
   3   2  -4  123.59   10.80
  -3   2   4  127.99   10.90
   3  -2   4  118.79   10.90
   3   2  -4  114.19   11.00
  -3  -2  -4  114.29   11.00
  -3   2   4  127.59   10.90
  -3   2  -4  130.59   11.00
   3   2   4  122.69   10.90
  -3  -2   4  132.89   10.90
  -4  -2  -4   71.79    5.80
  -4   2   4   66.29    5.90
   4  -2   4   53.59    5.90
  -4   2   4   69.39    5.90
  -4   2   4   71.89    6.00
   4   2  -4   62.59    5.80
  -4  -2  -4   59.29    6.00
  -4  -2   4   67.69    5.90
   4   2   4   60.89    5.90
  -4   2  -4   70.39    6.10
  -4  -2   4   65.09    6.00
  -5  -2  -4   48.20    4.30
  -5  -2  -4   50.89    4.60
  -5   2   4   46.20    4.40
  -5   2   4   48.90    4.40
   5   2  -4   41.50    4.30
  -5   2   4   50.09    4.60
   5  -2   4   47.70    4.50
   5   2   4   44.00    4.40
  -5   2  -4   46.60    4.60
  -5  -2   4   41.90    4.60
  -5  -2   4   45.10    4.40
   6  -2   4    3.40    1.60
  -6   2   4    0.70    1.70
  -6  -2  -4    1.80    1.80
  -6   2   4    1.70    1.50
   6   2   4    2.20    1.50
  -6   2  -4    2.80    1.90
  -6  -2   4    0.90    1.80
   6  -2  -4    1.80    1.40
  -6  -2   4    3.60    1.50
  -7   2   4   38.80    4.70
  -7  -2  -4   41.70    4.90
   7  -2   4   39.60    4.50
  -7   2  -4   43.40    4.90
   7   2   4   42.90    4.60
   7  -2  -4   41.60    4.50
  -7  -2   4   38.80    4.40
  -7  -2   4   48.70    4.90
   8  -2   4   10.00    2.70
  -8  -2  -4   11.50    3.10
  -8   2   4   12.90    3.10
   8   2   4   13.50    3.20
   8  -2  -4    5.20    2.70
  -8   2  -4   10.20    3.10
  -8  -2   4    8.60    3.10
  -9  -2  -4    2.60    3.50
  -9   2   4    3.40    3.40
   9  -2   4    2.50    2.90
  -9   2  -4    5.50    3.70
   0  -3   4  280.27   24.10
   0  -3  -4  276.67   24.10
   0   3  -4  278.87   24.20
   0   3   4  283.47   24.10
   0  -3   4  274.37   24.10
  -1   3   4    6.10    0.70
  -1  -3  -4    5.50    0.90
   1  -3   4    8.70    0.90
  -1  -3  -4    6.10    1.00
   1  -3   4    6.60    0.80
  -1   3   4    7.60    0.90
   1   3  -4    5.10    1.00
  -1   3  -4    8.20    1.10
  -1  -3   4    6.10    0.90
   1   3   4    7.90    0.90
   1  -3  -4    6.90    0.90
  -2  -3  -4  155.08   13.70
  -2  -3  -4  153.98   13.80
   2   3  -4  147.39   13.80
  -2   3   4  168.28   13.80
   2  -3   4  164.48   13.70
  -2   3   4  162.38   13.70
   2  -3   4  161.18   13.70
   2  -3  -4  152.28   13.70
  -2   3  -4  159.18   13.80
  -2  -3   4  157.98   13.80
   2   3   4  150.38   13.70
   3   3  -4  249.97   21.70
   3   3  -4  243.78   21.90
  -3   3   4  263.87   21.80
  -3  -3  -4  253.27   21.80
  -3   3   4  253.57   21.80
   3  -3   4  260.47   21.80
  -3  -3  -4  248.88   21.80
   3   3   4  243.98   21.80
   3  -3  -4  240.78   21.70
  -3  -3   4  252.47   21.80
  -3   3  -4  249.08   21.80
  -4  -3  -4   95.99    9.00
  -4   3   4  115.59    9.00
  -4  -3  -4  101.39    8.90
   4   3  -4   97.19    9.10
   4   3  -4   98.39    8.80
  -4   3   4  107.19    9.00
   4  -3   4   88.99    8.90
  -4  -3   4  110.29    9.00
   4  -3  -4   99.79    8.90
  -4   3  -4  105.39    9.10
   4   3   4   91.69    8.90
  -5   3   4   92.89    8.10
  -5  -3  -4   87.09    8.00
   5  -3   4   89.39    8.10
  -5   3   4  100.19    8.20
  -5  -3  -4   88.19    8.20
   5   3  -4   94.49    8.30
  -5  -3   4   86.19    8.00
  -5   3  -4   86.39    8.20
   5   3   4   81.09    8.10
   6  -3   4   42.10    4.30
  -6  -3  -4   40.10    4.60
  -6   3   4   42.70    4.50
   6  -3  -4   42.70    4.30
  -6   3  -4   42.40    4.60
   6   3   4   39.80    4.40
  -6  -3   4   40.70    4.30
  -7  -3  -4   12.80    2.90
   7  -3   4   13.70    2.70
  -7   3   4   19.50    3.00
   7   3   4   18.00    2.80
  -7   3  -4   16.80    3.00
   7  -3  -4   20.40    2.70
  -7  -3   4   14.70    2.70
   8  -3   4    8.90    2.70
   8   3  -4   14.20    3.70
  -8   3   4    7.80    2.90
  -8  -3  -4    7.70    3.00
  -8   3  -4    9.20    3.00
   8  -3  -4    9.50    2.50
   9   3  -4   15.20    4.80
   9  -3   4   13.50    3.40
  -9  -3  -4   12.70    3.90
  -9   3   4   14.60    3.90
  -9   3  -4   13.30    4.10
   0  -4   4  384.06   32.90
   0   4   4  384.96   32.80
   0   4   4  383.66   32.90
   0  -4  -4  369.46   32.90
   0   4  -4  379.36   32.90
   0  -4   4  380.76   32.90
  -1  -4  -4    7.50    1.10
   1  -4   4    8.20    1.00
   1  -4   4    7.20    1.00
   1   4  -4    9.40    1.30
  -1   4   4    9.30    1.10
  -1  -4  -4    8.70    1.00
  -1   4   4    7.90    0.90
  -1   4  -4   12.10    1.30
   1  -4  -4    6.20    1.10
   1   4   4    6.20    1.00
  -1  -4   4    7.30    1.10
  -2   4   4  285.37   24.00
   2  -4   4  277.37   24.00
  -2   4   4  288.17   24.00
  -2  -4  -4  267.17   24.00
   2   4  -4  273.77   24.10
   2  -4   4  291.07   23.90
  -2  -4  -4  269.57   24.00
   2  -4  -4  260.17   24.00
   2   4   4  283.47   24.00
  -2   4  -4  268.37   24.00
  -2  -4   4  276.77   24.00
  -3   4   4  197.68   16.20
   3  -4   4  191.68   16.20
   3   4  -4  168.68   16.30
  -3  -4  -4  188.78   16.20
  -3   4   4  190.88   16.20
  -3  -4  -4  183.88   16.30
  -3  -4   4  193.88   16.20
   3   4   4  179.68   16.20
  -3   4  -4  183.88   16.30
   3  -4  -4  179.58   16.20
  -4   4   4   -0.90    1.10
  -4  -4  -4   -0.50    1.20
   4  -4   4   -0.20    1.00
  -4   4   4    0.40    1.10
   4   4  -4   -0.30    1.40
  -4  -4  -4   -0.30    1.00
   4   4   4   -0.40    1.00
  -4   4  -4    0.10    1.20
   4  -4  -4   -0.20    1.00
  -4  -4   4    0.00    1.00
  -5   4   4   45.20    4.50
  -5   4   4   50.99    4.70
  -5  -4  -4   49.20    4.50
  -5  -4  -4   51.89    4.80
   5  -4   4   53.09    4.60
   5   4  -4   38.80    4.80
  -5   4  -4   43.20    4.70
   5   4   4   41.90    4.60
   5  -4  -4   45.50    4.50
  -5  -4   4   51.39    4.60
  -6   4   4    8.50    2.10
   6  -4   4    7.90    1.90
  -6  -4  -4    5.50    2.10
   6   4  -4    6.30    2.50
   6   4   4    4.10    1.90
  -6  -4   4    7.40    1.70
  -6   4  -4    7.10    2.10
  -7   4   4   10.60    2.80
   7  -4   4   12.40    2.50
  -7  -4  -4   16.50    3.00
   7   4  -4   14.20    3.20
  -7  -4   4   15.10    2.50
  -7   4  -4   13.90    2.90
   7  -4  -4   16.20    2.50
   8  -4   4   16.70    3.20
  -8  -4  -4   22.20    3.60
  -8   4   4   19.30    3.60
   8   4  -4   20.30    4.00
   8  -4  -4   23.30    3.10
  -8   4  -4   13.10    3.50
   9   4  -4    3.30    4.40
  -9   4   4    2.80    3.80
  -9  -4  -4    0.80    3.90
   9  -4   4    3.70    3.40
  -9   4  -4    1.90    3.70
   9  -4  -4   -0.80    4.10
   0   5   4   12.70    1.50
   0  -5  -4   14.70    1.70
   0   5   4   14.20    1.40
   0  -5   4   12.80    1.40
   0  -5   4   10.50    1.50
   0   5  -4   15.00    1.80
  -1   5   4  421.56   35.70
  -1  -5  -4  409.46   35.80
   1  -5   4  438.36   35.70
   1   5  -4  409.16   35.80
   1  -5   4  417.16   35.70
  -1   5   4  409.86   35.70
   1  -5  -4  394.06   35.80
  -1   5  -4  411.96   35.80
   1   5   4  415.66   35.70
   1   5   4  404.06   35.70
  -1  -5   4  418.36   35.60
  -1  -5   4  404.46   35.80
   2  -5   4  348.27   29.30
   2  -5   4  349.27   29.20
   2   5  -4  353.76   29.40
  -2  -5  -4  324.97   29.30
  -2   5   4  349.96   29.20
  -2   5   4  325.87   29.30
  -2  -5  -4  337.37   29.30
  -2   5  -4  340.57   29.30
   2   5   4  334.27   29.30
   2  -5  -4  327.67   29.30
  -2  -5   4  324.07   29.30
  -3  -5  -4   71.39    7.20
   3   5  -4   82.69    7.30
   3  -5   4   80.59    7.00
  -3   5   4   79.59    7.10
   3  -5   4   82.39    7.10
  -3   5   4   81.79    7.10
  -3  -5  -4   81.79    7.10
  -3  -5   4   86.59    7.20
  -3   5  -4   75.49    7.20
   3  -5  -4   74.99    7.10
   3   5   4   82.19    7.10
  -4  -5  -4   42.10    4.50
  -4   5   4   53.69    4.40
  -4   5   4   39.80    4.40
   4   5  -4   50.09    4.70
   4  -5   4   43.50    4.40
  -4  -5  -4   49.60    4.40
   4   5   4   43.50    4.40
  -4  -5   4   53.49    4.50
   4  -5  -4   41.00    4.30
  -4   5  -4   48.40    4.60
  -5   5   4   52.69    4.70
  -5  -5  -4   44.90    4.60
   5  -5   4   46.80    4.60
  -5  -5  -4   53.09    4.80
   5   5  -4   50.19    4.90
  -5   5   4   47.70    4.60
   5   5   4   45.90    4.60
  -5   5  -4   43.10    4.70
  -5  -5   4   43.40    4.60
   5  -5  -4   45.50    4.50
  -6   5   4   39.40    4.40
  -6  -5  -4   46.00    4.60
  -6   5   4   41.60    4.50
   6  -5   4   47.30    4.40
   6   5  -4   43.40    4.90
  -6   5  -4   37.60    4.60
  -6  -5   4   34.70    4.40
   6   5   4   46.40    4.50
   7   5  -4   36.30    4.20
  -7   5   4   37.50    4.00
  -7  -5  -4   25.20    3.90
   7  -5   4   41.00    3.80
   7  -5  -4   28.90    3.60
  -7   5  -4   24.80    3.90
  -7  -5   4   21.00    3.50
  -8   5   4    4.60    3.00
   8   5  -4    3.30    3.50
   8  -5   4    0.70    2.60
  -8  -5  -4    1.90    3.00
  -8   5  -4    0.40    2.90
   8  -5  -4    4.10    2.50
   9  -5   4    7.10    3.60
   9  -5  -4   -1.70    3.10
  -9   5  -4    5.70    4.20
   0   6  -4 1449.65  125.99
   0   6   4 1459.75  125.99
   0  -6  -4 1438.56  125.99
   0   6   4 1479.15  125.89
   0  -6   4 1473.95  125.99
   1  -6   4  201.08   17.50
  -1   6   4  208.48   17.40
  -1   6   4  199.58   17.50
   1   6  -4  207.88   17.60
   1  -6   4  198.38   17.50
  -1  -6  -4  196.48   17.50
   1   6   4  204.68   17.50
   1   6   4  206.38   17.50
  -1  -6   4  194.48   17.50
   1  -6  -4  193.68   17.50
  -1   6  -4  195.78   17.60
   2  -6   4   18.50    1.90
  -2   6   4   13.40    1.90
  -2  -6  -4   19.50    2.10
  -2   6   4   17.10    1.80
   2   6  -4   18.60    2.20
   2  -6   4   18.60    1.90
  -2   6  -4   19.40    2.20
  -2  -6   4   14.80    2.00
   2   6   4   14.30    1.90
   2  -6  -4   14.60    2.00
   2   6   4   18.00    2.00
  -3   6   4   18.80    2.40
   3  -6   4   23.30    2.50
  -3   6   4   23.50    2.50
  -3  -6  -4   22.60    2.60
  -3  -6  -4   23.40    2.50
   3  -6   4   20.50    2.30
   3   6  -4   22.90    2.70
  -3  -6   4   22.10    2.50
   3  -6  -4   22.40    2.50
   3   6   4   24.90    2.40
  -3   6  -4   22.80    2.70
  -4  -6  -4   28.70    3.10
   4  -6   4   30.70    3.00
  -4   6   4   26.40    3.00
  -4   6   4   31.20    3.10
   4   6  -4   26.50    3.20
  -4  -6  -4   25.10    3.10
  -4   6  -4   28.10    3.20
   4  -6  -4   23.80    2.90
  -4  -6   4   28.90    3.10
   4   6   4   25.00    3.00
  -5  -6  -4   10.20    1.90
   5   6  -4   11.50    2.30
  -5  -6  -4   12.60    2.20
   5  -6   4    7.50    1.70
  -5   6   4    7.80    1.90
  -5   6   4    6.50    1.70
   5   6   4    9.00    1.90
   5  -6  -4    5.60    1.70
  -5   6  -4    6.80    1.90
  -5  -6   4    9.80    2.00
  -6   6   4   -1.20    1.70
  -6  -6  -4    0.80    2.00
   6  -6   4   -2.50    1.60
  -6  -6  -4    1.70    1.70
   6   6  -4    1.40    2.30
  -6   6   4    0.30    1.90
  -6  -6   4    0.60    1.70
  -6   6  -4    1.60    2.00
  -7   6   4   26.70    3.80
   7   6  -4   25.10    3.80
   7  -6   4   22.80    3.10
  -7  -6  -4   20.60    3.60
   7  -6  -4   25.60    3.20
  -7  -6   4   23.20    3.20
  -7   6  -4   16.00    3.40
  -8  -6  -4    0.40    3.20
   8  -6   4    2.00    2.70
   8   6  -4   -2.60    3.50
   8  -6  -4    4.30    2.80
  -8   6  -4    1.20    3.10
   9  -6  -4    4.50    3.50
   0  -7  -4   24.20    2.60
   0   7  -4   20.30    2.30
   0  -7   4   20.40    2.40
   0   7  -4   22.20    2.60
   0   7   4   24.20    2.30
   0   7   4   24.60    2.40
  -1   7   4   51.99    5.20
   1   7  -4   53.19    5.10
   1   7  -4   70.19    5.50
   1  -7   4   59.19    5.20
  -1  -7  -4   60.59    5.40
  -1   7   4   61.09    5.10
   1   7   4   57.89    5.20
  -1  -7   4   50.69    5.20
   1  -7  -4   55.19    5.30
  -1   7  -4   56.29    5.30
   1   7   4   55.79    5.20
  -2  -7  -4   15.00    2.10
   2   7  -4   18.40    2.30
  -2   7   4   16.40    1.80
   2  -7   4   16.40    1.90
   2  -7   4   15.40    1.90
  -2   7   4   13.30    1.90
   2   7   4   15.50    1.90
   2   7   4   20.90    2.10
  -2   7  -4   17.10    2.20
  -2  -7   4   13.60    1.90
   2  -7  -4   14.40    2.00
   3  -7   4  155.38   12.80
   3  -7   4  148.39   12.80
  -3  -7  -4  154.98   12.90
  -3   7   4  139.59   12.80
   3   7  -4  145.29   13.00
  -3   7   4  148.89   12.80
   3   7   4  137.99   12.80
  -3   7  -4  140.19   12.90
  -3  -7   4  137.59   12.80
   3   7   4  148.69   12.90
   3  -7  -4  145.59   12.90
  -4   7   4    2.60    1.40
   4  -7   4    4.80    1.40
   4   7  -4    4.00    1.90
  -4   7   4    2.30    1.50
  -4  -7  -4    0.50    1.60
   4   7   4    0.20    1.40
  -4   7  -4    2.40    1.70
   4  -7  -4    3.40    1.60
  -4  -7   4   -0.50    1.50
   4   7   4    3.00    1.90
  -5  -7  -4    2.30    1.80
   5   7  -4    4.60    2.20
  -5   7   4   -0.50    1.50
   5  -7   4    0.10    1.50
  -5   7   4    0.30    1.70
  -5  -7   4    0.50    1.60
   5  -7  -4   -0.10    1.70
  -5   7  -4    0.40    1.80
   6   7  -4   31.70    4.00
   6  -7   4   35.10    3.40
  -6  -7  -4   27.40    3.30
  -6  -7  -4   25.60    3.70
  -6   7   4   29.80    3.40
  -6  -7   4   20.80    3.20
  -6   7  -4   21.50    3.40
  -7  -7  -4    3.80    2.80
   7   7  -4    0.50    3.10
   7  -7   4   -0.50    2.00
  -7  -7   4    1.20    2.20
   7  -7  -4    0.70    2.20
  -7   7  -4    1.00    2.50
   8   7  -4    5.80    4.10
   8  -7   4    3.90    2.90
   8  -7  -4    1.30    2.80
  -8   7  -4    6.10    3.50
   0   8   4   30.70    3.00
   0  -8  -4   27.30    3.20
   0   8  -4   31.20    3.40
   0   8   4   28.40    3.10
   0  -8   4   28.70    3.10
   0   8  -4   29.40    2.90
   1   8  -4   15.60    2.20
   1   8  -4   13.50    1.70
  -1   8   4   13.90    2.00
   1  -8   4   10.30    2.00
  -1   8   4   16.10    1.90
  -1  -8  -4   20.40    2.20
  -1   8  -4   13.90    1.90
  -1   8  -4   16.70    2.20
  -1  -8   4   14.70    2.10
   1  -8  -4   18.20    2.20
   1   8   4   16.50    2.00
   1   8   4   20.20    2.00
   2   8  -4   67.29    6.10
   2  -8   4   70.09    5.90
   2  -8   4   72.79    5.90
  -2  -8  -4   59.99    6.00
  -2   8   4   66.59    5.90
  -2   8   4   64.19    5.80
  -2   8  -4   63.39    6.00
   2   8   4   59.29    5.90
  -2  -8   4   62.69    5.90
   2  -8  -4   53.19    6.00
   2   8   4   64.29    5.90
   3   8  -4    8.80    2.10
  -3   8   4    6.20    1.60
  -3  -8  -4    5.40    1.70
   3  -8   4    6.60    1.50
   3  -8   4    8.10    2.30
   3  -8  -4    4.60    1.70
   3   8   4    6.00    1.50
   3   8   4    8.50    1.80
  -3  -8   4    6.80    1.60
  -3   8  -4    5.50    1.80
   4  -8   4    6.70    1.70
  -4   8   4    6.20    1.80
   4   8  -4    5.90    2.20
  -4  -8  -4    2.80    1.90
  -4  -8   4    9.40    1.90
   4   8   4    7.70    1.70
   4  -8  -4    5.10    1.80
  -4   8  -4    4.80    2.00
   4   8   4    9.60    2.20
   5  -8   4   53.49    5.10
  -5   8   4   51.89    5.10
   5   8  -4   55.09    5.70
  -5  -8  -4   51.29    5.20
   5   8   4   50.39    5.50
  -5  -8   4   46.80    5.20
  -5   8  -4   47.40    5.30
  -6   8   4    9.50    2.30
   6  -8   4    8.00    2.20
  -6  -8  -4   11.50    2.30
   6   8  -4    9.80    3.00
   6   8   4    6.40    3.10
  -6  -8   4    7.50    2.20
  -6   8  -4    5.80    2.40
   7  -8   4    3.50    2.30
   7   8  -4    9.20    3.50
   7   8   4    6.60    3.60
  -7  -8   4    6.30    2.50
  -7   8  -4    4.10    2.80
   7  -8  -4    9.30    2.60
   8   8  -4    2.60    4.30
   8  -8   4    5.30    3.20
  -8  -8   4   10.00    3.40
   8   8   4   12.80    4.90
   8  -8  -4    6.80    3.30
  -8   8  -4    7.80    3.80
   0   9   4  105.39    8.40
   0  -9  -4   88.49    8.60
   0   9  -4  106.09    8.70
   0  -9   4   91.99    8.50
   0   9  -4   81.99    8.40
   0   9   4   93.59    8.50
   1  -9   4    0.70    1.40
  -1  -9  -4    0.50    1.60
   1   9  -4    0.60    1.70
  -1   9   4   -0.30    1.30
   1   9   4    2.30    1.30
  -1   9  -4    4.20    1.70
  -1   9  -4    0.20    1.20
   1   9   4    2.20    1.50
  -1  -9   4    1.80    1.40
   1  -9  -4    0.80    1.70
   2   9  -4   18.00    2.80
   2  -9   4   26.00    2.40
  -2   9   4   18.00    2.40
  -2  -9  -4   20.20    2.60
   2  -9   4   17.60    2.40
  -2  -9   4   17.40    2.40
   2   9   4   14.70    2.20
   2   9   4   22.30    2.50
   2  -9  -4   19.60    2.70
  -2   9  -4   14.40    2.50
  -3   9   4   17.50    2.30
  -3  -9  -4   11.70    2.30
   3   9  -4   10.80    2.50
   3  -9   4   12.90    2.10
   3   9   4   11.50    2.10
  -3   9  -4   18.00    2.40
  -3  -9   4   10.30    2.10
   3   9   4   16.50    2.40
   3  -9  -4   27.30    2.60
   4   9  -4   55.69    5.60
  -4  -9  -4   46.70    5.20
  -4   9   4   50.79    5.20
   4  -9   4   47.90    5.10
  -4  -9   4   46.70    5.20
   4   9   4   56.59    5.40
  -4   9  -4   49.60    5.30
   4  -9  -4   58.89    5.30
  -5   9   4   34.70    3.80
   5  -9   4   26.80    3.70
  -5  -9  -4   36.70    3.90
   5   9  -4   34.10    4.40
  -5  -9   4   30.40    3.90
  -5   9  -4   33.80    4.10
   5   9   4   38.70    4.30
  -6  -9  -4    8.10    2.50
   6  -9   4   12.20    2.50
  -6   9   4    9.80    2.50
   6   9  -4   15.20    3.50
   6   9   4   10.10    3.30
  -6   9  -4   12.90    2.70
  -6  -9   4    9.80    2.60
   7   9  -4    0.80    3.70
   7  -9   4    4.60    2.60
   7  -9  -4    4.40    2.60
  -7   9  -4    2.40    3.00
  -7  -9   4    2.60    2.60
   7   9   4    6.90    3.80
  -8  -9   4    5.70    3.50
   8   9   4    0.50    4.80
   8  -9  -4    2.80    4.20
  -8   9  -4    0.10    3.80
   0  10   4    8.20    1.80
   0  10  -4    8.60    1.70
   0  10  -4    9.00    2.30
   0 -10   4   13.50    2.10
   0 -10  -4   14.30    2.20
   1  10  -4    6.80    2.20
   1 -10   4   11.90    2.10
  -1 -10  -4   16.50    2.30
  -1  10   4   10.00    2.00
   1 -10  -4    9.20    2.20
  -1  10  -4   10.50    2.30
  -1 -10   4   12.00    2.10
  -1  10  -4   12.40    1.90
   1  10   4    8.80    1.90
   2 -10   4  163.68   14.00
   2  10  -4  150.98   14.20
  -2  10   4  161.68   14.00
  -2 -10  -4  163.68   14.10
   2  10   4  161.98   14.10
   2  10   4  150.88   14.00
  -2 -10   4  152.28   14.10
  -2  10  -4  144.89   14.10
   2 -10  -4  182.08   14.20
  -3  10   4   13.60    2.30
   3 -10   4   14.20    2.20
  -3 -10  -4   12.20    2.50
   3  10  -4   11.40    2.80
   3 -10  -4   20.30    2.70
  -3  10  -4   12.00    2.40
   3  10   4   17.90    2.60
  -3 -10   4    9.10    2.20
  -4  10   4    0.10    1.90
   4  10  -4    4.70    2.70
   4 -10   4    2.80    1.90
  -4 -10  -4    3.50    2.30
  -4 -10   4    2.10    1.90
   4  10   4    2.90    2.30
  -4  10  -4    6.90    2.30
   4 -10  -4    4.80    2.40
  -5  10   4   21.00    3.10
  -5 -10  -4   28.00    3.30
   5  10  -4   21.00    3.80
   5 -10   4   28.00    3.20
  -5  10  -4   21.70    3.50
  -5 -10   4   18.00    3.10
   5  10   4   21.90    3.70
   6 -10   4    5.80    2.40
  -6 -10  -4    5.60    2.60
   6  10  -4    3.60    3.50
  -6  10   4    4.50    2.50
  -6 -10   4    6.00    2.70
   6  10   4    8.80    3.30
  -6  10  -4    3.80    2.60
   7  10  -4   -0.20    4.20
   7 -10   4   -1.20    2.80
   7  10   4    2.80    4.00
  -7 -10   4    1.10    2.80
  -7  10  -4    2.80    3.30
  -8 -10   4    8.50    3.80
  -8  10  -4    3.20    4.20
   0  11  -4   56.19    6.50
   0 -11  -4   66.89    6.40
   0 -11   4   67.19    6.30
   0  11   4   65.89    6.10
  -1 -11  -4   40.90    4.90
   1  11  -4   39.50    5.00
  -1  11   4   52.99    4.70
   1 -11   4   47.20    4.70
  -1  11  -4   39.80    4.50
   1 -11  -4   51.89    5.00
  -1  11  -4   41.40    4.90
  -1 -11   4   42.20    4.70
   1  11   4   49.90    4.70
   2  11  -4   50.39    5.80
   2 -11   4   60.29    5.60
  -2 -11  -4   56.09    5.80
  -2  11   4   58.29    5.60
  -2  11  -4   48.20    5.60
  -2 -11   4   49.60    5.50
   2 -11  -4   63.49    5.80
   2  11   4   59.79    5.50
   3  11  -4   16.90    3.20
   3 -11   4   14.30    2.30
  -3  11   4   13.30    2.60
  -3 -11  -4   16.80    2.70
  -3  11  -4   14.20    2.70
  -3 -11   4    9.50    2.30
   3 -11  -4   15.20    2.90
  -4  11   4   10.10    2.40
  -4 -11  -4   14.40    2.70
   4 -11   4   10.10    2.30
   4  11  -4    5.30    3.00
   4 -11  -4   13.80    3.00
   4  11   4   11.00    2.90
  -4 -11   4    6.60    2.30
  -4  11  -4    6.40    2.60
   5 -11   4   17.30    2.80
  -5 -11  -4   12.80    2.90
   5  11  -4   13.40    3.80
  -5  11   4   15.80    2.80
  -5  11  -4   12.10    3.10
   5  11   4   19.80    3.50
  -5 -11   4   10.90    2.80
   6 -11   4   14.10    3.10
  -6 -11  -4   12.30    3.30
  -6  11   4   12.70    3.10
   6  11  -4   17.00    4.30
   6  11   4   16.50    4.00
  -6 -11   4   15.30    3.30
  -6  11  -4   18.00    3.50
   7 -11   4   -1.60    3.10
   7  11  -4    2.00    4.70
  -7  11  -4    0.00    3.90
   7  11   4   -0.20    4.40
  -7 -11   4    0.30    3.30
   0 -12   4  156.48   14.10
   0  12   4  162.08   14.00
   0  12  -4  146.79   14.20
   0 -12  -4  163.18   14.20
  -1  12   4   10.50    2.40
   1 -12   4   13.90    2.50
  -1 -12  -4   11.20    2.60
   1  12  -4    6.90    2.90
   1  12   4   11.80    2.40
  -1 -12   4    6.00    2.40
  -1  12  -4    8.10    2.80
   1 -12  -4   17.90    2.90
   2 -12   4   19.30    2.90
   2 -12   4   14.40    2.50
  -2 -12  -4   13.40    2.80
  -2  12   4   16.00    2.60
   2  12  -4    4.80    3.00
   2 -12  -4   21.50    3.10
  -2 -12   4   11.90    2.60
  -2  12  -4   17.10    3.00
  -3 -12  -4   20.80    3.50
   3 -12   4   27.30    3.10
   3  12  -4   17.90    3.90
  -3  12   4   21.20    3.30
  -3 -12   4   16.80    3.00
  -3  12  -4   25.30    3.40
   3 -12  -4   28.60    3.80
  -4 -12  -4    7.20    2.70
   4  12  -4    3.70    3.20
  -4  12   4    6.70    2.50
   4 -12   4    3.70    2.30
  -4 -12   4    0.40    2.30
  -4  12  -4    5.80    2.70
   5 -12   4    3.50    2.50
  -5 -12  -4   10.00    3.00
  -5  12   4    5.40    2.60
   5  12  -4    6.90    3.70
  -5  12  -4    2.70    3.00
  -5 -12   4    7.60    2.70
  -6  12   4    5.40    3.20
   6  12  -4    7.30    4.60
  -6 -12  -4    6.00    3.40
   6 -12   4    7.30    3.00
  -6 -12   4    6.90    3.30
   0 -13  -4   14.40    3.00
   0  13  -4   12.00    3.40
   0  13   4    6.60    2.50
   0 -13   4    8.80    2.60
   1 -13   4    1.30    2.40
  -1 -13  -4   -0.80    2.40
   1  13  -4    3.20    3.10
  -1  13   4    1.10    2.40
  -1  13  -4    4.50    2.80
   1 -13  -4    6.00    2.60
  -1 -13   4    3.70    2.40
  -2 -13  -4   54.59    5.70
   2 -13   4   51.79    5.20
   2  13  -4   38.00    5.70
  -2  13   4   55.29    5.40
   2 -13  -4   47.60    5.50
  -2  13  -4   53.69    5.70
  -2 -13   4   43.70    5.30
   3  13  -4   16.90    3.90
   3 -13   4   31.60    3.40
  -3  13   4   36.30    3.80
  -3 -13  -4   17.80    3.70
   3 -13  -4   29.50    4.00
  -3  13  -4   19.20    3.60
  -3 -13   4   19.60    3.30
   4  13  -4   27.30    4.80
  -4  13   4   29.10    3.90
   4 -13   4   30.30    3.80
  -4 -13  -4   20.90    3.90
  -4 -13   4   19.50    3.60
  -4  13  -4   32.10    6.00
   5  13  -4    1.30    4.20
  -5 -13  -4    0.70    3.20
   5 -13   4    3.20    2.80
  -5  13   4   -2.30    2.70
  -5 -13   4    1.40    3.00
  -6 -13  -4    1.10    3.70
   6 -13   4    1.80    3.30
   6  13  -4   -5.40    4.90
  -6 -13   4    5.90    5.60
   0 -14   4    2.20    2.60
   0  14  -4   -1.60    3.30
   0  14   4    1.00    2.70
   0 -14  -4    1.40    2.90
   1  14  -4    1.60    3.50
  -1 -14  -4    7.30    2.80
   1 -14   4    8.70    2.80
  -1  14   4    7.30    2.70
  -1  14  -4   12.70    3.40
  -1 -14   4    6.90    2.60
   1 -14  -4   11.50    3.30
   2  14  -4   24.50    4.70
  -2 -14  -4   47.50    4.60
  -2  14   4   23.20    4.00
  -2 -14   4   30.20    4.10
   2 -14  -4   33.40    4.60
  -2  14  -4   36.10    6.00
   3 -14   4   14.10    3.00
  -3  14   4   17.20    3.50
  -3 -14  -4   17.70    3.60
   3  14  -4   12.80    4.00
  -3 -14   4   11.30    2.90
   3 -14  -4   16.10    3.80
   4  14  -4    1.00    4.50
   4 -14   4    4.90    3.00
  -4  14   4    3.60    3.30
  -4 -14  -4    3.90    3.30
  -4 -14   4    4.60    3.00
  -5 -14  -4    3.20    3.80
   5  14  -4    1.70    4.90
  -5  14   4   -1.20    3.20
   5 -14   4   -0.60    3.20
  -5 -14   4    2.30    3.50
   0 -15   4    7.30    3.20
   0 -15  -4    2.60    3.30
  -1  15   4    3.90    3.00
   1 -15   4    2.70    3.10
  -1 -15  -4    5.70    3.10
   1  15  -4    2.00    4.00
   1 -15  -4    5.70    3.60
  -1 -15   4    2.30    2.90
   2  15  -4   17.30    4.50
  -2  15   4   10.60    3.60
  -2 -15  -4   14.90    3.70
  -2 -15   4   16.20    3.50
   2 -15  -4   22.90    4.30
   3  15  -4    0.60    4.50
  -3  15   4    2.50    3.50
  -3 -15  -4    7.40    3.80
  -3 -15   4    4.30    3.00
   3 -15  -4    6.10    4.10
   4  15  -4   -1.70    4.70
   4 -15   4   -0.50    3.40
  -4 -15  -4    5.00    3.70
  -4  15   4   -1.20    3.40
  -4 -15   4    5.60    3.50
   5  15  -4   -2.20    7.50
   0 -16   4    3.50    3.30
   0 -16  -4   -2.10    3.60
  -1 -16  -4    7.20    3.90
   1 -16   4    7.10    4.40
   1 -16  -4    6.80    4.20
  -1 -16   4   10.40    3.80
  -2  16   4   10.90    4.10
  -2 -16  -4   16.30    4.30
  -2 -16   4   14.20    4.00
   2 -16  -4   14.10    4.80
  -3  16   4    1.20    4.00
   4  16  -4   13.40    9.60
   0 -17   4    5.40    4.20
  -1 -17   4    1.10    4.70
   1 -17  -4    2.50    4.70
   2 -17  -4    3.90    5.20
   0   0   5   -0.50    0.50
   0   0   5   -0.80    0.50
   0   0  -5   -1.50    0.60
   1   0  -5   75.69    6.70
   1   0   5   77.49    6.70
  -1   0   5   75.99    6.70
  -1   0  -5   72.89    6.70
  -1   0  -5   76.19    6.70
  -1   0   5   78.69    6.70
  -2   0  -5  189.98   16.60
  -2   0   5  197.08   16.60
   2   0   5  184.78   16.60
  -2   0   5  197.78   16.60
   2   0  -5  191.28   16.60
  -2   0  -5  187.38   16.70
  -3   0  -5    1.60    0.50
  -3   0  -5    2.20    1.00
  -3   0   5    1.50    0.90
  -3   0   5    1.70    0.90
   3   0   5    0.30    0.70
  -3   0   5    0.40    0.60
  -4   0   5   84.99    7.40
  -4   0  -5   69.49    7.50
  -4   0   5   92.59    7.60
  -4   0   5   86.09    7.50
  -4   0  -5   88.59    7.30
   4   0   5   74.19    7.50
   5   0   5   30.00    3.30
   5   0  -5   30.10    3.20
  -5   0   5   33.30    3.30
  -5   0   5   34.90    3.40
  -5   0  -5   31.30    3.60
   6   0  -5   24.50    2.90
  -6   0  -5   25.40    3.30
   6   0   5   27.40    3.10
  -6   0   5   24.00    2.90
  -6   0   5   31.00    3.40
   7   0   5   21.20    2.90
  -7   0  -5   17.50    3.00
  -7   0   5   18.30    3.10
  -8   0  -5    0.10    2.80
  -8   0   5   -0.20    2.60
   8   0   5    0.50    2.20
   9   0   5    0.60    3.30
  -9   0  -5    2.90    3.80
  -9   0   5   -1.70    3.60
   0  -1  -5  650.23   55.29
   0   1  -5  630.44   55.39
   0   1   5  654.03   55.39
   0  -1   5  638.64   55.29
   0  -1  -5  660.53   55.29
   0  -1   5  615.04   55.29
   1   1  -5  485.45   42.60
  -1  -1  -5  480.65   42.50
   1  -1   5  483.85   42.50
  -1   1   5  497.35   42.50
  -1  -1  -5  492.05   42.50
   1  -1   5  503.75   42.50
  -1   1   5  497.45   42.50
  -1  -1   5  483.35   42.50
  -1  -1   5  503.65   42.50
   1   1   5  495.55   42.50
  -1   1  -5  490.25   42.60
   1  -1  -5  496.85   42.50
  -2   1   5  822.92   70.69
  -2  -1  -5  845.22   70.79
  -2   1   5  828.22   70.79
  -2  -1  -5  805.12   70.69
   2   1  -5  805.72   70.79
   2  -1   5  816.12   70.79
  -2   1  -5  814.92   70.79
  -2  -1   5  821.32   70.69
  -2  -1   5  831.52   70.79
   2   1   5  810.22   70.79
  -3  -1  -5   16.30    2.00
   3  -1   5   17.00    1.90
  -3   1   5   20.80    1.90
   3   1  -5   19.20    2.10
  -3   1   5   16.20    1.80
  -3  -1  -5   17.50    1.80
  -3   1   5   20.30    2.00
  -3   1  -5   15.10    2.00
  -3  -1   5   17.90    2.00
   3   1   5   19.20    1.90
  -3  -1   5   17.80    1.80
  -4   1   5  144.09   12.60
  -4  -1  -5  151.28   12.50
   4  -1   5  135.59   12.60
  -4  -1  -5  131.39   12.70
  -4   1   5  152.08   12.60
  -4   1   5  150.88   12.60
  -4  -1   5  145.29   12.70
   4   1   5  138.59   12.60
  -4   1  -5  129.89   12.70
  -4  -1   5  149.69   12.60
   5   1  -5    4.40    1.20
  -5  -1  -5    5.60    1.70
  -5   1   5    3.00    1.50
   5  -1   5    6.50    1.50
  -5   1   5    6.60    1.30
  -5   1   5    7.50    1.30
  -5   1  -5    3.00    1.60
   5   1   5    6.80    1.40
  -5  -1   5    5.70    1.40
  -5  -1   5    5.40    1.70
  -6   1   5   16.40    2.30
  -6  -1  -5   17.90    2.80
  -6   1   5   17.00    2.50
   6  -1   5   17.70    2.30
   6   1   5   13.00    2.30
  -6  -1   5   14.20    2.30
   6  -1  -5   20.00    2.20
  -6  -1   5   15.30    2.60
  -6   1  -5   16.10    2.60
  -7  -1  -5   11.80    2.80
   7  -1   5   16.80    2.60
  -7   1   5   20.60    3.00
   7  -1  -5   13.80    2.40
  -7   1  -5   16.70    2.90
  -7  -1   5   18.00    3.00
  -7  -1   5   13.30    2.60
   7   1   5   16.90    2.60
  -8  -1  -5    0.70    2.60
  -8   1   5    5.00    2.70
   8  -1   5    1.90    2.30
  -8  -1   5   -0.60    2.70
   8   1   5   -1.60    2.20
  -8   1  -5    0.10    2.70
  -9  -1  -5   -0.20    3.50
  -9   1   5    1.40    3.60
   9  -1   5    0.30    3.10
  -9   1  -5    1.70    3.70
   0   2  -5   56.09    5.00
   0  -2   5   53.09    4.90
   0  -2  -5   56.09    4.80
   0  -2   5   54.19    4.90
   0  -2  -5   52.89    4.90
   0   2   5   60.39    4.90
   1  -2   5   25.50    2.40
   1   2  -5   21.80    2.50
  -1   2   5   27.50    2.40
  -1  -2  -5   30.40    2.40
  -1  -2  -5   27.20    2.40
   1  -2   5   26.20    2.30
  -1  -2   5   24.40    2.40
   1  -2  -5   22.60    2.40
   1   2   5   27.20    2.40
  -1   2  -5   27.10    2.50
  -1  -2   5   25.90    2.30
   1  -2  -5   24.70    2.30
  -2   2   5  120.19   10.70
  -2   2   5  126.39   10.70
  -2  -2  -5  127.39   10.70
  -2  -2  -5  118.59   10.70
  -2   2   5  120.39   10.70
   2  -2   5  121.19   10.70
   2   2  -5  118.59   10.70
  -2   2  -5  119.19   10.70
  -2  -2   5  123.69   10.60
   2   2   5  120.19   10.70
  -2  -2   5  127.79   10.70
   3   2  -5   13.70    1.70
  -3   2   5   14.50    1.50
   3  -2   5   10.70    1.50
  -3   2   5   12.00    1.50
  -3  -2  -5   13.10    1.40
  -3   2   5   15.10    1.50
  -3  -2  -5   11.20    1.60
  -3  -2   5    9.70    1.50
  -3   2  -5   13.50    1.70
   3   2   5   12.40    1.50
  -3  -2   5   11.40    1.30
   4   2  -5   37.30    4.00
   4  -2   5   36.70    3.80
  -4   2   5   45.10    3.80
  -4   2   5   45.70    3.90
  -4  -2  -5   44.00    3.70
   4   2  -5   35.10    3.70
  -4   2   5   42.00    3.80
  -4  -2  -5   32.80    4.00
  -4   2  -5   42.10    3.90
  -4  -2   5   44.10    3.90
   4   2   5   36.30    3.80
  -5  -2  -5   73.99    6.60
   5   2  -5   64.49    6.20
  -5   2   5   67.69    6.30
  -5   2   5   72.89    6.30
  -5   2   5   69.79    6.50
   5  -2   5   78.59    6.40
   5   2  -5   65.59    6.50
  -5   2  -5   67.79    6.50
  -5  -2   5   67.69    6.40
   5   2   5   70.49    6.40
  -6  -2  -5    5.60    2.00
   6  -2   5    9.90    1.90
  -6   2   5    7.60    2.10
  -6   2   5    8.10    1.70
  -6  -2   5    8.10    1.80
   6  -2  -5    7.70    1.70
   6   2   5    9.80    1.90
  -6   2  -5    3.20    2.00
  -7   2   5    6.10    2.20
   7  -2   5    1.90    2.00
  -7  -2  -5    3.70    2.30
   7   2   5    1.90    2.00
  -7   2  -5    3.70    2.30
  -7  -2   5    4.50    2.00
   7  -2  -5    3.30    1.90
   8  -2   5    3.60    2.20
  -8  -2  -5    1.80    2.70
   8   2  -5    4.80    3.30
  -8   2   5    3.70    2.70
  -8   2  -5    1.70    2.80
   8   2   5    3.50    2.60
  -9   2   5    9.10    3.80
   9   2  -5   11.00    4.60
   9  -2   5    2.20    3.10
  -9  -2  -5    8.10    3.70
  -9   2  -5    8.00    3.80
   0  -3   5  215.58   17.70
   0   3  -5  198.38   17.80
   0  -3  -5  204.98   17.80
   0   3   5  201.78   17.70
   0  -3   5  202.78   17.70
   1  -3   5  144.29   12.30
  -1  -3  -5  148.39   12.30
  -1  -3  -5  143.39   12.30
   1   3  -5  131.89   12.30
   1  -3   5  145.89   12.30
  -1   3   5  141.09   12.30
  -1  -3   5  148.29   12.20
   1  -3  -5  133.69   12.30
  -1   3  -5  141.19   12.30
  -1  -3   5  133.99   12.30
   1   3   5  136.69   12.30
   2  -3   5  104.19    8.80
  -2  -3  -5   95.89    8.80
   2   3  -5   98.29    8.90
   2  -3   5  101.59    8.70
  -2  -3  -5   97.69    8.80
  -2   3   5  105.59    8.80
  -2   3   5   98.39    8.80
   2  -3  -5   94.29    8.80
   2   3   5   98.89    8.80
  -2   3  -5  101.09    8.90
  -2  -3   5  111.39    8.90
   3  -3   5    9.60    1.40
  -3   3   5   11.70    1.40
   3   3  -5    6.90    1.50
  -3  -3  -5   10.20    1.40
  -3  -3  -5    7.80    1.40
  -3   3   5   13.10    1.40
  -3   3  -5   12.20    1.60
  -3  -3   5    9.60    1.40
   3   3   5    9.20    1.30
   3  -3  -5    6.70    1.20
  -4   3   5   12.00    1.70
  -4  -3  -5   13.30    1.60
   4   3  -5   12.70    2.00
   4  -3   5   13.40    1.70
   4   3  -5   11.10    1.30
  -4  -3  -5    9.40    1.80
  -4   3   5   14.70    1.70
  -4   3  -5   12.00    1.90
  -4  -3   5   11.50    1.70
   4   3   5    9.40    1.60
   5   3  -5  104.29    9.40
  -5  -3  -5  105.59    9.10
  -5  -3  -5  109.09    9.30
  -5   3   5  105.09    9.10
  -5   3   5  105.09    9.20
   5  -3   5   96.99    9.20
   5   3   5   98.29    9.20
  -5   3  -5   96.09    9.30
  -5  -3   5   98.49    9.10
   6  -3   5    8.40    2.20
   6   3  -5   14.90    2.80
  -6  -3  -5   12.30    2.50
  -6   3   5   18.00    2.50
  -6  -3   5   14.70    2.20
  -6   3  -5   15.40    2.60
   6   3   5   15.20    2.40
  -7  -3  -5    2.10    2.30
   7   3  -5    2.60    2.70
   7  -3   5    5.70    2.10
  -7   3   5    2.60    2.30
   7  -3  -5    4.70    2.00
   7   3   5    4.80    2.30
  -7  -3   5    2.10    1.90
  -7   3  -5    1.10    2.40
  -8  -3  -5    8.80    3.00
  -8   3   5    2.10    2.70
   8   3  -5    5.40    3.30
   8  -3   5    3.80    2.60
  -8   3  -5    2.80    2.90
   8  -3  -5    5.80    2.40
   9   3  -5    4.30    4.50
  -9  -3  -5   10.10    4.00
   9  -3   5   10.30    3.20
  -9   3   5    5.70    3.70
  -9   3  -5    5.00    3.80
   0   4  -5  205.68   17.90
   0  -4   5  211.88   17.80
   0   4   5  212.78   17.80
   0  -4   5  193.98   17.80
   0  -4  -5  203.18   17.90
  -1  -4  -5   28.70    2.70
   1  -4   5   30.50    2.80
   1   4  -5   27.50    3.00
   1  -4   5   33.30    2.80
  -1   4   5   31.50    2.80
  -1  -4  -5   34.00    2.90
  -1  -4   5   27.60    2.80
   1  -4  -5   26.60    2.80
  -1   4  -5   28.40    3.00
   1   4   5   28.80    2.80
  -2   4   5   98.59    8.10
   2   4  -5   84.09    8.10
  -2  -4  -5   88.19    8.00
   2  -4   5   92.89    8.00
   2  -4   5   92.19    8.00
  -2  -4  -5   90.19    8.10
  -2   4   5   91.69    8.00
   2  -4  -5   87.39    8.00
  -2  -4   5   90.69    8.10
   2   4   5   91.09    8.00
  -2   4  -5   94.99    8.10
  -3  -4  -5   44.50    4.10
  -3   4   5   45.90    4.00
  -3   4   5   40.30    4.10
   3  -4   5   44.40    4.10
   3   4  -5   39.50    4.20
  -3  -4  -5   39.50    4.10
   3  -4  -5   45.80    4.00
   3   4   5   41.10    4.10
  -3  -4   5   51.69    4.20
  -3   4  -5   44.40    4.20
  -4   4   5   16.30    1.80
  -4   4   5   12.60    1.70
  -4  -4  -5   11.20    1.90
   4  -4   5   13.30    1.70
  -4  -4  -5   13.40    1.70
   4   4  -5   10.00    1.90
   4  -4  -5    9.10    1.60
  -4   4  -5   11.70    1.90
   4   4   5   10.70    1.70
  -4  -4   5   11.80    1.70
  -5  -4  -5   17.20    2.40
  -5  -4  -5   12.00    1.90
  -5   4   5   18.90    2.20
   5   4  -5   17.10    2.50
   5  -4   5   12.70    2.00
  -5   4   5   13.40    2.00
   5   4   5   11.90    2.10
  -5   4  -5   11.50    2.20
  -5  -4   5   15.80    2.10
   5  -4  -5    9.30    1.90
  -6   4   5   18.70    2.60
   6  -4   5   14.30    2.60
  -6   4   5   25.30    3.00
   6   4  -5   24.20    3.30
  -6  -4  -5   24.30    3.10
  -6   4  -5   17.20    2.90
   6   4   5   25.10    2.90
  -6  -4   5   19.30    2.60
   7  -4   5   20.00    3.00
   7   4  -5   20.20    3.50
  -7  -4  -5   26.10    3.50
  -7   4   5   19.90    3.20
   7  -4  -5   20.00    2.80
  -7   4  -5   17.60    3.30
   7   4   5   22.50    3.20
  -7  -4   5   18.10    2.90
  -8   4   5    6.70    3.10
   8  -4   5    4.80    2.60
  -8  -4  -5    3.50    3.10
   8   4  -5    6.20    3.40
   8  -4  -5    4.90    2.50
  -8   4  -5    6.60    3.10
   9  -4   5    4.50    3.70
   9   4  -5    3.60    4.60
  -9  -4  -5    5.50    5.10
  -9   4  -5    2.20    3.90
   0   5  -5  206.08   17.60
   0  -5   5  190.58   17.50
   0   5   5  194.48   17.50
   0   5   5  206.58   17.50
   0  -5   5  202.88   17.50
   0  -5  -5  209.18   17.60
   1  -5   5   45.30    4.20
   1  -5   5   46.10    4.10
  -1   5   5   44.90    4.20
  -1  -5  -5   46.30    4.20
   1   5  -5   48.30    4.40
  -1   5  -5   50.69    4.30
   1   5   5   44.10    4.20
   1   5   5   49.10    4.10
  -1  -5   5   46.90    4.00
  -1  -5   5   40.70    4.20
   1  -5  -5   39.30    4.20
  -2   5   5   41.20    3.50
  -2  -5  -5   31.60    3.40
  -2   5   5   38.80    3.30
   2  -5   5   38.30    3.40
  -2  -5  -5   38.20    3.50
   2  -5   5   38.90    3.50
   2   5  -5   34.20    3.60
  -2   5  -5   38.70    3.60
  -2  -5   5   31.90    3.50
   2  -5  -5   34.50    3.50
   2   5   5   34.30    3.50
  -3  -5  -5   21.10    2.10
   3   5  -5   18.70    2.30
   3  -5   5   14.90    1.70
  -3   5   5   15.70    1.90
  -3  -5  -5   18.40    2.10
   3  -5   5   17.90    2.00
  -3   5   5   15.20    2.00
  -3   5  -5   16.90    2.20
  -3  -5   5   16.90    2.10
   3  -5  -5   13.60    1.90
   3   5   5   16.30    1.90
  -4  -5  -5   25.60    3.30
  -4   5   5   31.70    3.20
   4   5  -5   32.40    3.40
  -4   5   5   31.40    3.10
  -4  -5  -5   30.40    3.20
   4  -5   5   34.10    3.10
   4  -5  -5   28.50    3.00
  -4  -5   5   29.10    3.20
   4   5   5   25.30    3.10
  -4   5  -5   30.90    3.30
  -5  -5  -5   32.40    3.40
  -5   5   5   28.30    3.00
   5   5  -5   24.50    3.30
  -5  -5  -5   29.00    3.00
   5  -5   5   26.70    2.90
  -5   5   5   23.50    3.00
   5  -5  -5   20.50    2.80
  -5  -5   5   25.20    2.90
   5   5   5   22.70    2.90
  -5   5  -5   27.20    3.20
  -6   5   5   20.30    2.90
   6  -5   5   29.10    3.10
  -6   5   5   24.50    3.20
  -6  -5  -5   25.60    3.50
   6   5  -5   25.90    3.50
  -6   5  -5   18.10    3.20
   6   5   5   26.50    3.10
  -6  -5   5   23.70    3.00
  -7  -5  -5   50.19    5.40
   7  -5   5   43.80    5.10
   7   5  -5   48.60    5.60
  -7   5   5   43.30    5.20
  -7   5  -5   47.40    5.40
  -7  -5   5   47.20    4.90
   7  -5  -5   42.60    4.90
   8   5  -5   11.20    3.80
  -8  -5  -5    7.90    3.30
   8  -5   5    7.90    2.80
  -8   5  -5    5.50    3.10
   8  -5  -5   13.80    2.80
   9  -5   5    2.10    4.70
   9  -5  -5    9.90    3.60
   0  -6   5    1.30    1.00
   0  -6   5    0.80    0.70
   0   6   5    0.20    0.90
   0   6  -5    4.10    1.30
   0  -6  -5    1.50    1.10
   0   6   5    2.80    0.70
   1  -6   5   74.19    6.70
  -1  -6  -5   80.89    6.90
   1   6  -5   79.59    6.90
  -1   6   5   70.69    6.80
  -1   6   5   81.49    6.60
   1  -6   5   70.29    6.70
  -1  -6   5   76.09    6.60
   1   6   5   80.49    6.70
  -1   6  -5   68.19    6.80
   1  -6  -5   70.89    6.80
  -1  -6   5   76.69    6.80
   1   6   5   71.69    6.80
   2  -6   5    4.70    1.10
  -2  -6  -5    9.10    1.40
   2   6  -5    4.80    1.40
   2  -6   5    6.00    1.10
  -2   6   5    3.80    1.20
  -2   6   5    6.50    1.00
   2  -6  -5    6.60    1.30
   2   6   5    4.30    1.10
  -2  -6   5    2.90    1.20
  -2   6  -5    5.10    1.40
   2   6   5    7.30    1.30
  -3   6   5   27.60    2.80
   3   6  -5   26.20    3.20
  -3  -6  -5   22.60    2.90
   3  -6   5   28.00    2.70
   3  -6   5   28.90    2.90
  -3  -6  -5   29.30    3.00
  -3   6   5   30.90    2.90
  -3   6  -5   28.50    3.10
  -3  -6   5   29.80    3.00
   3  -6  -5   24.90    2.90
   3   6   5   27.50    2.90
   4   6  -5   32.00    3.70
  -4  -6  -5   38.50    3.50
  -4  -6  -5   31.20    3.60
   4  -6   5   38.00    3.50
  -4   6   5   31.40    3.50
  -4   6   5   38.90    3.40
  -4  -6   5   31.60    3.50
   4   6   5   26.70    3.40
   4  -6  -5   29.40    3.40
  -4   6  -5   29.50    3.60
   5  -6   5    3.90    1.50
   5   6  -5    3.60    2.10
  -5  -6  -5    5.00    1.70
  -5   6   5    7.60    1.80
  -5   6   5    7.10    1.80
  -5  -6  -5    6.10    1.90
   5   6   5    5.90    1.80
   5  -6  -5    6.60    1.60
  -5  -6   5    5.20    1.70
  -5   6  -5    1.80    1.90
   6  -6   5    0.20    1.80
  -6   6   5   -1.00    1.70
  -6   6   5    3.50    2.80
  -6  -6  -5   -1.20    2.10
   6   6  -5    4.00    2.40
  -6   6  -5    0.30    1.90
  -6  -6   5    1.30    1.80
  -7  -6  -5   23.40    3.50
   7  -6   5   16.10    2.90
   7   6  -5   19.90    3.70
  -7   6  -5   20.30    3.30
   7  -6  -5   22.70    3.10
  -7  -6   5   15.80    2.90
   8   6  -5    6.00    3.60
  -8  -6  -5    4.80    3.40
   8  -6   5    0.10    2.70
   8  -6  -5   -0.20    2.70
  -8   6  -5    2.00    3.20
   9  -6  -5   -2.30    3.40
   0   7   5   36.80    3.70
   0  -7  -5   34.30    3.80
   0   7   5   38.40    3.50
   0  -7   5   33.70    3.70
   0   7  -5   40.60    3.90
   0  -7   5   44.30    3.60
  -1   7   5   13.20    1.30
   1   7  -5   11.90    1.80
  -1  -7  -5   15.30    1.80
   1  -7   5   10.90    1.60
   1  -7   5   12.90    1.50
  -1   7   5    8.10    1.50
  -1  -7   5    8.30    1.50
  -1   7  -5    8.50    1.80
  -1  -7   5   10.60    1.20
   1   7   5    9.20    1.50
   1   7   5   10.70    1.50
   1  -7  -5    7.90    1.70
  -2   7   5   -0.20    1.10
  -2  -7  -5    2.60    1.40
   2  -7   5   -0.60    1.00
   2   7  -5    2.80    1.50
   2  -7   5    0.20    1.00
  -2   7   5   -0.20    0.80
   2   7   5    0.10    1.10
   2   7   5   -0.50    1.10
  -2  -7   5   -1.10    1.00
  -2   7  -5   -0.40    1.40
   2  -7  -5    0.30    1.30
  -3   7   5   54.09    4.70
   3  -7   5   48.90    4.80
  -3  -7  -5   55.79    5.00
  -3   7   5   55.09    4.90
   3   7  -5   54.99    5.20
   3   7   5   48.90    4.80
   3  -7  -5   43.50    4.80
   3   7   5   57.19    4.90
  -3  -7   5   47.60    4.90
  -3   7  -5   42.70    5.00
   4   7  -5   45.40    4.40
   4  -7   5   39.80    4.10
  -4   7   5   43.80    4.10
  -4  -7  -5   38.50    4.10
   4  -7  -5   37.70    4.10
  -4   7  -5   34.20    4.30
   4   7   5   38.20    4.00
  -4  -7   5   42.10    4.20
  -5  -7  -5    1.80    1.70
   5   7  -5    0.60    2.20
  -5  -7  -5    1.90    2.00
   5  -7   5    0.40    1.50
  -5   7   5    2.60    1.70
  -5  -7   5    2.20    1.80
   5   7   5    1.90    1.80
  -5   7  -5   -1.00    1.90
   5  -7  -5    0.10    1.70
  -6  -7  -5   29.20    3.20
   6   7  -5   21.10    3.60
  -6   7   5   25.20    3.20
  -6  -7  -5   32.20    3.80
   6  -7   5   25.90    3.20
  -6  -7   5   25.00    3.20
  -6   7  -5   17.90    3.20
  -7  -7  -5   46.20    5.40
   7  -7   5   47.40    5.00
  -7   7  -5   39.70    5.10
  -7  -7   5   45.80    5.10
   8   7  -5   16.30    4.50
   8  -7   5    9.70    3.50
  -8  -7  -5   25.40    4.40
   8  -7  -5   19.00    3.50
  -8   7  -5   16.40    4.00
  -8  -7   5   19.40    3.50
   0  -8  -5   13.90    2.20
   0   8   5   16.40    1.80
   0  -8   5   14.40    2.00
   0   8  -5   17.70    2.40
   0  -8   5   16.40    1.80
   0   8   5   14.90    2.00
  -1  -8  -5   30.20    3.10
   1  -8   5   22.60    2.70
   1   8  -5   27.30    3.10
  -1   8   5   22.30    2.70
   1  -8   5   30.30    2.70
  -1   8  -5   25.40    3.00
   1   8   5   27.80    2.70
   1   8   5   24.10    2.70
  -1  -8   5   25.30    2.50
   1  -8  -5   24.40    2.90
  -1  -8   5   22.50    2.80
   2  -8   5   26.70    2.90
  -2   8   5   28.60    3.00
  -2  -8  -5   31.00    3.20
   2   8  -5   29.40    3.40
   2  -8   5   26.80    2.90
   2   8   5   23.70    2.90
   2   8   5   25.50    3.00
  -2   8  -5   28.10    3.20
  -2  -8   5   26.90    3.00
   2  -8  -5   26.90    3.00
  -3  -8  -5    7.90    1.90
  -3   8   5    4.80    1.70
   3  -8   5    8.50    1.60
   3   8  -5    5.60    2.10
   3   8   5    6.90    1.60
  -3  -8   5    7.70    1.70
  -3   8  -5    7.10    1.90
   3  -8  -5    8.80    1.80
   3   8   5    7.10    1.80
  -4   8   5    8.70    2.00
  -4  -8  -5    9.50    2.10
   4   8  -5   13.30    2.60
   4  -8   5    8.00    1.80
  -4   8  -5    7.40    2.20
   4   8   5   10.30    2.20
   4   8   5    8.70    1.90
  -4  -8   5   12.50    2.10
   4  -8  -5   11.30    2.20
   5  -8   5    0.40    1.60
  -5  -8  -5    3.60    1.90
  -5   8   5    1.20    1.80
   5   8  -5    3.60    2.40
  -5  -8   5   -0.30    1.80
   5  -8  -5    2.60    2.20
   5   8   5    2.30    2.50
  -5   8  -5    3.80    2.20
   6   8  -5   11.80    3.30
  -6  -8  -5   17.60    2.70
  -6   8   5    9.00    2.40
   6  -8   5    9.90    2.40
  -6   8  -5   13.80    2.80
  -6  -8   5   12.50    2.50
   6   8   5   17.40    3.30
   7  -8   5    4.50    2.40
  -7   8   5    1.20    2.50
   7   8  -5    2.10    3.60
   7   8   5    4.10    3.60
  -7   8  -5    2.20    2.80
  -7  -8   5    7.00    2.60
   8  -8   5    2.20    3.20
   8   8  -5    1.40    4.40
  -8  -8   5   -0.70    2.90
   8  -8  -5    4.60    3.20
   8   8   5    3.10    4.70
  -8   8  -5   -2.20    3.70
   0   9  -5   70.49    7.40
   0   9   5   84.29    7.20
   0  -9   5   80.99    7.00
   0  -9   5   70.19    7.20
   0  -9  -5   87.49    7.30
   1  -9   5   17.00    2.20
  -1  -9  -5   21.00    2.70
   1   9  -5   15.80    2.80
   1  -9   5   18.90    2.50
  -1   9   5   21.70    2.50
  -1   9  -5   22.30    2.80
   1   9   5   21.60    2.40
  -1  -9   5   17.90    2.50
   1  -9  -5   23.60    2.80
   1   9   5   24.60    2.50
   2   9  -5    0.60    2.00
  -2  -9  -5    1.70    1.80
   2  -9   5    2.40    1.50
   2  -9   5    0.50    1.30
  -2   9   5    0.50    1.40
  -2  -9   5    0.60    1.40
   2  -9  -5   -0.20    1.80
   2   9   5    1.40    1.50
  -2   9  -5    0.40    1.80
   2   9   5    0.30    1.40
  -3  -9  -5    9.20    2.20
   3  -9   5   12.00    1.90
   3   9  -5    8.20    2.50
  -3   9   5    9.40    1.90
  -3  -9   5    9.60    1.90
   3  -9  -5   14.20    2.30
   3   9   5   11.00    2.10
   3   9   5   11.10    1.90
  -3   9  -5    6.80    2.10
  -4   9   5   46.60    4.90
  -4  -9  -5   42.70    5.00
   4   9  -5   56.29    5.60
   4  -9   5   52.19    4.90
  -4  -9   5   46.60    4.90
  -4   9  -5   36.70    4.90
   4   9   5   54.39    5.20
   4  -9  -5   54.39    5.10
  -5   9   5    5.50    2.20
  -5  -9  -5    4.80    2.20
   5  -9   5    3.60    1.90
   5   9  -5    7.90    2.90
   5   9   5    7.90    2.70
  -5   9  -5    6.40    2.40
  -5  -9   5    7.50    2.20
  -6  -9  -5   16.40    3.00
  -6   9   5   13.50    2.80
   6   9  -5   16.00    3.70
   6  -9   5   14.30    2.80
  -6  -9   5   14.60    2.80
  -6   9  -5   17.50    3.20
   6   9   5   20.90    3.70
   7   9  -5    2.30    3.90
  -7   9   5   -1.50    2.70
   7  -9   5   -0.20    2.70
  -7   9  -5   -0.80    3.10
   7   9   5    2.50    3.70
  -7  -9   5    0.80    2.60
  -8  -9   5    0.20    3.50
  -8   9  -5    1.90    4.00
   8   9   5   -2.30    4.80
   0 -10  -5   18.90    2.60
   0  10  -5   10.90    2.60
   0 -10   5   16.00    2.10
   0 -10   5   11.40    2.30
   0  10   5   15.10    2.20
  -1 -10  -5    8.10    2.20
   1  10  -5    6.90    2.20
   1 -10   5    7.00    1.90
   1 -10   5    9.90    1.60
  -1  10   5    8.90    1.90
   1  10   5    7.00    1.90
  -1  10  -5    9.90    2.30
  -1 -10   5    7.40    1.90
   1 -10  -5   14.00    2.30
  -2 -10  -5   80.09    7.50
   2  10  -5   80.19    7.60
   2 -10   5   77.19    7.20
  -2  10   5   84.39    7.40
   2 -10   5   72.79    7.30
   2 -10  -5   77.39    7.50
   2  10   5   84.69    7.30
  -2  10  -5   72.79    7.50
  -2 -10   5   81.89    7.40
  -3 -10  -5   24.10    3.60
  -3  10   5   30.80    3.60
   3  10  -5   23.50    3.90
   3 -10   5   32.90    3.50
   3  10   5   38.20    3.90
   3  10   5   35.50    3.70
  -3 -10   5   31.20    3.60
  -3  10  -5   33.00    3.80
   3 -10  -5   36.10    3.90
  -4  10   5   48.50    5.00
   4 -10   5   42.80    5.00
   4  10  -5   52.19    5.70
  -4 -10  -5   45.50    5.20
  -4 -10   5   44.20    5.00
  -4  10  -5   46.40    5.20
   4 -10  -5   54.09    5.30
   4  10   5   53.39    5.30
  -5  10   5   21.80    3.20
  -5 -10  -5   19.40    3.20
   5  10  -5   26.30    4.00
   5 -10   5   29.10    3.20
  -5 -10   5   15.60    3.10
   5  10   5   25.40    3.70
  -5  10  -5   22.50    3.50
   6  10  -5    1.50    3.50
   6 -10   5    3.90    2.40
  -6 -10  -5    5.80    2.70
  -6  10   5    3.50    2.50
  -6 -10   5    3.90    2.70
   6  10   5    3.10    3.20
  -6  10  -5    3.80    2.70
   7 -10   5    4.60    3.00
  -7  10   5    4.50    3.20
   7  10  -5    3.50    4.40
   7  10   5    1.80    4.00
  -7 -10   5    2.10    2.90
  -7  10  -5    0.40    3.30
   0 -11   5   62.29    6.10
   0  11  -5   56.99    6.50
   0  11   5   63.09    6.10
   0 -11  -5   70.19    6.30
   1 -11   5    3.10    1.90
  -1  11   5   -2.10    1.70
   1  11  -5   -1.20    2.20
  -1 -11  -5    2.60    2.10
   1 -11   5   -0.60    1.40
  -1  11  -5    0.50    2.20
  -1 -11   5   -1.20    1.80
   1  11   5   -0.20    1.80
   1 -11  -5   -0.90    2.10
   2 -11   5   62.19    5.70
   2 -11   5   51.69    5.50
  -2  11   5   57.29    5.70
  -2 -11  -5   54.09    5.90
   2  11  -5   53.39    6.00
  -2  11  -5   59.69    5.80
  -2 -11   5   52.49    5.60
   2  11   5   60.39    5.60
   2 -11  -5   57.69    5.90
   3 -11   5    7.00    2.10
   3  11  -5    6.60    3.00
  -3  11   5    6.70    2.10
  -3 -11  -5    9.60    2.50
  -3  11  -5   10.80    2.60
  -3 -11   5    6.10    2.00
   3 -11  -5   11.90    2.70
  -4 -11  -5   21.60    3.10
   4  11  -5   21.30    3.70
   4 -11   5   19.40    2.80
  -4  11   5   14.70    2.80
   4 -11  -5   15.70    3.30
  -4 -11   5   13.40    2.80
  -4  11  -5   12.50    3.00
   5  11  -5    4.30    3.40
  -5  11   5    4.10    2.50
  -5 -11  -5    3.70    2.50
   5 -11   5    6.60    2.30
  -5  11  -5    7.60    2.80
  -5 -11   5    5.30    2.50
  -6 -11  -5    1.50    3.00
  -6  11   5    7.20    2.90
   6 -11   5    5.80    2.70
   6  11  -5   11.00    4.20
   6  11   5    5.20    3.60
  -6 -11   5    3.70    3.00
  -6  11  -5    4.10    3.00
   7 -11   5    0.00    5.20
   7  11  -5   -1.20    4.90
  -7  11  -5    1.20    3.70
  -7 -11   5    2.70    3.20
   7  11   5   -3.90    4.50
   0  12  -5  340.07   32.60
   0 -12  -5  375.76   32.60
   0  12   5  383.16   32.50
   0 -12   5  393.96   32.60
   1  12  -5    2.60    2.70
  -1  12   5    1.00    2.00
   1 -12   5    2.80    2.20
  -1 -12  -5    1.70    2.40
   1  12   5    1.90    2.10
  -1  12  -5    3.60    2.70
  -1 -12   5    1.30    2.00
   1 -12  -5    0.90    2.30
   2 -12   5   15.20    2.30
  -2 -12  -5   12.50    2.80
   2  12  -5    7.10    3.10
  -2  12   5   15.20    2.60
  -2  12  -5   10.60    2.90
   2 -12  -5   12.10    3.00
  -2 -12   5    7.30    2.30
  -3 -12  -5    7.00    2.60
  -3  12   5   10.60    2.60
   3 -12   5   10.80    2.40
   3  12  -5   13.20    3.50
  -3 -12   5    5.40    2.20
  -3  12  -5   10.00    2.80
   3 -12  -5   11.40    3.00
   4  12  -5    9.60    3.50
  -4  12   5   12.40    2.80
   4 -12   5    7.40    2.40
  -4 -12  -5    7.90    2.80
  -4  12  -5   10.40    3.10
   4 -12  -5   12.10    3.40
  -4 -12   5   10.00    2.70
   5 -12   5   12.50    2.90
  -5  12   5   18.40    3.20
   5  12  -5    9.40    4.10
  -5 -12  -5    9.20    3.20
  -5  12  -5   13.90    3.40
  -5 -12   5   11.80    3.10
   6 -12   5    8.80    3.10
   6  12  -5    4.10    4.50
  -6  12   5    1.20    3.00
  -6 -12  -5    7.10    3.40
  -6 -12   5    2.00    3.40
  -6  12  -5    3.60    3.50
   0 -13   5    3.70    2.30
   0 -13  -5    1.10    2.50
   0  13   5    3.70    2.30
   0  13  -5    2.10    3.10
   1  13  -5   16.50    3.90
  -1 -13  -5   24.30    3.70
   1 -13   5   24.20    3.50
  -1  13   5   27.50    3.50
  -1  13  -5   28.30    4.00
  -1 -13   5   23.30    3.40
   1  13   5   23.30    3.50
   1 -13  -5   28.50    3.80
  -2 -13  -5   65.69    6.80
   2 -13   5   65.29    7.00
   2  13  -5   53.79    7.10
  -2  13   5   66.69    6.70
  -2  13  -5   65.29    6.90
   2 -13  -5   71.39    7.00
  -2 -13   5   69.29    6.60
  -3  13   5    2.60    2.50
   3  13  -5   -1.70    3.10
   3 -13   5    2.10    2.40
  -3 -13  -5    2.40    2.80
  -3 -13   5    4.30    2.30
   3 -13  -5   -0.70    3.00
  -3  13  -5    2.70    2.90
  -4 -13  -5   29.00    4.40
   4  13  -5   42.10    5.40
  -4  13   5   35.50    4.40
   4 -13   5   34.90    4.20
  -4 -13   5   28.70    4.20
  -4  13  -5   28.40    4.50
  -5  13   5   -0.80    2.90
  -5 -13  -5    4.30    3.30
   5  13  -5   -3.90    4.00
   5 -13   5    3.30    2.80
  -5 -13   5    5.70    3.20
  -5  13  -5    0.60    5.50
   6 -13   5    2.40    3.80
  -6 -13  -5    2.40    3.80
   6  13  -5    3.00    5.20
   0  14  -5   -2.60    3.30
   0  14   5   -1.20    2.60
   0 -14  -5    1.40    3.00
   0 -14   5    2.50    2.60
  -1  14   5    1.30    2.70
   1 -14   5    8.20    2.80
   1  14  -5    2.00    3.50
  -1 -14  -5    4.60    2.80
   1 -14  -5    5.30    3.10
  -1  14  -5    3.20    3.20
  -1 -14   5    2.10    2.60
  -2 -14  -5   16.70    3.60
  -2  14   5   22.70    3.50
   2  14  -5   15.10    4.10
  -2 -14   5   16.60    3.30
   2 -14  -5   20.20    3.80
  -2  14  -5   25.20    4.00
   3  14  -5   -0.60    3.80
   3 -14   5    6.50    2.70
  -3 -14  -5   10.60    3.40
  -3  14   5    0.20    3.00
  -3  14  -5    3.50    3.30
  -3 -14   5    1.60    2.50
   3 -14  -5    3.10    3.50
   4  14  -5   26.50    5.80
  -4  14   5   40.60    4.90
   4 -14   5   43.40    4.60
  -4 -14   5   27.20    4.50
  -5  14   5    8.90    4.10
   5 -14   5    8.40    3.60
  -5 -14  -5   11.70    4.10
   5  14  -5    8.60    5.50
   0 -15   5    3.00    3.10
   0  15  -5    0.70    3.60
   0 -15  -5    3.60    3.40
   1 -15   5   12.30    3.30
  -1  15   5   16.20    3.30
  -1 -15  -5   11.90    3.50
   1  15  -5   11.80    4.50
   1 -15  -5   13.60    4.00
  -1 -15   5   14.80    3.40
  -1  15  -5   12.50    4.90
  -2 -15  -5    5.70    3.50
  -2  15   5    6.90    3.50
   2  15  -5    9.10    4.40
  -2 -15   5    6.60    3.10
   2 -15  -5   11.00    3.80
  -3  15   5    7.20    3.70
   3  15  -5    4.00    4.40
  -3 -15  -5   12.10    4.00
  -3 -15   5   11.60    3.30
   3 -15  -5   13.20    4.30
  -4 -15  -5   17.70    4.40
   4  15  -5   12.00    5.20
   4 -15   5   14.40    3.80
  -4  15   5   16.30    4.30
   0 -16  -5   13.10    4.30
   0 -16   5    5.70    3.70
  -1 -16  -5    5.10    3.90
   1 -16  -5    1.40    4.20
  -1 -16   5    5.40    3.70
  -2 -16  -5   11.20    4.20
  -2  16   5    1.80    3.90
   2  16  -5   -0.80    5.30
   2 -16  -5    3.00    4.60
  -2 -16   5    6.70    3.50
   3  16  -5   -5.30    5.00
  -3  16   5    6.40    4.20
   0 -17   5    4.80    4.30
  -1 -17   5    3.20    5.10
   0   0  -6  201.08   17.30
   0   0   6  203.18   17.30
   0   0   6  195.28   17.30
  -1   0   6  775.22   65.89
  -1   0   6  762.02   65.89
   1   0   6  759.82   65.89
   1   0  -6  742.23   65.89
  -1   0  -6  775.32   65.99
  -1   0  -6  770.62   65.89
  -2   0   6  577.94   50.19
   2   0  -6  574.94   50.19
  -2   0  -6  605.04   50.29
  -2   0   6  573.04   50.19
  -2   0  -6  579.04   50.19
  -3   0  -6   62.39    5.30
   3   0   6   61.99    5.50
   3   0  -6   53.89    5.50
  -3   0  -6   57.89    5.50
  -3   0   6   65.69    5.50
  -3   0   6   60.19    5.40
  -4   0   6  230.28   19.40
  -4   0   6  235.68   19.40
  -4   0  -6  205.38   19.50
   4   0   6  215.68   19.40
  -4   0   6  224.78   19.30
  -5   0   6    7.80    1.40
  -5   0   6    7.30    1.50
   5   0   6    7.30    1.50
  -5   0   6    7.90    1.80
  -5   0  -6    4.10    1.70
   6   0   6   28.10    3.40
  -6   0  -6   31.00    3.70
   6   0  -6   28.20    3.20
  -6   0   6   32.60    3.70
  -6   0   6   28.70    3.30
  -7   0  -6   37.60    4.30
  -7   0   6   32.20    3.80
   7   0   6   34.80    3.90
  -7   0   6   30.40    4.20
  -8   0  -6    6.90    2.90
   8   0   6   11.00    2.70
  -8   0   6    8.30    3.00
  -9   0  -6    0.00    3.50
   9   0   6    1.80    3.30
   0   1   6   30.40    2.70
   0  -1  -6   29.80    2.70
   0  -1   6   26.80    2.60
   0  -1   6   27.10    2.70
   0   1  -6   29.50    2.70
   0  -1  -6   31.50    2.70
   1   1  -6   93.39    8.40
  -1  -1  -6   94.29    8.30
   1  -1   6  101.79    8.30
  -1  -1  -6   98.19    8.30
   1  -1   6   94.29    8.30
  -1   1   6  100.49    8.30
  -1   1   6   92.99    8.30
  -1   1  -6   93.09    8.40
   1  -1  -6   93.59    8.30
   1   1   6   93.09    8.30
  -1  -1   6   96.89    8.30
  -1  -1   6   91.59    8.30
  -2  -1  -6  123.39   11.40
   2  -1   6  129.59   11.40
  -2   1   6  134.09   11.30
  -2  -1  -6  132.29   11.30
   2   1  -6  127.19   11.40
  -2   1   6  132.89   11.40
  -2  -1   6  131.59   11.40
  -2   1  -6  123.69   11.40
   2   1   6  125.49   11.40
  -2  -1   6  134.79   11.30
   2  -1  -6  130.19   11.30
  -2   1  -6  132.09   11.30
  -3  -1  -6   22.70    2.60
  -3  -1  -6   26.00    2.50
   3  -1   6   28.90    2.60
   3   1  -6   23.20    2.70
  -3   1   6   24.90    2.60
  -3   1   6   25.60    2.50
  -3   1   6   26.30    2.60
  -3  -1   6   30.50    2.60
  -3  -1   6   27.20    2.40
  -3   1  -6   22.50    2.70
   3   1   6   26.70    2.60
  -4  -1  -6   13.50    1.30
  -4   1   6   10.90    1.60
   4  -1   6    9.40    1.50
   4   1  -6   10.60    1.80
  -4  -1  -6    7.80    1.70
  -4   1   6   10.10    1.50
  -4   1   6   11.10    1.50
  -4  -1   6   12.30    1.60
   4   1   6    9.10    1.60
  -4   1  -6    7.80    1.70
  -4  -1   6   12.20    1.40
  -5   1   6   54.39    5.20
   5   1  -6   54.39    5.30
   5   1  -6   49.50    5.00
  -5  -1  -6   51.19    5.40
   5  -1   6   53.39    5.20
  -5   1   6   60.19    5.10
  -5   1   6   53.29    5.10
  -5   1  -6   53.99    5.30
   5   1   6   60.59    5.20
  -5  -1   6   57.79    5.20
  -6   1   6   51.29    5.20
  -6  -1  -6   52.99    5.60
  -6   1   6   53.09    5.50
   6  -1   6   57.69    5.40
  -6   1  -6   55.79    5.60
   6  -1  -6   57.99    5.20
  -6  -1   6   54.29    5.30
   6   1   6   53.29    5.40
  -7  -1  -6   22.20    3.30
   7  -1   6   13.30    2.70
  -7   1   6   19.40    3.20
  -7   1  -6   18.90    3.10
  -7  -1   6   20.70    2.90
   7   1   6   25.90    3.10
   8  -1   6    4.40    2.50
  -8  -1  -6    4.80    2.90
   8   1  -6    6.80    3.40
  -8   1   6    6.70    2.90
   8   1   6    8.60    2.60
  -8   1  -6    7.00    3.00
  -9  -1  -6   12.70    4.10
   9   1  -6   14.00    4.70
  -9   1   6    8.00    4.00
   9  -1   6    6.70    3.40
  -9   1  -6    6.20    3.80
   9   1   6   15.30    4.00
   0   2  -6   -0.30    0.70
   0  -2   6    1.10    0.50
   0   2   6    0.30    0.60
   0  -2   6    0.70    0.50
   0  -2  -6   -0.20    0.50
   0  -2  -6    0.70    0.50
  -1   2   6   78.39    6.40
   1  -2   6   70.49    6.30
   1   2  -6   67.69    6.40
  -1  -2  -6   73.69    6.30
   1  -2   6   74.99    6.30
  -1  -2  -6   73.99    6.30
  -1  -2   6   70.69    6.40
   1  -2  -6   70.59    6.40
  -1   2  -6   66.79    6.40
  -1  -2   6   76.79    6.30
   1  -2  -6   69.99    6.30
   1   2   6   69.29    6.40
  -2   2   6  132.39   11.30
   2  -2   6  130.29   11.20
   2   2  -6  129.89   11.40
  -2   2   6  130.79   11.30
   2  -2   6  123.59   11.30
  -2  -2  -6  129.29   11.30
  -2  -2  -6  128.09   11.30
  -2   2  -6  126.69   11.40
   2  -2  -6  128.09   11.30
   2   2   6  123.49   11.30
  -2  -2   6  133.69   11.20
  -2  -2   6  133.39   11.30
  -3   2   6  126.69   10.60
   3  -2   6  125.19   10.60
   3   2  -6  110.29   10.60
  -3  -2  -6  121.79   10.50
  -3  -2  -6  120.09   10.60
  -3   2   6  126.59   10.60
  -3   2   6  127.19   10.60
  -3   2  -6  105.89   10.60
  -3  -2   6  123.09   10.60
  -3  -2   6  127.99   10.50
   3   2   6  104.69   10.60
  -4  -2  -6  155.48   13.10
  -4   2   6  159.58   13.10
   4   2  -6  141.49   13.20
   4  -2   6  135.19   13.20
  -4   2   6  157.98   13.20
   4   2  -6  140.89   13.00
  -4  -2  -6  146.09   13.30
  -4   2   6  158.78   13.20
  -4  -2   6  157.38   13.20
  -4   2  -6  146.19   13.30
   4   2   6  152.28   13.20
  -5   2   6   54.09    5.30
  -5   2   6   59.09    5.40
   5  -2   6   59.69    5.40
  -5  -2  -6   54.99    5.50
   5   2  -6   58.79    5.60
  -5   2   6   54.69    5.30
  -5  -2   6   57.09    5.40
   5   2   6   57.79    5.40
  -5   2  -6   54.19    5.50
  -6  -2  -6   10.50    2.20
  -6   2   6    2.20    1.90
   6   2  -6    8.60    2.40
  -6   2   6    7.00    1.80
   6  -2   6   11.60    2.10
   6   2   6    9.30    2.00
  -6  -2   6    6.90    1.80
  -6   2  -6    4.30    2.20
   7   2  -6   16.70    3.20
  -7  -2  -6   16.00    2.90
   7  -2   6   17.00    2.60
  -7   2   6   10.70    2.70
  -7   2  -6   12.50    2.80
   7   2   6    8.60    2.50
   7  -2  -6   14.40    2.40
  -7  -2   6   13.80    2.60
  -8  -2  -6    2.70    2.90
   8  -2   6    7.10    2.50
  -8   2   6    3.90    2.80
   8   2  -6    9.50    3.60
  -8   2  -6    7.20    3.10
   8   2   6    7.00    2.80
  -9   2   6    1.50    3.70
   9   2  -6    3.50    4.50
   9  -2   6    3.70    3.30
  -9  -2  -6    3.50    3.70
  -9   2  -6    0.50    3.80
   0   3   6   61.69    5.40
   0  -3   6   57.49    5.40
   0   3  -6   58.39    5.50
   0  -3   6   62.59    5.40
   0  -3  -6   60.59    5.40
   1   3  -6    7.60    1.30
   1  -3   6    8.70    1.10
  -1   3   6    8.30    1.10
  -1  -3  -6    8.70    1.00
   1  -3   6    8.30    1.00
  -1  -3  -6    9.40    1.20
   1   3   6    9.30    1.20
   1  -3  -6    6.70    1.10
  -1  -3   6    6.60    1.10
  -1   3  -6   10.50    1.40
  -1  -3   6    8.20    0.90
  -2   3   6  252.17   21.70
   2  -3   6  254.07   21.70
   2  -3   6  252.47   21.60
  -2   3   6  266.47   21.60
  -2  -3  -6  262.07   21.70
   2   3  -6  241.18   21.80
  -2  -3  -6  244.98   21.70
  -2  -3   6  248.98   21.70
   2  -3  -6  238.28   21.70
   2   3   6  240.38   21.70
  -2   3  -6  245.18   21.80
  -3  -3  -6   40.00    4.00
   3   3  -6   37.80    4.10
  -3   3   6   45.60    3.90
  -3  -3  -6   40.80    3.90
   3  -3   6   45.10    4.00
  -3   3   6   46.50    3.90
   3  -3  -6   37.10    3.90
   3   3   6   35.50    3.90
  -3   3  -6   47.40    4.10
  -3  -3   6   43.90    4.00
  -4  -3  -6  204.48   17.30
  -4   3   6  210.28   17.20
   4   3  -6  189.78   17.30
  -4  -3  -6  193.58   17.20
   4  -3   6  182.38   17.20
  -4   3   6  199.88   17.20
   4   3   6  186.28   17.20
  -4   3  -6  196.48   17.30
  -4  -3   6  210.98   17.30
  -5   3   6   15.50    2.00
   5   3  -6   11.30    2.30
  -5   3   6   12.00    1.90
   5  -3   6   13.30    2.00
  -5   3   6   14.00    2.10
  -5  -3  -6   13.30    2.20
  -5  -3   6    9.40    1.90
  -5   3  -6    9.40    2.10
   5   3   6   19.50    2.20
   6   3  -6   40.80    4.20
  -6   3   6   31.50    3.90
  -6  -3  -6   33.30    4.00
  -6   3   6   33.00    3.70
   6  -3   6   37.00    3.80
  -6  -3   6   33.70    3.80
  -6   3  -6   30.00    3.90
   6   3   6   36.80    4.00
   7  -3   6   34.30    3.80
  -7   3   6   28.90    3.80
   7   3  -6   31.50    4.20
  -7  -3  -6   27.80    3.90
  -7   3  -6   23.00    3.90
  -7  -3   6   27.20    3.60
   7   3   6   35.60    3.90
   7  -3  -6   34.10    3.60
  -8  -3  -6   21.70    3.80
   8   3  -6   26.60    4.30
   8  -3   6   20.30    3.30
  -8   3   6   21.90    3.80
   8  -3  -6   31.30    4.60
  -8   3  -6   21.80    4.00
  -9  -3  -6   13.50    4.80
   9   3  -6   16.80    4.80
  -9   3   6   17.70    4.50
   9  -3   6   14.40    3.70
  -9   3  -6   10.50    4.80
   0   4   6   23.00    2.50
   0   4  -6   23.80    2.70
   0  -4   6   28.00    2.40
   0  -4  -6   31.30    2.60
   0  -4   6   24.70    2.50
   1   4  -6  160.88   14.70
  -1  -4  -6  169.18   14.50
   1  -4   6  172.38   14.50
   1  -4   6  168.38   14.50
  -1   4   6  168.58   14.60
  -1  -4  -6  161.38   14.60
   1   4   6  162.58   14.60
  -1   4  -6  178.68   14.70
   1  -4  -6  162.68   14.60
  -1  -4   6  165.98   14.60
   2  -4   6  280.07   23.50
  -2   4   6  281.57   23.60
  -2  -4  -6  267.07   23.60
  -2   4   6  285.47   23.50
   2   4  -6  260.67   23.70
   2  -4   6  282.07   23.60
  -2  -4  -6  266.67   23.60
   2   4   6  265.67   23.60
  -2  -4   6  263.77   23.60
  -2   4  -6  269.27   23.70
   2  -4  -6  262.47   23.60
   3  -4   6   56.79    4.70
   3   4  -6   42.40    4.70
  -3  -4  -6   43.80    4.70
  -3   4   6   46.30    4.60
  -3   4   6   54.19    4.60
  -3  -4  -6   56.29    4.70
  -3  -4   6   58.29    4.70
  -3   4  -6   49.90    4.70
   3  -4  -6   48.30    4.60
   3   4   6   42.90    4.60
  -4  -4  -6   17.00    2.00
  -4   4   6   19.20    2.10
  -4  -4  -6   14.80    2.20
   4   4  -6   18.30    2.40
   4  -4   6   20.40    2.20
  -4   4   6   17.20    2.00
   4  -4  -6   13.40    2.00
  -4  -4   6   16.70    2.10
  -4   4  -6   15.70    2.30
   4   4   6   13.10    2.00
   5   4  -6   60.99    5.80
  -5   4   6   60.19    5.60
  -5  -4  -6   57.59    5.40
  -5  -4  -6   65.89    5.70
   5  -4   6   54.69    5.50
  -5   4   6   57.69    5.50
   5  -4  -6   53.89    5.40
  -5   4  -6   54.79    5.60
   5   4   6   58.39    5.60
  -5  -4   6   57.39    5.50
  -6   4   6    3.70    1.70
   6   4  -6    4.10    2.40
  -6  -4  -6    2.10    2.10
  -6   4   6    1.70    1.90
   6  -4   6    3.50    1.90
   6  -4  -6    3.60    1.70
  -6  -4   6    3.20    1.70
   6   4   6    3.50    2.00
  -6   4  -6    5.50    2.10
   7   4  -6    0.20    2.70
  -7  -4  -6    0.90    2.30
  -7   4   6    3.00    2.40
   7  -4   6    4.50    2.10
   7   4   6    4.70    2.40
   7  -4  -6   -0.30    1.90
  -7   4  -6    1.30    2.40
  -7  -4   6    3.10    2.20
  -8  -4  -6   15.20    3.60
   8   4  -6   23.30    4.20
   8  -4   6   18.10    3.30
   8  -4  -6   17.00    3.10
  -8   4  -6   11.80    3.40
   9   4  -6   15.30    6.50
   9  -4   6   14.60    3.70
   0  -5  -6  434.66   38.50
   0   5   6  435.66   38.50
   0   5  -6  442.66   38.60
   0  -5   6  455.25   38.50
   0  -5   6  456.95   38.50
   1  -5   6   60.39    5.10
  -1   5   6   55.59    5.20
   1   5  -6   66.29    5.40
  -1  -5  -6   65.89    5.30
   1  -5   6   57.49    5.10
  -1  -5   6   52.29    5.20
   1   5   6   54.29    5.20
  -1  -5   6   55.79    5.00
   1  -5  -6   54.49    5.20
  -1   5  -6   54.79    5.30
   2  -5   6  208.68   17.10
   2   5  -6  189.78   17.30
  -2   5   6  205.48   17.10
   2  -5   6  198.68   17.20
  -2  -5  -6  196.78   17.20
  -2  -5  -6  198.28   17.20
  -2   5   6  199.98   17.20
  -2   5  -6  207.38   17.30
  -2  -5   6  185.68   17.20
   2   5   6  183.48   17.20
   2  -5  -6  187.98   17.20
  -3  -5  -6   30.70    3.40
  -3   5   6   36.50    3.20
  -3  -5  -6   35.10    3.40
   3  -5   6   35.90    3.40
  -3   5   6   32.90    3.40
   3   5  -6   32.10    3.60
  -3   5  -6   35.60    3.50
  -3  -5   6   34.90    3.40
   3   5   6   33.30    3.30
   3  -5  -6   32.50    3.30
  -4   5   6    8.90    1.50
   4   5  -6    9.50    2.00
  -4   5   6    7.20    1.50
   4  -5   6    7.10    1.50
  -4  -5  -6    6.30    1.50
  -4  -5  -6    5.80    1.70
  -4  -5   6    6.50    1.50
  -4   5  -6    7.20    1.80
   4   5   6    4.50    1.50
   4  -5  -6    8.50    1.50
   5   5  -6    8.70    2.30
  -5   5   6   10.10    1.90
  -5  -5  -6   12.60    1.90
  -5   5   6   10.00    1.90
   5  -5   6   10.10    1.80
  -5  -5  -6   14.10    2.30
   5  -5  -6    7.10    1.70
   5   5   6    7.80    1.90
  -5   5  -6   10.00    2.20
  -5  -5   6    6.90    1.80
  -6  -5  -6  123.39   11.10
   6   5  -6  120.79   11.20
  -6   5   6  116.99   10.90
   6  -5   6  121.19   11.00
  -6   5   6  132.39   11.00
  -6   5  -6  115.99   11.10
  -6  -5   6  107.59   10.90
   6   5   6  130.49   11.00
  -7  -5  -6   15.60    3.30
   7  -5   6   13.40    2.80
   7   5  -6   18.30    3.40
  -7  -5   6   16.90    2.70
  -7   5  -6   17.80    3.10
   8   5  -6    5.80    3.60
   8  -5   6    3.90    2.70
  -8  -5  -6    4.90    3.10
  -8  -5   6    2.80    3.10
  -8   5  -6    1.20    3.10
   8  -5  -6    2.40    2.60
   0   6  -6  983.70   85.89
   0   6   6  981.90   85.79
   0  -6   6 1031.00   85.69
   0  -6   6  982.30   85.79
   0  -6  -6  987.70   85.79
  -1   6   6  134.99   12.30
   1   6  -6  144.09   12.40
  -1  -6  -6  142.99   12.30
   1  -6   6  140.19   12.20
   1  -6   6  136.29   12.30
   1   6   6  150.48   12.20
   1   6   6  127.49   12.30
  -1   6  -6  135.19   12.40
  -1  -6   6  132.59   12.30
  -1  -6   6  148.09   12.10
   1  -6  -6  138.19   12.30
  -2   6   6   66.89    5.40
  -2   6   6   50.99    5.50
   2   6  -6   67.59    5.70
  -2  -6  -6   59.79    5.60
   2  -6   6   60.39    5.40
   2  -6   6   66.49    5.50
   2  -6  -6   52.39    5.50
  -2  -6   6   49.80    5.50
  -2   6  -6   62.79    5.60
   2   6   6   60.49    5.50
  -3   6   6   21.20    2.10
   3   6  -6   27.10    2.80
  -3  -6  -6   18.50    2.30
   3  -6   6   20.50    2.20
  -3   6   6   16.80    2.20
  -3  -6  -6   17.90    2.40
   3   6   6   15.10    2.20
  -3  -6   6   21.30    2.40
   3  -6  -6   16.90    2.20
  -3   6  -6   16.90    2.40
  -4  -6  -6   23.90    2.90
  -4  -6  -6   28.80    2.80
   4  -6   6   19.40    2.60
  -4   6   6   27.10    2.70
   4   6  -6   26.80    3.10
  -4   6   6   29.10    2.80
   4   6   6   20.60    2.70
  -4  -6   6   18.70    2.70
   4  -6  -6   23.30    2.70
  -4   6  -6   20.40    2.90
   5  -6   6   20.60    2.60
  -5   6   6   16.60    2.60
  -5  -6  -6   16.90    2.60
  -5  -6  -6   23.10    2.90
   5   6  -6   21.10    3.10
  -5   6  -6   23.30    3.00
  -5  -6   6   20.10    2.70
   5  -6  -6   26.10    2.70
   5   6   6   19.20    2.70
   6  -6   6   20.10    2.70
  -6   6   6   19.50    2.70
   6   6  -6   15.30    3.20
  -6  -6  -6   20.20    3.00
  -6   6  -6   12.40    2.80
   6   6   6   24.80    3.00
  -6  -6   6   15.20    2.60
  -7   6   6   52.69    5.60
   7  -6   6   51.29    5.60
  -7  -6  -6   53.39    5.90
   7   6  -6   60.49    6.20
  -7   6  -6   50.09    5.80
  -7  -6   6   44.80    5.40
  -8  -6  -6    3.30    3.30
   8  -6   6    3.10    2.80
   8   6  -6    1.80    3.70
  -8   6  -6    5.00    3.40
  -8  -6   6    2.60    2.80
   8  -6  -6    4.70    2.80
   9  -6  -6    5.60    3.80
   0  -7   6   22.60    2.70
   0  -7  -6   21.80    2.90
   0   7   6   23.30    2.70
   0   7   6   27.60    2.50
   0   7  -6   33.60    3.10
   0  -7   6   27.90    2.60
   1   7  -6   21.70    2.70
   1  -7   6   26.60    2.40
  -1  -7  -6   25.10    2.70
   1  -7   6   21.90    2.50
  -1   7   6   24.10    2.50
   1   7   6   19.10    2.40
   1   7   6   24.20    2.40
  -1   7  -6   26.10    2.90
  -1  -7   6   21.20    2.20
  -1  -7   6   19.90    2.50
   1  -7  -6   22.20    2.60
   2   7  -6   54.29    5.30
   2  -7   6   58.69    5.00
   2  -7   6   57.49    5.00
  -2  -7  -6   60.99    5.20
  -2   7   6   49.50    5.10
   2   7   6   48.40    5.00
  -2  -7   6   52.99    5.10
   2   7   6   58.99    5.10
   2  -7  -6   45.40    5.10
  -2   7  -6   54.09    5.20
  -3  -7  -6   12.10    2.10
   3   7  -6   12.30    2.30
  -3   7   6    9.80    1.80
   3  -7   6   13.00    1.80
   3   7   6   10.60    1.80
   3  -7  -6   12.80    1.90
  -3   7  -6   10.40    2.10
   3   7   6   15.10    2.00
  -3  -7   6   11.20    1.90
   4  -7   6   69.59    6.80
  -4   7   6   70.39    6.80
   4   7  -6   72.39    7.10
  -4  -7  -6   80.19    6.90
  -4  -7  -6   72.49    6.90
   4  -7  -6   80.99    6.90
  -4   7  -6   73.29    6.90
  -4  -7   6   72.19    6.90
   4   7   6   69.09    6.80
  -5  -7  -6   58.59    5.70
  -5  -7  -6   59.49    5.90
  -5   7   6   54.99    5.80
   5   7  -6   58.19    6.20
   5  -7   6   64.99    5.80
  -5  -7   6   53.69    5.70
   5  -7  -6   65.89    5.70
  -5   7  -6   49.10    5.90
   5   7   6   63.29    5.80
   6  -7   6    6.80    2.00
  -6   7   6    3.40    1.90
  -6  -7  -6    4.40    2.50
   6   7  -6    6.50    2.80
  -6  -7   6    4.10    2.00
  -6   7  -6    6.90    2.30
  -7  -7  -6   -0.10    2.80
  -7   7   6    1.00    2.30
   7  -7   6    1.90    2.30
   7   7  -6    2.00    3.10
  -7  -7   6    1.60    2.10
  -7   7  -6   -0.80    2.50
   8   7  -6    0.50    4.10
  -8  -7  -6    1.20    3.70
   8  -7   6    5.60    3.20
   8  -7  -6    3.80    2.90
  -8   7  -6   -3.00    3.40
  -8  -7   6    2.60    2.90
   0  -8   6   90.39    7.60
   0  -8  -6   81.19    7.80
   0   8   6   81.89    7.70
   0  -8   6   84.09    7.70
   0   8  -6   89.69    8.00
  -1   8   6    4.70    1.40
   1   8  -6    2.70    1.80
  -1  -8  -6    4.30    1.60
   1  -8   6    6.00    1.20
   1  -8   6    3.40    1.40
  -1   8  -6    4.20    1.80
   1   8   6    2.90    1.30
  -1  -8   6    4.00    1.30
   1   8   6    4.10    1.20
   1  -8  -6   10.60    1.70
  -2   8   6   49.90    4.80
   2  -8   6   53.79    4.70
   2  -8   6   41.70    4.70
  -2  -8  -6   50.59    4.90
   2   8  -6   53.39    5.10
   2   8   6   54.29    4.80
  -2   8  -6   49.40    5.00
   2  -8  -6   49.80    4.90
  -2  -8   6   54.19    4.90
   2   8   6   45.90    4.80
   3   8  -6   22.50    3.20
  -3  -8  -6   24.10    3.10
   3  -8   6   24.10    2.80
  -3   8   6   20.40    2.90
   3   8   6   28.10    2.90
   3  -8  -6   26.00    3.00
  -3  -8   6   24.60    2.90
   3   8   6   31.70    3.00
  -3   8  -6   22.70    3.00
  -4  -8  -6   49.20    5.20
   4  -8   6   58.49    5.10
   4   8  -6   49.90    5.40
  -4   8   6   45.50    5.10
   4   8   6   54.39    5.10
   4  -8  -6   52.39    5.10
   4   8   6   59.69    5.30
  -4   8  -6   45.20    5.10
  -4  -8   6   45.70    5.10
   5  -8   6  122.29   10.40
  -5   8   6  107.09   10.40
   5   8  -6  116.99   10.60
  -5  -8  -6  110.69   10.30
   5  -8  -6  132.59   10.40
   5   8   6  116.29   10.60
  -5  -8   6  107.19   10.30
  -5   8  -6  100.49   10.50
   6  -8   6    6.80    2.30
  -6  -8  -6    4.70    2.50
  -6   8   6    5.70    2.20
   6   8  -6    8.50    3.20
   6   8   6    8.60    3.10
  -6  -8   6    4.40    2.20
  -6   8  -6    7.00    2.50
   7   8  -6    1.20    3.60
  -7   8   6    4.60    2.60
   7  -8   6    3.70    2.60
  -7   8  -6    1.60    2.90
  -7  -8   6    4.10    2.60
   7   8   6    9.10    3.80
   8  -8   6    5.60    4.50
   8   8  -6    1.50    5.10
   8   8   6    5.40    4.80
   8  -8  -6    3.30    3.10
  -8   8  -6    1.30    3.80
  -8  -8   6    1.80    3.10
   0   9   6    0.90    1.40
   0  -9  -6    1.70    1.70
   0  -9   6   -1.00    1.40
   0   9  -6    0.70    1.90
   0  -9   6   -0.70    1.00
  -1  -9  -6   32.20    3.80
  -1   9   6   37.60    3.70
   1  -9   6   35.30    3.60
   1  -9   6   37.10    3.50
   1   9  -6   34.30    4.00
   1   9   6   32.30    3.60
  -1   9  -6   37.00    4.00
  -1  -9   6   28.10    3.70
   1  -9  -6   40.70    3.80
   2   9  -6   14.60    2.70
  -2  -9  -6   13.60    2.30
  -2   9   6   11.00    2.00
   2  -9   6   12.80    1.90
   2  -9   6   13.80    1.80
   2   9   6    8.00    1.90
  -2   9  -6   16.20    2.40
   2  -9  -6    9.20    2.30
  -2  -9   6   11.10    2.00
   3   9  -6   67.49    6.80
   3  -9   6   67.79    6.40
  -3   9   6   63.59    6.50
  -3  -9  -6   68.79    6.70
   3   9   6   73.99    6.50
  -3   9  -6   66.49    6.70
   3   9   6   75.19    6.50
   3  -9  -6   70.49    6.60
  -3  -9   6   64.39    6.50
  -4  -9  -6    5.50    2.20
   4  -9   6    9.00    1.90
  -4   9   6   11.30    2.20
   4   9  -6    2.10    2.70
   4   9   6    9.00    2.10
   4   9   6    8.10    2.40
  -4   9  -6    6.60    2.30
  -4  -9   6    5.60    2.10
   4  -9  -6    7.50    2.30
   5  -9   6    1.70    1.80
   5   9  -6    0.50    2.70
  -5  -9  -6    2.40    2.10
  -5   9   6    0.50    2.10
  -5  -9   6    1.60    2.10
   5  -9  -6    1.10    2.50
  -5   9  -6    1.20    2.30
   5   9   6    2.90    2.60
  -6  -9  -6   24.40    3.40
  -6   9   6   23.60    3.30
   6   9  -6   18.90    4.10
   6  -9   6   22.70    3.30
   6   9   6   32.20    4.10
  -6  -9   6   16.60    3.20
  -6   9  -6   20.30    3.50
   7   9  -6    3.80    4.00
  -7   9   6    3.60    2.80
   7  -9   6    7.10    2.90
  -7   9  -6    2.10    3.10
  -7  -9   6    6.90    2.80
   7   9   6    0.50    3.90
  -8  -9   6    5.70    3.30
  -8   9  -6    6.40    4.30
   8   9   6    7.70    5.10
   0  10   6   38.10    4.10
   0 -10  -6   41.00    4.30
   0 -10   6   39.90    4.10
   0  10  -6   34.20    4.40
   1 -10   6  166.78   15.00
   1  10  -6  156.88   15.20
   1 -10   6  174.48   14.90
  -1  10   6  175.28   15.00
  -1 -10  -6  162.08   15.10
  -1  10  -6  166.38   15.20
  -1 -10   6  171.88   15.10
   1 -10  -6  183.28   15.20
   1  10   6  174.78   15.00
   2  10  -6   20.90    3.30
  -2  10   6   24.60    3.00
   2 -10   6   21.80    2.70
  -2 -10  -6   25.50    3.20
   2 -10   6   24.60    3.00
  -2 -10   6   19.10    2.80
   2 -10  -6   22.00    3.20
   2  10   6   32.10    3.00
  -2  10  -6   22.10    3.20
  -3  10   6   36.90    4.40
   3  10  -6   46.80    5.00
   3 -10   6   38.80    4.30
  -3 -10  -6   42.00    4.50
  -3 -10   6   35.90    4.40
  -3  10  -6   32.80    4.40
   3  10   6   43.50    4.40
   3 -10  -6   52.59    4.70
   4  10  -6   10.10    3.10
  -4 -10  -6   13.70    2.70
   4 -10   6   13.10    2.30
  -4  10   6   16.50    2.60
  -4  10  -6   13.20    2.80
   4 -10  -6   18.20    2.90
  -4 -10   6   14.10    2.60
   5  10  -6   15.20    3.70
  -5 -10  -6   15.60    2.80
   5 -10   6   14.00    2.60
  -5  10   6   11.70    2.80
  -5  10  -6   13.10    3.00
  -5 -10   6   10.80    2.70
   5  10   6   18.50    3.30
   6  10  -6   -1.40    3.60
  -6 -10  -6    5.00    2.70
   6 -10   6    0.80    2.30
  -6  10   6   -0.50    2.30
   6  10   6    2.70    3.30
  -6  10  -6    1.30    2.80
  -6 -10   6   -0.30    2.50
   7 -10   6    7.40    3.30
   7  10  -6   13.20    4.80
  -7  10   6   13.40    3.50
  -7 -10   6   15.40    3.50
   7  10   6   15.80    4.70
  -7  10  -6   11.70    3.70
   0 -11   6   39.40    4.30
   0  11  -6   42.90    4.70
   0 -11  -6   43.30    4.60
   0  11   6   32.90    4.10
  -1 -11  -6   67.39    6.50
   1 -11   6   71.49    6.20
   1 -11   6   75.29    6.40
  -1  11   6   64.69    6.40
   1  11  -6   64.29    6.80
   1  11   6   71.29    6.30
   1 -11  -6   60.79    6.60
  -1 -11   6   56.99    6.30
  -1  11  -6   56.39    6.60
   2  11  -6   42.00    5.80
  -2 -11  -6   62.19    5.90
  -2  11   6   59.09    5.50
   2 -11   6   54.79    5.40
  -2  11  -6   54.39    5.80
  -2 -11   6   54.09    5.50
   2  11   6   54.49    5.50
   2 -11  -6   58.99    5.80
   3 -11   6    7.10    2.00
  -3  11   6    5.30    2.10
   3  11  -6    0.70    3.00
  -3 -11  -6    2.10    2.30
  -3 -11   6    8.20    2.10
  -3  11  -6    4.70    2.40
   3 -11  -6    7.90    2.70
   4  11  -6    1.90    2.90
  -4  11   6    7.90    2.30
   4 -11   6    4.30    2.10
  -4 -11  -6    7.20    2.50
   4 -11  -6    4.00    2.80
  -4  11  -6    2.80    2.60
  -4 -11   6    8.50    2.40
   5 -11   6    4.70    2.40
  -5  11   6   12.40    2.70
  -5 -11  -6   11.50    2.80
   5  11  -6    5.70    3.50
  -5 -11   6    8.50    2.80
  -5  11  -6   11.80    3.00
  -6 -11  -6   29.00    4.00
   6 -11   6   25.90    3.80
  -6  11   6   20.50    3.70
   6  11  -6   27.00    5.10
  -6  11  -6   23.30    4.10
  -6 -11   6   17.50    3.60
  -7  11  -6    2.90    3.80
  -7 -11   6    1.40    3.40
   0 -12   6   14.50    2.60
   0  12   6   10.60    2.50
   0 -12  -6   10.80    2.70
   0  12  -6   10.40    3.20
  -1 -12  -6   38.60    3.90
   1  12  -6   20.10    4.00
   1 -12   6   33.50    3.70
  -1  12   6   29.30    3.60
  -1  12  -6   26.40    4.00
   1  12   6   32.30    3.70
   1 -12  -6   33.60    4.00
  -1 -12   6   24.50    3.50
  -2  12   6   38.10    3.90
  -2 -12  -6   30.30    4.10
   2  12  -6   23.00    4.30
   2 -12   6   32.50    3.70
  -2 -12   6   23.20    3.70
   2 -12  -6   38.00    4.30
   2  12   6   38.60    3.90
  -2  12  -6   31.50    4.20
   3  12  -6    2.70    3.40
  -3  12   6    9.50    2.50
  -3 -12  -6    9.40    2.70
   3 -12   6   13.10    2.40
   3 -12  -6   14.90    3.20
  -3  12  -6   11.90    2.90
  -3 -12   6   10.00    2.50
  -4  12   6   20.00    3.30
  -4 -12  -6   19.30    3.50
   4  12  -6   11.90    4.00
   4 -12   6   26.50    3.20
  -4  12  -6   19.50    3.60
  -4 -12   6   17.80    3.20
   4 -12  -6   24.60    3.90
   5 -12   6   20.20    3.40
   5  12  -6   22.40    4.70
  -5  12   6   20.90    3.50
  -5 -12  -6   17.00    3.60
  -5 -12   6   21.30    3.60
  -5  12  -6   17.90    3.90
  -6 -12  -6    8.00    3.50
   6 -12   6    8.10    3.40
  -6  12   6   10.10    3.30
   6  12  -6    9.60    4.80
  -6 -12   6    9.00    3.60
  -6  12  -6    7.20    3.70
   0 -13  -6    4.50    2.60
   0  13  -6    2.40    3.20
   0  13   6    3.30    2.40
   0 -13   6   10.40    2.60
   1 -13   6   11.50    2.70
  -1 -13  -6    9.00    2.90
  -1  13   6    5.30    2.50
   1  13  -6    0.20    3.10
   1  13   6    8.30    2.60
   1 -13  -6    2.60    2.70
  -1  13  -6   13.60    3.20
  -1 -13   6    5.90    2.30
  -2  13   6   79.79    7.80
  -2 -13  -6   84.19    7.90
   2  13  -6   66.69    8.20
  -2  13  -6   75.99    8.00
   2 -13  -6   89.89    8.10
  -2 -13   6   79.79    7.70
  -3 -13  -6    5.60    3.00
   3  13  -6    6.20    3.40
   3 -13   6    9.80    2.50
  -3  13   6    6.70    2.70
   3 -13  -6    4.70    3.30
  -3  13  -6    6.70    3.00
  -3 -13   6    4.70    2.50
   4 -13   6   40.00    4.90
  -4 -13  -6   42.20    5.30
   4  13  -6   42.50    6.10
  -4  13   6   42.90    5.20
   4 -13  -6   55.39    5.80
  -4 -13   6   40.80    5.00
  -4  13  -6   44.20    5.40
   5 -13   6    0.30    3.00
   5  13  -6    3.60    4.40
  -5  13   6    2.30    3.30
  -5 -13  -6    0.40    3.30
  -5 -13   6    2.20    3.30
  -5  13  -6   -0.40    3.60
  -6 -13  -6    4.10    3.90
   0  14   6   -0.90    2.60
   0 -14  -6    4.30    3.10
   0 -14   6   -0.80    2.50
   0  14  -6    3.40    3.50
   1 -14   6    3.50    2.90
  -1  14   6    0.40    2.60
  -1 -14  -6    2.10    2.80
  -1 -14   6    3.70    2.50
  -1  14  -6    1.10    3.20
   1 -14  -6    0.20    3.10
  -2 -14  -6   10.50    3.20
  -2  14   6    0.40    2.70
   2  14  -6    5.60    3.70
  -2 -14   6    8.20    2.70
   2 -14  -6    4.30    3.30
  -2  14  -6    7.20    3.30
  -3  14   6    4.40    3.10
   3  14  -6    0.80    4.00
  -3 -14  -6    4.70    3.40
  -3 -14   6    1.00    2.60
  -3  14  -6    3.90    3.40
   3 -14  -6    0.70    3.60
   4  14  -6    9.00    4.30
  -4  14   6   15.30    3.70
  -4 -14  -6   10.30    3.90
   4 -14   6   16.10    3.40
  -4  14  -6   13.90    4.10
  -4 -14   6   12.80    3.40
  -5 -14  -6   -1.10    3.70
   5  14  -6   -3.30    5.20
   5 -14   6    1.20    3.30
   0  15  -6    7.40    3.90
   0 -15  -6   12.70    3.90
   0 -15   6    9.60    3.30
   1  15  -6   -1.60    4.20
  -1 -15  -6    5.50    3.40
  -1  15   6    1.00    3.20
  -1  15  -6    1.90    3.50
  -1 -15   6    0.80    2.80
   1 -15  -6   -2.60    3.50
  -2  15   6   20.70    3.90
   2  15  -6   14.10    4.80
  -2 -15  -6   23.70    4.20
   2 -15  -6   19.60    4.40
  -2  15  -6   25.10    4.60
  -2 -15   6   15.00    3.60
  -3 -15  -6    7.50    4.00
   3  15  -6   -2.50    4.40
  -3  15   6   13.00    3.80
  -3 -15   6    6.30    3.40
   3 -15  -6    4.70    4.10
  -4  15   6   12.40    4.30
   4  15  -6    5.30    5.20
   0 -16   6    8.30    3.60
   0 -16  -6    7.10    4.40
  -1  16   6   10.50    3.90
  -1 -16  -6    8.70    4.10
   1  16  -6    9.70    5.30
  -1 -16   6    8.60    3.60
   1 -16  -6   12.00    4.80
  -2  16   6    3.70    4.10
   2  16  -6   10.30    5.40
  -2 -16  -6   13.40    4.90
  -2 -16   6   11.70    3.70
   2 -16  -6   12.30    4.90
   3  16  -6   -4.70    5.30
  -3  16   6    0.70    4.30
   3 -16  -6    4.40    5.10
   0 -17   6    7.20    4.30
   0   0  -7    0.00    0.70
   0   0   7   -0.70    0.60
   0   0   7    0.30    0.60
  -1   0   7    0.10    0.50
   1   0  -7    0.60    0.70
  -1   0   7    0.10    0.70
   1   0   7   -0.20    0.60
  -1   0  -7   -1.00    0.70
  -1   0  -7   -0.90    0.50
   2   0   7   88.29    7.60
  -2   0  -7   88.49    7.50
  -2   0   7   86.79    7.50
   2   0  -7   78.89    7.60
  -2   0   7   87.89    7.60
  -2   0  -7   82.89    7.60
   3   0   7  126.39   11.90
  -3   0  -7  135.89   12.00
  -3   0  -7  138.79   11.80
   3   0  -7  125.19   11.90
  -3   0   7  146.79   12.00
  -3   0   7  142.19   11.90
  -4   0   7   60.39    4.90
   4   0  -7   50.79    5.10
   4   0   7   51.39    5.10
  -4   0   7   54.89    5.00
  -4   0  -7   51.19    5.10
  -5   0  -7    1.40    1.60
   5   0  -7    1.00    1.70
  -5   0   7    1.20    1.10
   5   0   7    1.30    1.30
  -5   0   7    0.80    1.30
  -6   0   7    7.80    1.90
   6   0   7    6.50    1.90
  -6   0  -7    8.60    2.20
  -7   0  -7    3.50    2.30
   7   0   7    0.00    2.00
  -7   0   7    2.00    2.00
  -8   0  -7   23.10    4.20
   8   0  -7   47.50    4.90
   8   0   7   26.20    4.00
  -9   0  -7    2.60    4.10
   9   0  -7    5.30    4.50
   9   0   7    3.90    3.30
   0   1  -7  209.88   18.60
   0  -1   7  220.88   18.60
   0  -1  -7  217.68   18.60
   0  -1  -7  217.68   18.60
   0  -1   7  205.98   18.60
   0   1   7  215.88   18.60
   1   1  -7   43.30    4.20
  -1  -1  -7   44.50    4.10
   1  -1   7   47.90    4.10
  -1  -1  -7   46.40    4.10
  -1   1   7   44.10    4.20
  -1   1   7   49.10    4.10
   1  -1   7   45.20    4.10
  -1  -1   7   40.30    4.10
   1  -1  -7   45.10    4.10
  -1   1  -7   45.00    4.20
  -1  -1   7   49.20    4.10
   1   1   7   51.59    4.20
  -2   1   7  215.98   18.60
  -2   1   7  214.48   18.60
  -2  -1  -7  220.88   18.70
  -2  -1  -7  223.68   18.60
   2   1  -7  206.18   18.70
   2  -1   7  214.68   18.60
   2  -1  -7  210.58   18.60
   2   1   7  207.08   18.60
  -2   1  -7  205.38   18.70
  -2  -1   7  219.98   18.60
  -2   1  -7  219.18   18.50
  -2  -1   7  211.58   18.60
  -3  -1  -7   38.70    4.10
  -3   1   7   45.40    4.00
  -3  -1  -7   45.20    3.90
  -3   1   7   44.30    3.90
   3   1  -7   40.80    4.10
   3  -1   7   41.00    4.00
   3  -1  -7   39.20    4.00
  -3  -1   7   47.40    3.90
  -3  -1   7   46.60    4.10
  -3   1  -7   41.40    4.10
   3   1   7   40.50    4.00
   4  -1   7   61.59    6.30
  -4   1   7   75.59    6.30
  -4  -1  -7   64.19    6.40
  -4  -1  -7   74.09    6.20
  -4   1   7   78.59    6.30
   4   1  -7   69.19    6.50
  -4   1  -7   58.29    6.40
  -4  -1   7   73.69    6.20
   4   1   7   63.09    6.30
  -4  -1   7   73.19    6.40
  -5   1   7   17.60    2.30
   5  -1   7   16.30    2.40
   5   1  -7   22.00    2.70
  -5  -1  -7   18.30    2.70
  -5   1   7   21.90    2.30
  -5   1   7   18.70    2.50
   5   1   7   16.30    2.30
  -5  -1   7   21.30    2.40
  -5   1  -7   18.40    2.60
  -6   1   7   15.10    2.60
   6   1  -7   21.80    3.00
   6  -1   7   17.40    2.50
  -6  -1  -7   14.90    2.80
  -6   1   7   18.50    2.50
  -6   1  -7   15.70    2.70
  -6  -1   7   18.30    2.50
   6   1   7   14.70    2.40
  -7   1   7   44.00    4.90
   7   1  -7   48.50    5.20
  -7  -1  -7   35.90    4.80
   7  -1   7   43.50    4.70
  -7   1   7   41.30    4.60
  -7   1  -7   37.70    4.70
   7   1   7   43.00    4.70
  -7  -1   7   41.70    4.60
   8  -1   7    0.00    2.30
  -8  -1  -7   -0.10    2.70
  -8   1   7   -0.10    2.80
   8   1  -7    1.40    3.30
   8   1   7    0.10    2.40
  -8   1  -7   -1.30    2.70
   9  -1   7   12.90    3.70
  -9  -1  -7   19.10    4.70
   9   1  -7   18.40    4.90
   9  -1  -7   21.10    5.00
   9   1   7   10.40    4.00
  -9   1  -7   14.40    4.50
   0  -2  -7  488.55   40.00
   0   2   7  472.45   40.10
   0  -2  -7  461.05   40.10
   0  -2   7  459.75   40.10
   0  -2   7  445.66   40.10
   0   2  -7  454.15   40.10
   1   2  -7  105.99    9.30
  -1  -2  -7  108.59    9.20
   1  -2   7  101.79    9.20
  -1  -2  -7  104.09    9.20
  -1   2   7  107.39    9.20
   1  -2   7  100.89    9.20
   1  -2  -7  103.29    9.10
   1  -2  -7  106.79    9.20
  -1  -2   7  106.89    9.20
  -1   2  -7  100.89    9.30
  -1  -2   7  108.29    9.10
   1   2   7  108.79    9.20
  -2  -2  -7   42.30    3.70
   2  -2   7   37.30    3.60
   2  -2   7   44.40    3.70
  -2   2   7   43.40    3.70
  -2   2   7   46.90    3.70
   2   2  -7   36.50    3.80
  -2  -2  -7   35.30    3.70
  -2  -2   7   37.80    3.70
   2  -2  -7   37.90    3.60
   2   2   7   36.30    3.70
  -2   2  -7   39.90    3.80
  -2  -2   7   44.40    3.60
   3   2  -7   33.80    4.10
   3  -2   7   39.00    4.00
  -3   2   7   43.80    3.90
  -3  -2  -7   38.40    4.00
  -3   2   7   43.10    4.00
  -3  -2  -7   45.70    3.90
  -3   2  -7   39.60    4.10
  -3  -2   7   48.20    4.00
   3  -2  -7   39.80    3.90
   3   2   7   41.60    4.00
  -3  -2   7   46.70    3.80
  -4  -2  -7   28.00    3.70
  -4   2   7   39.80    3.60
   4  -2   7   31.50    3.50
  -4  -2  -7   41.10    3.40
   4   2  -7   34.40    3.80
  -4   2   7   40.10    3.50
  -4   2   7   39.70    3.60
  -4  -2   7   40.00    3.60
  -4   2  -7   27.90    3.70
   4   2   7   30.10    3.60
  -4  -2   7   39.30    3.40
  -5   2   7    3.60    1.40
  -5   2   7    0.80    1.30
  -5  -2  -7    2.20    1.70
  -5   2   7    3.60    1.50
   5  -2   7    0.50    1.20
   5   2  -7    0.10    1.80
  -5   2  -7    2.20    1.60
   5   2   7    2.60    1.50
  -5  -2   7    1.30    1.30
  -6   2   7   44.30    5.10
  -6  -2  -7   52.19    5.30
  -6   2   7   51.29    5.00
   6  -2   7   43.60    5.00
  -6   2   7   55.09    5.00
   6   2  -7   53.99    5.40
  -6  -2   7   45.20    5.00
  -6   2  -7   52.49    5.30
   6   2   7   57.19    5.20
   7  -2   7   13.00    2.40
   7   2  -7   19.50    3.30
  -7  -2  -7   12.40    2.80
  -7   2   7    6.20    2.60
  -7   2  -7   11.10    2.90
   7  -2  -7   16.90    2.50
   7   2   7   16.10    2.80
  -7  -2   7    9.90    2.50
  -8   2   7   11.30    3.20
   8   2  -7    8.80    3.60
   8  -2   7    5.10    2.70
  -8  -2  -7    6.90    3.10
  -8   2  -7    6.30    3.30
   8   2   7    9.10    3.10
  -9   2   7    3.30    4.00
   9   2  -7    0.90    4.50
   9  -2   7    1.30    3.30
  -9  -2  -7    2.30    4.80
  -9   2  -7    3.30    5.60
   0  -3  -7  658.63   54.99
   0   3   7  642.74   55.09
   0  -3   7  627.24   55.09
   0   3  -7  607.14   55.09
   0  -3  -7  652.33   55.09
   1   3  -7   25.80    2.60
  -1  -3  -7   23.50    2.40
   1  -3   7   23.50    2.30
   1  -3   7   24.40    2.40
  -1   3   7   26.70    2.40
  -1  -3  -7   28.60    2.50
  -1   3  -7   21.40    2.60
  -1  -3   7   23.60    2.40
  -1  -3   7   27.40    2.30
   1   3   7   24.50    2.40
   1  -3  -7   22.10    2.40
  -2   3   7   60.29    4.80
   2   3  -7   46.80    4.80
  -2  -3  -7   50.09    4.70
   2  -3   7   55.09    4.80
   2  -3   7   54.39    4.60
  -2  -3  -7   57.29    4.70
   2   3   7   51.59    4.80
   2  -3  -7   49.70    4.70
  -2  -3   7   49.50    4.70
  -2   3  -7   49.90    4.80
   2  -3  -7   49.20    4.60
   3  -3   7  239.18   20.80
   3   3  -7  230.18   20.90
  -3   3   7  246.98   20.80
  -3  -3  -7  233.38   20.80
  -3  -3  -7  242.68   20.80
  -3   3   7  246.78   20.80
  -3   3  -7  221.58   20.90
  -3  -3   7  260.67   20.70
   3   3   7  235.18   20.80
  -3  -3   7  239.28   20.80
   3  -3  -7  221.68   20.80
  -4  -3  -7  140.09   13.00
  -4   3   7  152.98   12.90
   4  -3   7  154.58   13.00
  -4   3   7  147.49   12.90
   4   3  -7  129.29   13.00
  -4  -3  -7  148.89   12.90
   4   3   7  142.09   12.90
  -4  -3   7  152.98   12.90
  -4   3  -7  152.58   13.00
   5   3  -7   37.90    4.10
   5  -3   7   34.70    3.80
  -5   3   7   36.40    3.80
  -5   3   7   33.70    3.70
  -5   3   7   33.40    3.80
  -5  -3  -7   40.10    4.00
   5   3   7   44.00    3.90
  -5  -3   7   35.70    3.80
  -5   3  -7   32.30    3.90
  -6   3   7    0.70    1.60
   6  -3   7    1.10    1.80
  -6   3   7    0.10    1.80
  -6  -3  -7    4.00    2.10
   6   3  -7   -2.00    2.20
  -6   3  -7    1.90    2.00
   6   3   7    2.80    1.90
  -6  -3   7    1.30    1.60
   7  -3   7    3.00    1.90
  -7   3   7    1.10    2.30
  -7  -3  -7   -2.80    2.30
   7   3  -7    2.20    2.70
   7   3   7   -0.40    2.30
  -7  -3   7    2.60    2.10
  -7   3  -7   -0.60    2.40
   7  -3  -7    0.10    2.00
  -8   3   7    1.90    2.90
  -8  -3  -7   10.60    3.30
   8  -3   7    5.00    2.60
   8   3  -7    5.90    3.50
   8   3   7    8.70    3.10
  -8   3  -7    6.30    3.10
   9  -3   7   -3.10    3.20
   9   3  -7   -2.50    4.60
   0   4   7   19.00    2.10
   0  -4  -7   20.00    2.10
   0   4  -7   19.50    2.30
   0  -4   7   18.10    2.00
   0  -4   7   21.10    1.90
  -1   4   7  123.89   11.10
   1  -4   7  126.09   11.10
   1  -4   7  136.09   11.10
  -1  -4  -7  135.19   11.20
  -1  -4  -7  131.79   11.10
   1   4  -7  116.39   11.20
   1  -4  -7  124.59   11.10
  -1  -4   7  135.39   11.00
   1   4   7  119.09   11.10
  -1  -4   7  124.29   11.10
  -1   4  -7  117.49   11.20
  -2  -4  -7  201.98   17.50
   2  -4   7  216.38   17.50
   2  -4   7  202.78   17.40
  -2   4   7  204.48   17.50
  -2  -4  -7  208.48   17.50
   2   4  -7  193.68   17.60
  -2   4  -7  192.98   17.60
   2   4   7  197.08   17.50
   2  -4  -7  201.88   17.40
   2  -4  -7  203.98   17.50
  -2  -4   7  187.28   17.50
   3  -4   7    7.80    1.30
  -3   4   7    4.60    1.00
  -3  -4  -7    6.00    1.30
   3   4  -7    5.20    1.50
  -3  -4  -7    4.80    1.30
  -3   4   7    4.50    1.20
   3   4   7    3.70    1.20
  -3   4  -7    7.70    1.60
   3  -4  -7    4.80    1.20
  -3  -4   7    4.40    1.20
  -4   4   7  148.69   12.10
  -4  -4  -7  133.29   12.20
   4  -4   7  137.89   12.10
  -4  -4  -7  142.09   12.00
   4   4  -7  142.89   12.30
  -4   4   7  140.89   12.10
  -4  -4   7  143.09   12.10
  -4   4  -7  126.59   12.20
   4   4   7  125.49   12.10
   4  -4  -7  125.99   12.00
  -5   4   7   30.60    3.50
  -5  -4  -7   37.00    3.70
   5  -4   7   32.40    3.50
   5   4  -7   33.80    4.00
  -5  -4  -7   33.20    3.80
  -5   4   7   31.30    3.50
  -5   4  -7   32.60    3.70
  -5  -4   7   28.20    3.50
   5  -4  -7   31.60    3.40
   5   4   7   33.80    3.60
   6   4  -7    0.00    2.20
  -6  -4  -7    4.30    2.20
  -6   4   7    0.60    1.60
  -6   4   7    1.00    1.80
   6  -4   7    1.20    1.80
   6  -4  -7    2.20    1.70
  -6  -4   7    0.90    1.70
  -6   4  -7    2.80    2.10
   6   4   7    2.00    2.00
  -7   4   7   25.50    5.10
   7  -4   7   25.20    3.40
   7   4  -7   24.90    3.90
  -7  -4  -7   24.80    3.70
   7   4   7   27.40    3.60
  -7  -4   7   20.30    3.20
  -7   4  -7   26.70    3.80
  -8  -4  -7   15.50    3.70
   8  -4   7   17.60    3.10
   8   4  -7   13.90    3.80
  -8  -4   7   12.30    3.40
  -8   4  -7   11.80    3.60
   8  -4  -7   12.50    3.00
   0   5   7  230.18   20.70
   0  -5   7  245.18   20.70
   0  -5  -7  236.38   20.80
   0   5  -7  242.78   20.80
   1  -5   7   54.79    4.60
  -1  -5  -7   48.20    4.50
   1   5  -7   47.50    4.70
  -1   5   7   47.10    4.60
   1  -5   7   48.20    4.50
  -1  -5  -7   50.49    4.70
  -1  -5   7   57.19    4.40
  -1  -5   7   44.80    4.60
   1   5   7   49.60    4.60
   1  -5  -7   51.09    4.60
  -1   5  -7   43.20    4.70
   2  -5   7  417.66   34.80
  -2  -5  -7  396.86   34.90
   2  -5   7  419.26   34.80
  -2  -5  -7  410.46   34.80
  -2   5   7  420.06   34.70
  -2   5   7  399.86   34.90
   2   5  -7  391.06   34.90
   2  -5  -7  401.46   34.90
   2   5   7  386.06   34.80
  -2   5  -7  386.46   34.90
  -2  -5   7  385.46   34.90
  -3   5   7    0.80    0.90
   3  -5   7    1.10    1.10
   3   5  -7    1.30    1.40
  -3  -5  -7    1.10    1.20
  -3  -5  -7    1.30    1.20
  -3   5   7    1.10    1.10
  -3   5  -7    1.00    1.40
   3   5   7    2.00    1.20
  -3  -5   7    0.50    1.10
   3  -5  -7    2.10    1.10
   4  -5   7   19.80    2.50
  -4  -5  -7   19.90    2.50
  -4   5   7   20.40    2.50
   4   5  -7   22.80    2.90
  -4   5   7   27.00    2.60
  -4  -5  -7   20.20    2.70
   4  -5  -7   18.20    2.40
  -4  -5   7   21.30    2.50
   4   5   7   24.50    2.70
  -4   5  -7   22.00    2.80
  -5   5   7   12.20    2.00
  -5   5   7   11.10    2.00
   5   5  -7   10.30    2.30
  -5  -5  -7   11.10    2.20
   5  -5   7   10.20    1.90
  -5  -5  -7    8.00    1.80
   5   5   7   10.60    2.00
  -5   5  -7    7.60    2.20
  -5  -5   7    6.00    1.90
   5  -5  -7    9.40    1.80
   6   5  -7   18.80    3.10
  -6   5   7   13.00    2.40
   6  -5   7   13.70    2.60
  -6  -5  -7   14.30    2.80
  -6   5  -7   15.80    2.80
   6  -5  -7   17.80    2.40
   6   5   7   13.70    2.60
  -6  -5   7   15.40    2.50
  -7  -5  -7    2.80    2.50
   7  -5   7    0.30    2.10
   7   5  -7   -1.40    2.80
  -7   5   7    2.10    2.10
  -7  -5   7    2.80    2.20
   7   5   7    2.90    2.70
  -7   5  -7    3.10    2.60
  -8  -5  -7    0.40    3.10
   8   5  -7    6.80    3.60
   8  -5   7   -1.00    2.80
  -8   5  -7    2.80    3.40
   8  -5  -7    3.00    2.60
  -8  -5   7    4.60    2.70
   0  -6  -7  129.49   11.50
   0  -6   7  135.29   11.40
   0   6  -7  135.99   11.60
   0   6   7  123.69   11.50
   0  -6   7  126.79   11.50
  -1   6   7   14.40    1.80
   1  -6   7   15.00    1.70
  -1  -6  -7   16.20    1.90
   1  -6   7   17.80    1.80
   1   6  -7   12.70    2.00
   1   6   7   11.40    1.70
   1  -6  -7    9.80    1.80
  -1  -6   7   14.20    1.50
  -1  -6   7   14.30    1.90
   1   6   7   14.10    1.60
  -1   6  -7   17.60    2.10
   2  -6   7   58.29    4.90
  -2  -6  -7   49.00    4.80
   2  -6   7   56.49    4.80
  -2  -6  -7   52.09    5.00
   2   6  -7   55.39    5.10
  -2   6   7   55.39    4.90
   2   6   7   50.19    4.90
   2  -6  -7   48.90    4.90
  -2   6  -7   53.09    5.00
  -2  -6   7   48.70    4.90
  -3  -6  -7   14.10    2.10
  -3  -6  -7   22.40    2.30
   3   6  -7   18.40    2.50
  -3   6   7   18.70    2.10
   3  -6   7   18.90    2.10
  -3   6  -7   13.20    2.30
   3  -6  -7   15.60    2.10
  -3  -6   7   12.70    2.00
   3   6   7   15.50    2.10
  -4  -6  -7   28.60    3.50
   4   6  -7   32.90    3.80
  -4  -6  -7   31.40    3.50
   4  -6   7   31.50    3.50
  -4   6   7   32.20    3.50
   4  -6  -7   37.70    3.50
   4   6   7   32.10    3.50
  -4  -6   7   33.20    3.50
  -4   6  -7   31.20    3.70
  -5  -6  -7   49.00    5.00
  -5   6   7   41.50    4.80
   5   6  -7   42.50    5.10
  -5  -6  -7   55.79    4.80
   5  -6   7   42.10    4.80
   5  -6  -7   53.59    4.80
  -5   6  -7   44.90    4.90
  -5  -6   7   45.10    4.80
   5   6   7   47.60    4.80
  -6   6   7   29.90    3.70
   6   6  -7   37.60    4.30
  -6  -6  -7   30.50    4.00
   6  -6   7   37.30    3.90
  -6   6  -7   29.20    3.90
   6   6   7   44.30    4.00
  -6  -6   7   24.60    3.60
  -7  -6  -7    4.10    2.60
   7  -6   7   -0.40    2.10
  -7   6   7    1.90    2.30
   7   6  -7    3.00    2.90
  -7   6  -7    2.90    2.60
  -7  -6   7    2.10    2.20
   8   6  -7    8.30    4.00
   8  -6   7   10.30    3.20
  -8  -6  -7   11.90    3.80
  -8  -6   7   12.50    3.40
   8  -6  -7   10.30    3.00
  -8   6  -7    7.90    3.60
   0   7  -7  281.37   24.50
   0  -7   7  293.67   24.30
   0  -7  -7  282.27   24.50
   0   7   7  267.97   24.40
   0  -7   7  275.17   24.40
  -1  -7  -7   51.09    4.70
   1   7  -7   47.90    4.80
   1  -7   7   49.40    4.50
  -1   7   7   44.10    4.50
   1  -7   7   54.59    4.40
   1   7   7   50.59    4.40
   1   7   7   41.70    4.50
  -1  -7   7   42.40    4.50
   1  -7  -7   39.90    4.50
  -1   7  -7   45.40    4.70
  -1  -7   7   50.79    4.30
   2  -7   7  534.05   45.70
  -2  -7  -7  530.65   45.80
   2   7  -7  508.55   45.90
  -2   7   7  531.05   45.80
   2  -7   7  549.15   45.70
   2   7   7  552.04   45.70
  -2   7  -7  513.35   45.80
  -2  -7   7  538.95   45.80
   2  -7  -7  520.95   45.80
   2   7   7  502.15   45.80
   3   7  -7   16.50    2.60
  -3   7   7   14.70    2.20
   3  -7   7   20.60    2.20
  -3  -7  -7   19.20    2.50
  -3   7  -7   18.10    2.50
   3  -7  -7   17.30    2.30
   3   7   7   16.40    2.20
  -3  -7   7   13.90    2.20
   4   7  -7   84.49    7.70
  -4  -7  -7   75.99    7.30
   4  -7   7   80.39    7.30
  -4  -7  -7   73.19    7.30
  -4   7   7   82.89    7.30
   4   7   7   85.19    7.30
  -4   7  -7   71.69    7.40
   4  -7  -7   85.39    7.30
  -4  -7   7   76.79    7.40
  -5  -7  -7   27.60    3.50
   5  -7   7   29.90    3.50
  -5   7   7   34.90    3.60
   5   7  -7   27.10    3.90
  -5  -7  -7   28.10    3.60
   5  -7  -7   34.40    3.50
   5   7   7   34.90    3.60
  -5   7  -7   27.10    3.70
  -5  -7   7   26.50    3.50
   6   7  -7   10.50    3.10
   6  -7   7   12.00    2.50
  -6  -7  -7   15.40    2.90
  -6   7   7   13.30    2.40
  -6   7  -7    9.80    2.50
  -6  -7   7   13.60    2.50
   7  -7   7    9.90    2.60
  -7  -7  -7    6.30    3.10
   7   7  -7    8.80    3.40
  -7   7   7    8.70    2.60
  -7  -7   7    6.50    2.40
  -7   7  -7    3.50    2.90
   8   7  -7    0.50    4.20
   8  -7   7   -0.60    3.00
  -8  -7  -7    0.00    3.80
  -8  -7   7    1.50    3.00
   8  -7  -7    0.10    3.00
  -8   7  -7    2.90    3.60
   0   8   7    3.00    1.30
   0  -8  -7    1.30    1.60
   0   8  -7    2.10    1.80
   0  -8   7    1.60    1.30
   0  -8   7    2.70    1.00
   1  -8   7   10.60    1.80
   1  -8   7   11.60    1.70
   1   8  -7   14.40    2.50
  -1  -8  -7   13.30    2.20
  -1   8   7   13.50    1.90
   1  -8  -7   18.00    2.20
  -1  -8   7   10.90    2.00
   1   8   7   13.10    1.90
  -1   8  -7   14.20    2.30
  -2  -8  -7   16.70    2.50
   2   8  -7   23.00    3.00
  -2   8   7   17.80    2.40
   2  -8   7   20.20    2.20
   2  -8   7   17.60    2.20
   2   8   7   20.50    2.30
   2   8   7   15.10    2.30
   2  -8  -7   18.20    2.50
  -2   8  -7   19.00    2.70
  -2  -8   7   21.40    2.50
   3   8  -7   21.30    3.30
   3  -8   7   15.80    2.70
  -3   8   7   29.60    3.00
  -3  -8  -7   23.60    3.10
  -3  -8   7   28.40    3.00
   3  -8  -7   30.10    3.10
  -3   8  -7   24.20    3.20
   3   8   7   26.40    2.90
   3   8   7   26.10    3.00
   4  -8   7   12.30    2.10
  -4  -8  -7   12.20    2.30
   4   8  -7   16.40    3.00
  -4   8   7   13.20    2.30
   4   8   7   18.40    2.60
   4   8   7   10.00    2.20
  -4   8  -7   10.30    2.50
  -4  -8   7   11.90    2.30
   4  -8  -7   17.60    2.50
   5  -8   7   47.50    4.60
  -5   8   7   40.70    4.50
   5   8  -7   36.30    4.80
  -5  -8  -7   43.50    4.50
   5   8   7   47.00    4.60
  -5   8  -7   30.00    4.50
   5  -8  -7   42.10    4.60
  -5  -8   7   38.10    4.40
  -6  -8  -7    4.60    2.70
  -6   8   7   -0.30    2.10
   6   8  -7    6.70    3.20
   6  -8   7    2.70    2.30
  -6  -8   7    2.10    2.10
  -6   8  -7   -0.40    2.30
   7   8  -7    2.00    3.60
  -7   8   7    4.60    2.70
   7  -8   7    4.90    2.90
  -7  -8   7    4.10    2.40
  -7   8  -7    5.60    3.00
   8  -8  -7    1.50    3.20
  -8   8  -7    2.90    3.90
  -8  -8   7    0.40    3.20
   0  -9  -7  173.18   14.70
   0   9  -7  164.48   14.90
   0  -9   7  165.38   14.60
   0  -9   7  158.28   14.70
   0   9   7  169.08   14.70
   1  -9   7  105.09    8.70
   1  -9   7   93.19    8.80
  -1  -9  -7   97.79    9.00
  -1   9   7   93.79    8.80
   1  -9  -7  108.79    9.00
  -1  -9   7   96.69    8.80
   1   9   7   90.59    8.80
  -1   9  -7   95.29    9.00
   2   9  -7  218.08   19.60
   2  -9   7  223.18   19.40
  -2  -9  -7  210.28   19.50
   2  -9   7  212.38   19.40
  -2   9   7  235.58   19.50
  -2   9  -7  212.48   19.60
  -2  -9   7  219.38   19.50
   2   9   7  231.38   19.50
   2  -9  -7  237.48   19.60
   3   9  -7   86.79    8.40
   3  -9   7   78.89    7.90
  -3  -9  -7   84.79    8.20
  -3   9   7   98.59    8.10
  -3  -9   7   84.99    8.00
   3  -9  -7   92.19    8.20
   3   9   7   93.39    8.00
  -3   9  -7   81.39    8.10
  -4  -9  -7   51.39    5.70
   4   9  -7   58.19    6.20
  -4   9   7   62.39    5.70
   4  -9   7   50.99    5.50
  -4  -9   7   53.29    5.70
   4   9   7   59.29    5.90
   4   9   7   61.09    5.70
   4  -9  -7   62.39    5.80
  -4   9  -7   51.79    5.70
  -5  -9  -7    0.60    2.30
  -5   9   7    1.30    2.10
   5   9  -7    0.90    2.80
   5  -9   7    1.10    2.00
   5   9   7    2.10    2.70
   5  -9  -7    1.40    2.60
  -5  -9   7   -0.30    2.00
  -5   9  -7   -0.20    2.20
   6  -9   7   31.10    3.70
  -6   9   7   24.30    3.60
   6   9  -7   21.40    4.40
  -6  -9   7   24.20    3.60
  -6   9  -7   21.80    3.80
   6   9   7   36.60    4.50
   7   9  -7    5.60    4.20
   7  -9   7    2.00    3.10
  -7   9   7    5.20    3.00
  -7  -9   7    1.90    2.90
  -7   9  -7    1.40    3.20
   7   9   7    4.10    4.20
   8   9   7    3.20    5.30
  -8  -9   7    6.30    4.00
   0  10  -7   42.80    5.30
   0  10   7   45.20    4.80
   0 -10  -7   52.99    5.00
   0 -10   7   49.50    4.80
   1 -10   7   51.19    4.90
  -1  10   7   42.30    4.80
  -1 -10  -7   43.20    5.10
   1  10  -7   50.79    5.40
   1 -10   7   52.49    4.70
  -1 -10   7   46.60    4.90
   1 -10  -7   45.40    5.10
   1  10   7   54.69    4.90
  -1  10  -7   46.60    5.20
   2 -10   7    2.40    1.50
  -2 -10  -7    1.30    2.10
   2  10  -7    1.70    2.30
  -2  10   7    1.40    1.70
  -2  10  -7    2.10    2.20
  -2 -10   7    1.90    1.80
   2 -10  -7    4.30    2.10
   2  10   7    0.40    1.70
  -3 -10  -7    6.40    2.30
   3  10  -7    8.40    2.80
  -3  10   7    2.70    2.00
   3 -10   7    6.00    1.80
   3 -10  -7    6.20    2.40
  -3  10  -7    4.00    2.20
   3  10   7    7.00    2.10
  -3 -10   7    5.20    2.00
  -4 -10  -7   15.20    2.70
  -4  10   7   11.10    2.50
   4  10  -7   10.90    3.20
   4 -10   7    8.60    2.20
  -4  10  -7   16.00    2.80
   4 -10  -7   14.40    2.80
  -4 -10   7   12.60    2.60
  -5  10   7   11.60    2.70
   5 -10   7    7.10    2.30
   5  10  -7   11.80    3.50
  -5 -10  -7   14.20    2.90
  -5  10  -7   12.10    3.00
  -5 -10   7    5.90    2.60
   5 -10  -7    9.10    3.00
  -6 -10  -7    4.10    2.90
  -6  10   7    1.10    2.60
   6 -10   7    3.20    2.60
   6  10  -7    1.60    3.80
  -6  10  -7    0.60    2.90
  -6 -10   7   -0.10    2.40
   7 -10   7    2.20    3.30
   7  10  -7   -1.50    4.50
  -7  10   7   -0.70    3.10
  -7  10  -7   -1.20    3.40
  -7 -10   7    0.80    3.10
   0  11  -7   32.30    4.00
   0 -11  -7   25.20    3.60
   0 -11   7   28.30    3.30
   0  11   7   26.60    3.40
  -1 -11  -7   31.80    4.00
   1 -11   7   29.40    3.60
  -1  11   7   36.80    3.80
   1  11  -7   25.40    4.10
  -1  11  -7   30.70    4.10
   1 -11  -7   45.30    4.30
  -1 -11   7   29.50    3.70
   1  11   7   35.50    3.80
   2  11  -7   26.40    3.90
  -2 -11  -7   27.70    3.60
   2 -11   7   23.50    3.00
  -2  11   7   24.70    3.20
   2 -11  -7   29.80    3.60
  -2 -11   7   25.20    3.30
  -2  11  -7   24.30    3.60
   2  11   7   29.10    3.30
  -3 -11  -7   26.50    3.60
  -3  11   7   31.10    3.50
   3  11  -7   32.20    4.30
   3 -11   7   28.40    3.30
  -3  11  -7   22.10    3.60
   3  11   7   23.40    3.40
   3 -11  -7   34.40    3.80
  -3 -11   7   18.90    3.20
  -4  11   7   82.59    7.60
   4 -11   7   81.19    7.50
  -4 -11  -7   76.09    7.70
   4  11  -7   64.99    8.00
   4 -11  -7   86.49    8.00
  -4 -11   7   84.19    7.60
  -4  11  -7   72.99    7.70
  -5  11   7    6.00    2.70
  -5 -11  -7    7.10    2.90
   5  11  -7    8.00    3.70
   5 -11   7    5.50    2.50
  -5  11  -7    6.20    3.00
  -5 -11   7    4.10    2.70
  -6  11   7   10.40    3.20
   6 -11   7   14.00    3.40
  -6 -11  -7   12.20    3.50
   6  11  -7   14.60    4.60
  -6  11  -7    7.90    3.60
  -6 -11   7   12.40    3.20
  -7  11  -7    3.60    3.80
   0  12   7    2.30    2.10
   0 -12   7    4.20    2.10
   0  12  -7    4.40    3.00
   0 -12  -7    1.40    2.40
  -1  12   7    2.50    2.20
   1 -12   7    2.70    2.10
   1  12  -7    0.90    3.00
  -1 -12  -7    1.10    2.30
   1 -12  -7    2.70    2.60
  -1 -12   7    2.40    2.10
  -1  12  -7    4.20    2.70
   1  12   7    1.20    2.20
   2  12  -7    6.90    3.00
  -2 -12  -7   14.00    3.00
   2 -12   7   10.70    2.30
  -2  12   7    7.30    2.50
   2 -12  -7   12.90    3.00
  -2  12  -7    9.20    3.00
  -2 -12   7    8.90    2.40
   2  12   7   14.40    2.70
  -3  12   7    2.00    2.20
   3 -12   7   -1.20    2.00
   3  12  -7    2.00    2.90
  -3 -12  -7   -0.70    2.40
  -3 -12   7    0.30    2.20
   3 -12  -7   -6.70    2.60
  -3  12  -7    1.30    2.60
  -4  12   7    3.60    2.50
   4 -12   7    4.40    2.20
  -4 -12  -7    5.90    2.90
   4  12  -7    2.70    3.60
   4 -12  -7    5.80    3.20
  -4  12  -7    6.70    2.90
  -4 -12   7    1.90    2.50
   5 -12   7    6.00    2.80
   5  12  -7    5.40    4.10
  -5 -12  -7   12.80    3.20
  -5  12   7    7.00    3.00
  -5 -12   7    4.20    2.90
  -5  12  -7    5.40    3.40
   6  12  -7    7.40    4.90
  -6  12   7    4.60    3.40
  -6 -12  -7   14.60    4.00
   6 -12   7   12.10    3.60
  -6 -12   7    6.20    3.30
  -6  12  -7    3.60    3.90
   0  13  -7    4.00    3.40
   0 -13   7    0.40    2.30
   0  13   7    4.10    2.40
   0 -13  -7    4.50    2.60
   1 -13   7    5.30    2.50
   1  13  -7    4.40    3.30
  -1 -13  -7    6.80    2.90
  -1  13   7    2.40    2.40
   1  13   7    3.60    2.60
  -1  13  -7    7.00    3.20
  -1 -13   7    8.30    2.40
   1 -13  -7    6.70    2.90
  -2  13   7   33.40    3.70
   2  13  -7   17.10    4.10
  -2 -13  -7   25.00    3.90
  -2 -13   7   18.30    3.30
  -2  13  -7   21.80    3.90
   2 -13  -7   30.90    4.10
  -3 -13  -7    6.70    3.00
   3  13  -7    4.20    3.70
  -3  13   7    6.80    2.70
   3 -13   7    6.80    2.50
  -3  13  -7    8.80    3.10
  -3 -13   7    5.70    2.50
   3 -13  -7    4.50    3.20
   4  13  -7    8.60    4.30
   4 -13   7    5.80    2.60
  -4  13   7    5.60    3.00
  -4 -13  -7    5.90    3.30
  -4 -13   7    7.20    2.90
  -4  13  -7    7.00    3.30
   4 -13  -7    7.80    3.70
   5 -13   7    2.50    3.10
  -5 -13  -7    6.40    3.60
  -5  13   7    7.10    3.40
   5  13  -7   -2.30    4.70
  -5  13  -7    5.20    3.80
  -5 -13   7    2.30    3.40
  -6 -13  -7    7.70    4.40
  -6  13  -7    8.10    4.40
   0  14  -7   10.70    3.70
   0  14   7    7.10    2.80
   0 -14  -7   12.60    3.30
   0 -14   7    5.70    2.70
  -1 -14  -7    5.90    3.30
   1  14  -7   -1.40    3.70
  -1  14   7    6.50    2.90
   1  14   7   10.70    3.50
  -1  14  -7   10.10    3.50
   1 -14  -7    2.60    3.10
  -1 -14   7    4.90    2.70
  -2 -14  -7    8.30    3.50
   2  14  -7    6.70    4.00
  -2  14   7    8.20    3.10
  -2 -14   7    8.60    2.80
  -2  14  -7    5.60    3.40
   2 -14  -7    6.90    3.60
  -3 -14  -7    0.80    3.30
  -3  14   7    0.20    3.10
   3  14  -7   -1.80    4.10
  -3 -14   7    2.50    2.80
   3 -14  -7    2.00    3.70
  -3  14  -7    3.10    3.50
   4  14  -7   -4.80    4.30
  -4  14   7    1.60    3.40
   4 -14   7    5.20    3.00
  -4 -14  -7    4.40    3.90
  -4  14  -7    5.20    3.70
  -4 -14   7    2.00    3.20
  -5 -14  -7    6.80    4.10
   5  14  -7    7.50    8.80
   5 -14   7    2.90    3.60
  -5  14  -7    2.50    5.10
   0 -15   7    1.90    2.90
   0 -15  -7    2.50    3.60
   0  15  -7   -0.90    3.70
   0  15   7    2.50    3.10
  -1  15   7    5.90    3.20
   1  15  -7   -6.40    4.50
  -1 -15  -7   -3.00    3.50
  -1 -15   7    0.30    2.90
  -1  15  -7   -0.30    3.60
   1 -15  -7    2.80    3.60
   2  15  -7   -2.50    4.60
  -2 -15  -7    3.00    3.60
  -2  15   7   -1.90    3.20
   2 -15  -7   -3.00    3.80
  -2  15  -7    6.10    4.10
  -2 -15   7    5.30    3.20
  -3 -15  -7   22.20    4.70
  -3  15   7   27.00    4.60
   3  15  -7   20.30    5.30
  -3  15  -7   20.60    4.60
   3 -15  -7   26.00    5.10
  -3 -15   7   22.40    4.20
   4  15  -7    6.40    5.40
   0  16  -7    7.10    5.00
   0 -16  -7   13.80    4.70
   0 -16   7   16.10    4.00
  -1  16   7    5.30    4.10
  -1 -16  -7    7.50    4.30
   1  16  -7    1.90    5.20
  -1  16  -7    5.70    4.80
   1 -16  -7    4.50    4.60
  -1 -16   7    1.60    3.50
   2  16  -7   -1.80    5.30
  -2  16   7   -2.20    3.90
  -2 -16   7    0.80    3.70
   2 -16  -7   -0.80    4.60
   3  16  -7    6.60    5.70
   3 -16  -7   12.10    5.30
   0   0   8  266.27   22.50
   0   0   8  252.37   22.50
   0   0  -8  259.27   22.50
   1   0   8  410.46   35.80
  -1   0   8  402.86   35.90
  -1   0  -8  419.36   35.80
  -1   0   8  429.36   35.80
   1   0  -8  412.66   35.80
  -1   0  -8  411.36   35.90
   2   0  -8  138.29   12.60
  -2   0  -8  143.69   12.50
  -2   0  -8  138.79   12.60
  -2   0   8  146.09   12.50
   2   0   8  147.69   12.60
  -2   0   8  152.68   12.60
  -3   0  -8  709.73   61.49
   3   0   8  703.83   61.59
  -3   0   8  719.13   61.59
   3   0  -8  706.93   61.59
  -3   0   8  724.43   61.59
  -3   0  -8  714.73   61.69
  -4   0  -8  217.88   19.80
   4   0   8  222.98   19.70
   4   0  -8  220.48   19.80
  -4   0   8  228.88   19.70
  -4   0   8  237.28   19.60
  -5   0   8    6.40    1.40
  -5   0   8    5.90    1.60
   5   0  -8    8.30    2.00
   5   0   8    5.70    1.60
  -5   0  -8    3.00    1.80
   6   0  -8   10.10    2.60
  -6   0  -8   10.20    2.50
  -6   0   8   11.40    2.20
   6   0   8   13.90    2.30
   7   0   8   15.50    2.80
   7   0  -8   25.10    3.60
  -7   0  -8   16.70    3.20
  -7   0   8   16.40    2.80
   8   0  -8    2.00    3.40
  -8   0  -8    0.00    2.80
   8   0   8   -1.50    2.50
   9   0  -8   12.40    4.80
   9   0   8    3.70    3.70
   0  -1  -8  329.07   28.10
   0  -1   8  329.37   28.10
   0   1  -8  327.07   28.10
   0  -1  -8  325.07   28.10
   0  -1   8  309.67   28.10
   0   1   8  326.47   28.10
   1  -1   8   93.99    8.30
   1  -1   8   95.09    8.40
  -1   1   8  101.59    8.40
  -1   1   8   89.19    8.40
   1   1  -8   85.99    8.40
  -1  -1  -8  100.39    8.40
  -1  -1  -8   99.89    8.40
  -1  -1   8   86.59    8.40
  -1   1  -8   94.19    8.40
   1   1   8  101.49    8.40
   1  -1  -8   94.49    8.40
  -1  -1   8   99.99    8.30
   2   1  -8    0.30    1.00
  -2  -1  -8    4.60    0.80
  -2   1   8    3.10    0.80
  -2  -1  -8    0.40    0.90
  -2   1   8    1.20    0.90
   2  -1   8    3.10    0.90
  -2   1  -8    1.10    1.00
  -2  -1   8    1.70    0.90
  -2   1  -8    3.00    0.60
   2  -1  -8    2.70    0.90
   2   1   8    2.70    0.90
  -2  -1   8    2.90    0.70
  -3   1   8  529.55   44.00
   3   1  -8  509.25   44.00
  -3  -1  -8  513.55   43.90
   3  -1   8  499.95   44.00
  -3   1   8  518.15   43.90
  -3  -1  -8  501.15   44.00
   3  -1  -8  507.75   44.00
  -3   1  -8  492.55   44.00
  -3  -1   8  512.15   43.90
   3   1   8  499.35   44.00
  -3  -1   8  507.05   44.00
  -4  -1  -8   19.90    2.70
   4   1  -8   19.40    2.70
  -4   1   8   23.50    2.60
  -4   1   8   22.80    2.50
   4  -1   8   20.70    2.60
   4   1   8   28.30    2.80
  -4  -1   8   25.60    2.70
   4  -1  -8   27.00    2.80
  -4   1  -8   22.30    2.70
  -4  -1   8   26.80    2.40
  -5   1   8   47.90    5.20
  -5   1   8   55.89    5.10
   5   1  -8   64.59    5.50
  -5  -1  -8   56.89    5.40
   5  -1   8   49.90    5.20
   5  -1  -8   46.60    5.40
   5   1   8   57.49    5.30
  -5  -1   8   54.19    5.50
  -5  -1   8   55.99    5.20
  -5   1  -8   56.79    5.40
   6   1  -8   39.80    4.30
   6  -1   8   28.20    3.80
  -6   1   8   35.00    3.80
  -6  -1  -8   33.50    4.20
  -6   1   8   35.00    3.90
  -6  -1   8   35.70    3.90
   6  -1  -8   42.40    4.30
   6   1   8   40.60    4.10
  -6   1  -8   35.10    4.30
   7  -1   8   23.40    3.30
  -7  -1  -8   23.80    3.70
   7   1  -8   25.70    3.80
  -7   1   8   31.90    3.40
  -7  -1   8   20.40    3.20
   7  -1  -8   32.20    4.00
  -7   1  -8   21.50    3.50
   7   1   8   22.50    3.40
  -8  -1  -8    1.20    2.90
   8   1  -8    2.70    3.40
   8  -1   8    0.70    2.60
   8   1   8    1.10    2.70
  -8   1  -8   -0.20    2.90
   8  -1  -8    2.40    3.40
   9   1  -8   16.20    5.00
   9  -1   8   10.60    3.80
   9   1   8   10.30    4.10
   9  -1  -8   19.10    5.10
   0   2  -8    9.50    1.50
   0  -2  -8   10.40    1.20
   0  -2  -8    9.20    1.20
   0  -2   8   11.20    1.30
   0   2   8   11.60    1.40
   0  -2   8   12.60    1.30
   1   2  -8  767.72   68.79
  -1  -2  -8  794.62   68.69
  -1  -2  -8  827.82   68.69
   1  -2   8  785.22   68.69
   1  -2   8  791.62   68.79
  -1   2   8  815.82   68.79
  -1  -2   8  798.52   68.69
   1   2   8  793.52   68.79
   1  -2  -8  800.62   68.69
  -1  -2   8  799.22   68.79
  -1   2  -8  785.32   68.79
   1  -2  -8  796.42   68.79
   2  -2   8  196.38   17.00
  -2   2   8  201.08   17.00
   2  -2   8  189.68   16.80
  -2  -2  -8  199.78   16.90
  -2   2   8  203.58   16.90
  -2  -2  -8  192.78   16.90
   2   2  -8  193.38   17.00
  -2   2  -8  183.58   17.00
   2  -2  -8  191.88   16.90
  -2  -2   8  193.08   17.00
   2   2   8  183.58   16.90
  -2  -2   8  204.68   16.80
  -3  -2  -8   55.99    4.80
  -3  -2  -8   54.49    5.00
  -3   2   8   58.89    4.90
   3  -2   8   50.69    4.90
   3   2  -8   47.80    5.00
  -3   2   8   55.59    4.90
  -3  -2   8   53.99    4.70
  -3   2  -8   50.29    5.00
  -3  -2   8   58.59    4.90
   3  -2  -8   48.10    4.90
   3   2   8   49.90    4.90
   4  -2   8   72.39    6.70
  -4  -2  -8   69.89    6.80
   4   2  -8   66.59    6.80
  -4   2   8   71.49    6.60
  -4  -2  -8   79.29    6.50
  -4   2   8   83.19    6.70
  -4   2  -8   72.89    6.80
  -4  -2   8   81.29    6.50
   4  -2  -8   64.39    6.70
  -4  -2   8   65.69    6.60
   4   2   8   70.39    6.70
  -5   2   8  107.79    9.40
   5   2  -8  107.29    9.60
  -5   2   8  103.09    9.50
  -5  -2  -8  116.29    9.60
  -5   2   8   92.39    9.40
   5  -2   8  102.79    9.50
  -5  -2   8  106.39    9.50
   5   2   8  106.69    9.50
  -5   2  -8  106.79    9.60
  -6   2   8    5.50    1.70
  -6   2   8    4.80    2.10
   6  -2   8    2.10    1.70
  -6  -2  -8    2.10    2.20
   6   2  -8    5.20    2.40
  -6   2   8    4.60    1.80
   6   2   8    4.50    2.00
  -6  -2   8    4.20    1.90
  -6   2  -8    2.70    2.10
   7  -2   8   -0.40    1.90
  -7   2   8   -1.40    2.30
  -7   2   8   -1.80    2.10
   7   2  -8   -0.10    2.60
  -7  -2  -8    1.20    2.40
  -7  -2   8    0.30    2.10
  -7   2  -8    1.40    2.30
   7   2   8    1.40    2.30
   8  -2   8    0.70    2.50
   8   2  -8    2.70    3.50
  -8  -2  -8    0.00    3.00
  -8   2  -8    0.00    2.80
   8   2   8   -1.50    2.80
   9  -2   8    9.00    3.80
   9   2  -8    8.60    4.80
   0  -3   8  120.09   11.40
   0  -3  -8  133.29   11.30
   0   3  -8  125.49   11.50
   0  -3  -8  126.89   11.40
   0  -3   8  136.49   11.30
   0   3   8  134.99   11.40
  -1   3   8   11.40    1.20
  -1  -3  -8    9.20    1.20
  -1  -3  -8    6.40    1.10
   1  -3   8    8.30    1.10
   1   3  -8    8.50    1.40
   1  -3   8    5.70    1.00
  -1  -3   8   10.40    1.00
   1   3   8    6.10    1.20
   1  -3  -8    7.80    1.10
  -1  -3   8    5.90    1.10
  -1   3  -8    9.90    1.50
   2  -3   8  108.79    8.60
   2  -3   8   94.89    8.40
  -2  -3  -8  102.79    8.60
   2   3  -8   91.79    8.70
  -2  -3  -8   94.49    8.60
  -2   3   8   99.89    8.60
  -2   3  -8   98.19    8.70
  -2  -3   8  101.79    8.40
   2   3   8   88.09    8.60
   2  -3  -8   97.39    8.60
   2  -3  -8   94.69    8.50
  -2  -3   8   90.69    8.60
   3   3  -8   12.90    2.00
   3  -3   8   12.70    1.70
  -3   3   8   19.30    1.80
  -3  -3  -8    9.10    1.80
  -3  -3  -8   14.00    1.70
  -3  -3   8   13.70    1.40
  -3   3  -8   11.00    1.90
   3  -3  -8   13.40    1.70
   3   3   8   10.80    1.70
  -3  -3   8   17.10    1.80
   3  -3  -8   12.00    1.70
   4   3  -8   18.80    2.40
  -4   3   8   18.30    2.00
  -4  -3  -8   12.30    2.20
  -4  -3  -8   15.30    1.90
   4  -3   8   14.10    2.00
  -4   3   8   14.90    1.90
  -4  -3   8   14.30    2.00
  -4   3  -8   18.30    2.30
   4   3   8    9.80    2.00
  -5   3   8  105.89    9.10
  -5   3   8  103.39    9.10
  -5   3   8   98.89    9.10
  -5  -3  -8  109.69    9.30
   5   3  -8  101.69    9.30
   5  -3   8   93.09    9.10
  -5  -3   8   98.99    9.10
   5   3   8  101.29    9.10
  -5   3  -8   93.09    9.20
   6   3  -8    7.60    2.50
  -6   3   8   12.10    2.30
   6  -3   8    5.00    1.80
  -6  -3  -8    7.90    2.30
  -6   3   8    8.80    1.90
  -6   3  -8    8.00    2.30
   6   3   8   13.80    2.40
  -6  -3   8    9.00    2.00
   7  -3   8   49.70    5.10
  -7  -3  -8   45.00    5.40
  -7   3   8   50.89    5.40
   7   3  -8   44.70    5.40
  -7  -3   8   52.99    5.10
  -7   3  -8   39.30    5.20
   7   3   8   43.90    5.10
   8  -3   8    8.50    2.90
   8   3  -8    8.40    3.70
  -8  -3  -8    8.70    3.50
  -8   3  -8   13.50    3.50
  -8  -3   8   14.70    3.20
   8   3   8   11.70    3.40
   9   3  -8    0.50    4.90
   9  -3   8    6.90    4.50
   0  -4  -8   46.00    3.70
   0  -4   8   44.10    3.60
   0   4  -8   36.50    3.90
   0  -4   8   34.70    3.60
   0   4   8   34.00    3.70
  -1   4   8   67.79    5.80
   1  -4   8   60.29    5.70
  -1  -4  -8   60.59    5.70
   1  -4   8   72.49    5.80
  -1  -4  -8   65.89    5.80
   1   4  -8   60.09    5.90
  -1   4  -8   67.69    5.90
  -1  -4   8   61.29    5.80
   1  -4  -8   59.59    5.80
  -1  -4   8   69.69    5.70
   1   4   8   61.69    5.80
   2  -4   8  122.79   10.60
  -2  -4  -8  123.19   10.70
  -2   4   8  133.29   10.70
   2  -4   8  135.59   10.70
   2   4  -8  110.89   10.80
  -2  -4  -8  123.89   10.70
  -2   4  -8  112.49   10.70
   2  -4  -8  118.89   10.70
   2  -4  -8  119.09   10.50
  -2  -4   8  117.29   10.70
   2   4   8  117.19   10.70
   3  -4   8   99.39    8.20
   3   4  -8   92.19    8.30
  -3  -4  -8  102.89    8.10
  -3  -4  -8   89.09    8.20
  -3   4   8  101.09    8.10
   3  -4  -8   83.69    8.10
   3   4   8   84.59    8.10
  -3  -4   8   89.29    8.10
  -3   4  -8   77.89    8.20
   4  -4   8   29.40    3.60
  -4   4   8   35.90    3.60
  -4  -4  -8   34.70    3.80
  -4  -4  -8   34.20    3.60
   4   4  -8   42.00    4.00
  -4   4   8   42.10    3.60
   4  -4  -8   33.30    3.60
  -4  -4   8   29.70    3.60
   4   4   8   40.40    3.70
  -4   4  -8   35.50    3.90
   5   4  -8   16.20    2.50
  -5   4   8   12.20    2.00
  -5   4   8   14.10    2.10
   5  -4   8    9.40    1.90
  -5  -4  -8    8.70    2.20
   5   4   8    8.60    2.00
  -5   4  -8    6.70    2.20
  -5  -4   8   11.40    2.00
   5  -4  -8   10.30    1.90
  -6  -4  -8   75.09    6.90
   6   4  -8   73.29    7.10
  -6   4   8   56.69    6.60
   6  -4   8   69.29    6.80
   6   4   8   79.39    6.90
  -6   4  -8   67.49    6.80
   6  -4  -8   79.19    6.70
  -6  -4   8   63.09    6.70
   7   4  -8   40.00    4.70
  -7   4   8   38.20    4.10
  -7  -4  -8   36.30    4.60
   7  -4   8   25.00    4.00
  -7  -4   8   35.70    4.10
   7   4   8   42.70    4.40
  -7   4  -8   31.50    4.40
  -8  -4  -8    6.60    3.40
   8  -4   8    3.30    2.60
   8   4  -8    8.60    3.80
  -8   4  -8    5.60    3.40
  -8  -4   8   13.10    3.10
   0   5   8    0.10    0.90
   0  -5  -8    0.00    1.10
   0   5  -8   -0.60    1.20
   0  -5   8    0.40    0.70
   0  -5   8   -0.30    0.90
  -1   5   8   32.70    3.40
   1  -5   8   45.30    3.40
  -1  -5  -8   36.20    3.30
   1  -5   8   30.20    3.30
  -1  -5  -8   39.70    3.50
   1   5  -8   34.60    3.60
  -1  -5   8   37.60    3.20
  -1  -5   8   32.50    3.40
   1   5   8   32.00    3.40
   1  -5  -8   34.50    3.50
  -1   5  -8   36.60    3.60
   2   5  -8   71.19    6.90
  -2  -5  -8   81.19    6.80
   2  -5   8   73.19    6.60
   2  -5   8   80.99    6.70
  -2   5   8   79.39    6.80
  -2  -5  -8   71.89    6.70
  -2  -5   8   72.89    6.80
  -2   5  -8   80.39    6.90
   2   5   8   69.19    6.70
   2  -5  -8   71.89    6.80
   3   5  -8  107.29    9.00
  -3  -5  -8   95.69    8.80
  -3  -5  -8  108.59    8.80
   3  -5   8  100.59    8.80
  -3   5   8  101.89    8.80
  -3  -5   8   94.89    8.80
   3   5   8   86.89    8.80
  -3   5  -8   97.99    8.90
   3  -5  -8   93.19    8.80
  -4   5   8   79.99    6.80
   4  -5   8   72.49    6.80
  -4  -5  -8   68.19    6.90
   4   5  -8   80.59    7.10
  -4  -5  -8   76.59    6.80
  -4  -5   8   74.69    6.80
   4  -5  -8   72.69    6.80
  -4   5  -8   70.39    6.90
   4   5   8   72.79    6.80
   5   5  -8   18.30    3.10
  -5  -5  -8   20.70    3.00
   5  -5   8   20.80    2.70
  -5  -5  -8   30.50    3.10
  -5   5   8   25.30    2.70
  -5  -5   8   15.60    2.60
   5  -5  -8   20.80    2.60
   5   5   8   25.30    2.90
  -5   5  -8   16.40    2.90
   6  -5   8   12.90    2.30
  -6   5   8    9.90    2.30
   6   5  -8   12.00    2.80
  -6  -5  -8    9.10    2.50
   6   5   8   17.90    2.70
  -6   5  -8    8.40    2.50
   6  -5  -8   13.90    2.30
  -6  -5   8   11.30    2.30
  -7   5   8   20.20    3.00
   7   5  -8   14.00    3.50
  -7  -5  -8   19.70    3.50
   7  -5   8   16.50    2.90
   7   5   8   17.70    3.20
  -7   5  -8   13.70    3.20
  -7  -5   8   12.90    2.90
   8  -5   8    3.00    2.70
  -8  -5  -8    6.10    3.70
   8   5  -8   11.40    4.10
  -8   5  -8    9.50    3.60
  -8  -5   8   10.60    3.10
   8  -5  -8   11.20    2.90
   0  -6   8  104.49    9.70
   0  -6   8  113.99    9.60
   0  -6  -8  115.09    9.80
   0   6  -8  106.69    9.90
   0   6   8  107.39    9.70
   1   6  -8   15.90    2.30
   1  -6   8   17.40    2.00
  -1   6   8   13.30    1.90
  -1  -6  -8   21.00    2.20
   1  -6   8   17.20    1.90
   1   6   8   15.20    1.80
   1   6   8   17.80    2.00
   1  -6  -8   12.80    2.00
  -1   6  -8   18.10    2.30
  -1  -6   8   18.40    2.10
  -1  -6   8   15.30    1.70
  -2  -6  -8   39.40    3.70
   2   6  -8   32.30    3.90
  -2  -6  -8   37.10    3.50
   2  -6   8   33.70    3.40
  -2   6   8   39.20    3.60
   2  -6   8   40.50    3.60
  -2  -6   8   33.40    3.60
  -2   6  -8   33.20    3.80
   2  -6  -8   38.60    3.60
   2   6   8   35.00    3.60
   3   6  -8   63.09    6.50
   3  -6   8   74.89    6.20
  -3  -6  -8   70.19    6.30
  -3   6   8   70.69    6.20
  -3  -6  -8   60.79    6.20
   3  -6  -8   77.19    6.20
  -3   6  -8   62.99    6.30
   3   6   8   65.59    6.20
  -3  -6   8   62.89    6.20
  -4  -6  -8   94.19    9.30
  -4  -6  -8   99.69    9.30
   4  -6   8  107.09    9.30
   4   6  -8  108.79    9.50
  -4   6   8   99.89    9.30
   4  -6  -8  117.09    9.30
  -4  -6   8   93.69    9.20
   4   6   8  104.09    9.30
  -4   6  -8  101.59    9.40
  -5   6   8   63.69    6.50
   5   6  -8   65.09    6.80
  -5  -6  -8   75.79    6.70
  -5  -6  -8   70.89    6.60
   5  -6   8   75.49    6.60
   5   6   8   76.09    6.60
   5  -6  -8   69.49    6.50
  -5   6  -8   63.19    6.70
  -5  -6   8   60.99    6.60
   6  -6   8    5.90    2.10
  -6  -6  -8    3.40    2.50
  -6   6   8    6.40    2.20
   6   6  -8    7.60    2.80
  -6  -6   8    4.40    2.00
   6   6   8    7.70    2.60
   6  -6  -8    5.50    2.20
  -6   6  -8    4.00    2.20
   7   6  -8   -0.80    3.20
  -7  -6  -8    0.90    2.60
  -7   6   8   -0.40    2.30
   7  -6   8    4.00    2.40
  -7   6  -8    0.40    2.70
  -7  -6   8   -1.20    2.20
   8   6  -8    6.90    4.10
   8  -6   8   -0.30    3.20
  -8  -6  -8    5.70    3.60
  -8   6  -8    5.80    3.70
  -8  -6   8    5.70    3.00
   8  -6  -8    7.60    3.10
   0  -7  -8   29.40    2.80
   0   7  -8   23.90    3.00
   0  -7   8   22.50    2.30
   0   7   8   22.10    2.60
   0  -7   8   20.10    2.50
   1   7  -8   10.80    2.30
  -1  -7  -8   13.60    2.10
   1  -7   8   13.60    1.70
  -1   7   8   16.60    1.90
   1  -7   8   10.10    1.70
   1   7   8   10.00    1.70
   1  -7  -8   14.70    2.10
  -1   7  -8   13.40    2.10
  -1  -7   8    9.20    1.80
   2  -7   8    3.60    1.20
  -2  -7  -8    1.20    1.60
   2   7  -8    4.00    1.90
   2  -7   8    1.10    1.20
  -2   7   8    2.10    1.30
   2   7   8    1.40    1.30
  -2  -7   8    1.80    1.40
   2   7   8    1.40    1.30
  -2   7  -8    0.70    1.70
   2  -7  -8    0.50    1.40
  -3  -7  -8   36.50    4.00
   3   7  -8   40.60    4.20
  -3  -7  -8   34.30    3.90
   3  -7   8   37.10    3.90
  -3   7   8   39.30    3.90
   3   7   8   37.70    3.90
  -3  -7   8   40.50    3.90
  -3   7  -8   31.30    4.00
   3  -7  -8   43.70    4.00
  -4   7   8   39.40    4.30
  -4  -7  -8   37.60    4.30
   4   7  -8   39.90    4.70
  -4  -7  -8   42.00    4.40
   4  -7   8   37.40    4.30
  -4  -7   8   43.00    4.30
   4   7   8   42.50    4.40
  -4   7  -8   39.90    4.50
   4  -7  -8   50.39    4.30
   5  -7   8    8.20    2.10
  -5  -7  -8    9.60    2.30
  -5  -7  -8    8.70    2.30
   5   7  -8    4.60    2.60
  -5   7   8    8.20    2.10
   5  -7  -8    8.20    2.00
   5   7   8    7.10    2.20
  -5  -7   8    4.80    2.00
  -5   7  -8    5.30    2.40
  -6  -7  -8    5.60    2.60
   6   7  -8    6.00    2.90
  -6   7   8    8.00    2.40
   6  -7   8    6.90    2.30
  -6   7  -8    7.50    2.60
   6   7   8    6.20    2.70
  -6  -7   8    6.80    2.00
   7   7  -8    3.80    3.30
  -7  -7  -8    4.40    3.00
  -7   7   8    0.20    2.40
   7  -7   8   -0.90    2.60
  -7   7  -8    2.50    2.90
  -7  -7   8    0.80    2.40
   8   7  -8   -0.10    4.30
   8  -7   8    5.20    3.40
  -8  -7  -8    8.30    4.00
  -8  -7   8    3.70    3.20
   8  -7  -8    5.40    3.30
  -8   7  -8    0.20    3.60
   0  -8   8   22.80    2.60
   0   8  -8   19.40    3.00
   0  -8  -8   22.40    2.80
   0   8   8   25.00    2.70
   0  -8   8   23.50    2.40
   1  -8   8   71.29    6.00
  -1  -8  -8   59.29    6.30
   1   8  -8   64.29    6.40
   1  -8   8   62.19    6.10
  -1   8   8   63.99    6.10
  -1   8  -8   66.79    6.40
  -1  -8   8   67.69    6.20
   1  -8  -8   69.19    6.30
   1   8   8   68.69    6.10
  -2  -8  -8   52.19    4.90
   2  -8   8   49.00    4.60
   2   8  -8   46.40    5.10
  -2   8   8   45.50    4.70
   2  -8   8   52.19    4.60
   2   8   8   47.20    4.70
  -2  -8   8   47.60    4.70
  -2   8  -8   46.20    4.90
   2  -8  -8   46.40    4.80
   3  -8   8   21.70    2.70
   3   8  -8   17.10    3.10
  -3  -8  -8   22.10    2.90
  -3   8   8   21.60    2.70
  -3  -8   8   17.30    2.70
   3   8   8   31.30    3.00
  -3   8  -8   17.30    3.00
   3   8   8   24.30    2.80
   3  -8  -8   23.30    2.90
   4  -8   8   38.00    4.00
  -4   8   8   36.20    4.00
  -4  -8  -8   33.20    4.00
   4   8  -8   31.10    4.30
  -4   8  -8   31.20    4.10
   4   8   8   44.40    4.10
   4  -8  -8   39.70    4.10
  -4  -8   8   35.10    4.00
  -5  -8  -8   32.40    3.90
  -5  -8  -8   28.90    3.70
   5   8  -8   25.10    4.10
  -5   8   8   31.70    3.70
   5  -8   8   39.70    3.80
  -5  -8   8   19.90    3.40
  -5   8  -8   26.10    3.80
   5   8   8   34.60    3.70
   5  -8  -8   33.80    3.70
  -6   8   8    8.90    2.50
   6  -8   8    7.40    2.50
   6   8  -8    8.00    3.20
  -6  -8  -8    7.70    2.90
  -6   8  -8    7.20    2.80
  -6  -8   8    6.60    2.40
   7  -8   8   17.80    3.40
   7   8  -8   14.00    4.10
  -7   8   8   15.40    3.10
  -7  -8  -8   18.10    3.80
  -7  -8   8    9.00    2.90
  -7   8  -8    8.50    3.30
  -8  -8   8    2.60    3.40
   0  -9  -8   18.10    2.80
   0   9   8   21.20    2.60
   0   9  -8   21.10    3.10
   0  -9   8   20.80    2.60
  -1  -9  -8    1.20    1.80
   1  -9   8    2.90    1.30
   1   9  -8    1.70    2.00
   1  -9   8    1.00    1.50
  -1   9   8    0.50    1.50
  -1  -9   8    0.60    1.60
  -1   9  -8    0.70    2.10
   1   9   8   -1.90    1.50
   1  -9  -8   -1.70    1.80
  -2   9   8   22.90    2.70
  -2  -9  -8   22.90    3.00
   2  -9   8   23.00    2.60
   2   9  -8   16.70    3.10
   2  -9  -8   30.80    3.00
   2   9   8   16.40    2.60
  -2   9  -8   13.20    2.90
  -2  -9   8   27.00    2.80
  -3   9   8   46.40    4.70
   3   9  -8   44.70    5.30
   3  -9   8   42.60    4.70
  -3  -9  -8   44.60    5.00
   3   9   8   45.80    4.70
  -3  -9   8   46.90    4.80
   3  -9  -8   52.49    4.90
  -3   9  -8   43.50    4.90
   4  -9   8    8.80    2.10
   4   9  -8   11.40    3.00
  -4   9   8   10.50    2.20
  -4  -9  -8    7.70    2.30
  -4   9  -8    7.80    2.50
   4  -9  -8   10.60    2.60
  -4  -9   8    4.20    2.10
   4   9   8   11.30    2.30
   5   9  -8   14.10    3.50
  -5   9   8   13.50    2.70
   5  -9   8   12.50    2.60
  -5  -9  -8   16.90    2.90
  -5  -9   8   14.40    2.60
  -5   9  -8   14.20    3.00
   5  -9  -8   11.70    3.00
   6   9  -8   24.20    4.50
   6  -9   8   23.60    3.60
  -6   9   8   28.80    3.70
   6   9   8   32.20    4.50
  -6  -9   8   18.80    3.40
  -6   9  -8   22.00    3.90
   7  -9   8   15.80    3.50
  -7   9   8   10.40    3.20
   7   9  -8   10.60    4.60
   7   9   8   16.80    4.60
  -7   9  -8    8.00    3.40
  -7  -9   8    6.00    2.80
   0 -10   8  133.19   11.60
   0  10   8  126.39   11.60
   0 -10  -8  136.59   11.80
   0  10  -8  122.39   11.90
   1  10  -8   89.69    8.70
  -1 -10  -8   87.69    8.60
  -1  10   8   93.99    8.40
   1 -10   8   89.69    8.30
   1 -10   8  100.79    8.40
   1 -10  -8   88.89    8.60
  -1 -10   8   90.99    8.40
  -1  10  -8   84.39    8.60
   1  10   8   95.49    8.40
   2 -10   8   10.40    2.00
  -2  10   8   16.70    2.40
  -2 -10  -8    8.00    2.50
   2  10  -8   13.60    3.00
   2 -10  -8   13.70    2.60
   2  10   8   12.30    2.20
  -2 -10   8   14.00    2.40
  -2  10  -8    9.40    2.60
   3  10  -8    6.80    3.00
  -3  10   8    4.40    2.00
   3 -10   8    2.60    1.80
  -3 -10  -8   -0.20    2.30
   3  10   8    5.20    2.10
  -3  10  -8    7.70    2.50
  -3 -10   8    4.30    2.10
   3 -10  -8    5.00    2.30
   4  10  -8    4.60    3.00
  -4  10   8    6.50    2.10
  -4 -10  -8    5.90    2.50
   4 -10   8    8.90    2.30
   4 -10  -8    6.90    2.60
   4  10   8   11.00    2.50
  -4  10  -8   10.10    2.60
  -4 -10   8    6.50    2.30
  -5  10   8    7.20    2.70
   5  10  -8    9.40    3.50
  -5 -10  -8    8.00    2.80
   5 -10   8    6.30    2.40
  -5 -10   8    7.40    2.50
   5 -10  -8    5.10    2.90
  -5  10  -8    3.20    2.80
   6  10  -8   -0.50    3.90
  -6  10   8   -0.90    2.80
   6 -10   8    2.50    2.70
  -6  10  -8    0.90    3.10
  -6 -10   8    0.30    2.60
  -7  10   8    9.10    3.40
   7  10  -8    3.40    6.10
   7 -10   8    3.10    3.50
  -7 -10   8    5.20    3.40
  -7  10  -8    4.60    3.60
   0 -11   8    3.70    1.90
   0 -11  -8   -1.00    2.30
   0  11  -8   -2.70    2.60
   0  11   8    2.60    2.00
   1  11  -8   82.79    8.50
  -1  11   8   84.59    8.00
  -1 -11  -8   88.09    8.30
   1 -11   8   88.29    8.00
   1 -11  -8   91.39    8.30
  -1 -11   8   90.29    8.10
  -1  11  -8   73.39    8.30
   1  11   8   85.19    8.00
  -2  11   8   46.50    5.00
  -2 -11  -8   49.40    5.30
   2  11  -8   50.59    5.90
   2 -11   8   47.00    4.90
  -2  11  -8   43.60    5.30
  -2 -11   8   44.90    5.10
   2  11   8   49.40    5.10
   2 -11  -8   55.49    5.40
  -3 -11  -8    5.20    2.60
   3 -11   8    1.70    1.90
  -3  11   8    3.20    2.20
   3  11  -8    3.80    2.70
   3 -11  -8    8.80    2.80
  -3  11  -8    6.80    2.70
   3  11   8    9.20    2.40
  -3 -11   8    7.20    2.30
  -4  11   8   21.20    3.20
  -4 -11  -8   19.10    3.40
   4 -11   8   24.40    3.10
   4  11  -8   13.50    3.90
   4 -11  -8   22.60    3.70
  -4 -11   8   18.40    3.00
  -4  11  -8   18.80    3.40
   5 -11   8    7.30    2.80
  -5  11   8   20.10    3.20
  -5 -11  -8   14.40    3.30
   5  11  -8   12.90    4.10
  -5  11  -8   13.60    3.40
   5 -11  -8   11.40    5.40
  -5 -11   8    8.50    2.80
  -6  11   8    0.40    3.30
   6  11  -8    0.20    4.20
   6 -11   8    2.20    3.00
  -6 -11  -8    5.40    4.40
  -6 -11   8    5.80    3.00
  -6  11  -8    1.10    3.50
   0  12  -8    6.90    3.20
   0 -12  -8   11.60    2.90
   0  12   8    8.20    2.40
   0 -12   8    7.60    2.30
   1 -12   8    3.20    2.20
  -1 -12  -8   -0.30    2.50
   1  12  -8   -3.10    2.90
  -1  12   8    0.80    2.10
   1 -12  -8    5.30    2.60
  -1  12  -8    2.60    2.90
  -1 -12   8    2.30    2.20
   1  12   8    1.50    2.30
  -2  12   8    3.80    2.30
  -2 -12  -8    8.40    2.90
   2  12  -8    5.00    3.00
   2 -12  -8    2.50    2.70
   2  12   8    7.30    2.50
  -2 -12   8    4.90    2.30
  -2  12  -8    6.10    2.80
   3  12  -8   32.50    5.30
  -3  12   8   45.60    4.90
  -3 -12  -8   46.50    5.20
   3 -12   8   46.20    4.90
  -3 -12   8   46.70    5.00
  -3  12  -8   35.30    5.10
   3 -12  -8   53.39    5.30
   4  12  -8    2.10    3.90
  -4 -12  -8    2.70    2.90
  -4  12   8    1.10    2.50
   4 -12   8    0.70    2.40
  -4  12  -8    0.70    2.90
  -4 -12   8    2.40    2.50
   4 -12  -8   -1.70    3.10
  -5  12   8   26.30    3.80
   5 -12   8   17.20    3.50
  -5 -12  -8   15.50    3.80
   5  12  -8   16.50    4.70
  -5  12  -8   15.50    4.00
  -5 -12   8   16.20    3.70
  -6 -12  -8    8.60    3.90
   6  12  -8    3.40    5.40
   6 -12   8   12.40    3.60
  -6  12  -8    4.60    4.10
  -6 -12   8    3.20    4.10
   0 -13   8   -0.30    2.30
   0  13  -8    4.90    3.40
   0  13   8   -0.60    2.40
   0 -13  -8    2.80    2.70
  -1 -13  -8   18.70    3.30
  -1  13   8   11.20    2.90
   1  13  -8   10.40    3.70
  -1  13  -8   19.60    3.60
   1 -13  -8    8.30    3.20
  -1 -13   8   14.40    2.90
   1  13   8   17.60    3.10
   2  13  -8   -4.10    3.20
  -2  13   8    2.10    2.50
  -2 -13  -8    2.00    3.00
   2  13   8    1.50    2.80
  -2  13  -8    0.90    3.10
  -2 -13   8    1.00    2.40
   2 -13  -8   -2.30    3.00
   3  13  -8    2.70    3.70
  -3  13   8   -0.50    2.60
  -3 -13  -8    0.40    2.90
   3 -13  -8   -1.80    3.20
  -3 -13   8    0.20    2.50
  -3  13  -8    1.50    3.10
  -4 -13  -8    4.50    3.30
   4  13  -8    3.90    3.90
   4 -13   8    3.00    2.80
  -4  13   8    0.60    2.90
   4 -13  -8    2.80    3.80
  -4  13  -8    0.70    3.40
  -4 -13   8    2.40    2.90
   5 -13   8   -3.40    3.30
  -5 -13  -8    1.40    3.80
  -5  13   8    1.30    3.50
   5  13  -8    3.20    5.10
  -5  13  -8    4.20    3.90
  -5 -13   8   -0.80    3.40
  -6 -13  -8    8.10    4.50
  -6  13  -8    9.20    5.80
   0  14   8    6.60    2.80
   0 -14   8    5.60    2.70
   0 -14  -8    5.10    3.20
   0  14  -8    7.50    3.70
  -1 -14  -8    2.60    3.20
  -1  14   8    5.90    2.90
   1  14  -8    5.10    4.10
   1  14   8    5.80    2.80
  -1 -14   8    5.10    2.80
   1 -14  -8    4.70    3.40
  -1  14  -8    4.90    3.60
  -2  14   8   -2.10    2.90
  -2 -14  -8   -0.80    3.30
   2  14  -8   -1.90    4.00
  -2 -14   8    2.40    2.80
   2 -14  -8    0.70    3.50
  -2  14  -8    3.10    3.50
  -3  14   8   12.00    3.40
   3  14  -8    3.60    4.30
  -3 -14  -8   19.20    3.90
  -3 -14   8   18.60    3.50
   3 -14  -8   12.00    4.20
  -3  14  -8   12.60    4.00
   4  14  -8   13.40    5.10
  -4  14   8   17.10    4.00
  -4 -14  -8   11.60    4.30
   4 -14  -8    5.70    4.50
  -4  14  -8    8.60    4.10
  -4 -14   8   17.40    3.70
   5 -14   8   14.70    4.20
  -5  14  -8   22.70    5.00
   0  15   8   18.00    3.70
   0  15  -8   17.00    4.60
   0 -15  -8   12.10    4.10
   0 -15   8   17.20    3.60
  -1 -15  -8    4.40    3.80
  -1  15   8    0.20    3.30
   1  15  -8   -7.50    4.30
  -1 -15   8    1.30    3.20
   1 -15  -8    3.60    3.90
  -1  15  -8    2.00    3.80
   2  15  -8    0.60    4.60
  -2 -15  -8    1.40    3.80
  -2  15   8    3.60    3.60
  -2 -15   8    5.10    3.30
   2 -15  -8    1.20    4.10
  -2  15  -8    5.50    4.30
  -3 -15  -8   10.50    4.30
   3  15  -8    1.90    5.10
  -3  15   8    7.20    4.00
   3 -15  -8    9.20    4.60
  -3 -15   8    5.00    3.60
  -3  15  -8    8.90    4.40
  -4  15  -8    6.10    4.60
   0 -16  -8    4.70    4.60
   0 -16   8   -0.10    4.00
   0  16  -8    8.30    5.00
   1  16  -8   30.20    6.20
  -1  16   8   31.90    5.10
  -1 -16  -8   38.80    8.20
  -1 -16   8   24.40    4.80
  -1  16  -8   22.30    5.40
   1 -16  -8   28.50    5.40
  -2  16   8    4.10    4.00
   2  16  -8   -0.90    5.50
   2 -16  -8    3.30    4.80
  -2 -16   8   -1.40    4.40
  -2  16  -8    8.40    5.10
   3 -16  -8    2.10    7.70
   0   0   9    0.00    0.70
   0   0  -9    0.60    0.90
   0   0   9   -0.30    0.70
  -1   0  -9    9.80    1.40
  -1   0   9    6.70    1.20
   1   0   9    9.40    1.30
   1   0  -9    8.40    1.30
  -1   0  -9   10.80    1.20
  -1   0   9   10.60    1.20
   2   0   9   18.50    1.80
  -2   0  -9   10.30    1.80
  -2   0  -9   13.90    1.50
   2   0  -9   12.90    1.70
  -2   0   9   17.50    1.60
  -2   0   9   10.80    1.70
  -3   0  -9   22.00    2.40
  -3   0   9   21.10    2.30
   3   0  -9   19.80    2.40
  -3   0   9   20.90    2.20
  -3   0  -9   20.80    2.10
   3   0   9   18.00    2.30
  -4   0  -9    8.20    1.80
  -4   0   9   11.50    1.70
  -4   0   9   11.50    1.40
   4   0  -9   10.40    1.80
   4   0   9    6.50    1.60
  -5   0   9  115.59   10.30
  -5   0   9  109.19   10.40
   5   0  -9  123.89   10.60
   5   0   9  121.29   10.50
  -5   0  -9  112.89   10.60
  -6   0  -9   69.09    6.70
  -6   0   9   62.49    6.40
   6   0   9   67.29    6.50
   6   0  -9   72.39    6.80
  -7   0   9   -0.80    2.10
   7   0  -9    1.40    2.70
   7   0   9    0.70    2.10
  -7   0  -9    2.50    2.50
  -8   0  -9    1.20    3.10
   8   0  -9    2.60    3.50
   8   0   9    0.80    2.80
   9   0   9    0.50    3.70
   9   0  -9   -0.40    4.70
   0  -1  -9  552.64   46.80
   0   1  -9  538.75   46.80
   0  -1   9  530.15   46.80
   0  -1   9  543.45   46.80
   0   1   9  557.14   46.80
   0  -1  -9  526.85   46.80
  -1   1   9  217.78   19.40
   1  -1   9  226.28   19.40
  -1   1   9  228.88   19.40
   1   1  -9  226.38   19.40
  -1  -1  -9  228.78   19.40
  -1  -1  -9  227.28   19.40
   1  -1   9  211.18   19.30
  -1   1  -9  219.08   19.40
   1   1   9  229.88   19.40
  -1  -1   9  210.58   19.40
  -1  -1   9  228.48   19.30
   1  -1  -9  225.48   19.40
   2   1  -9  176.98   16.10
   2  -1   9  197.88   16.10
  -2   1   9  189.88   16.10
  -2   1   9  184.18   16.10
  -2  -1  -9  181.68   16.10
  -2  -1  -9  184.98   16.10
  -2   1  -9  188.58   16.00
   2  -1  -9  177.58   16.10
  -2  -1   9  173.88   16.10
  -2   1  -9  183.08   16.20
   2   1   9  193.68   16.10
  -2  -1   9  188.88   16.00
   3   1  -9   79.99    8.00
  -3  -1  -9   84.59    8.00
  -3   1   9   89.79    7.90
  -3   1   9   85.79    7.90
   3  -1   9   95.79    8.00
  -3  -1  -9   92.99    7.80
  -3  -1   9   92.39    7.80
   3   1   9   80.19    7.90
  -3   1  -9   84.99    8.00
  -3  -1   9   98.79    8.00
  -3   1  -9   90.09    7.70
   3  -1  -9   86.09    7.90
  -4   1   9   69.19    6.00
  -4   1   9   73.69    6.10
   4   1  -9   63.99    6.10
  -4  -1  -9   55.09    6.10
   4  -1   9   63.09    6.10
   4  -1  -9   57.49    6.00
  -4  -1   9   73.29    6.10
  -4  -1   9   69.29    5.90
   4   1   9   65.39    6.10
  -4   1  -9   65.19    6.20
   5   1  -9   55.59    5.50
  -5   1   9   56.89    5.20
  -5   1   9   55.49    5.30
   5  -1   9   58.89    5.40
  -5  -1  -9   53.89    5.50
  -5   1  -9   55.19    5.50
  -5  -1   9   47.90    5.30
   5  -1  -9   56.09    5.40
   5   1   9   52.49    5.40
   6   1  -9   15.80    2.80
   6  -1   9    9.00    2.20
  -6  -1  -9    9.80    2.60
  -6   1   9   11.40    2.30
  -6   1   9   16.00    2.30
  -6   1  -9    8.50    2.50
   6   1   9   14.60    2.40
  -6  -1   9   17.40    2.30
   6  -1  -9   11.30    2.70
   7  -1   9   26.30    3.60
  -7   1   9   32.50    3.70
  -7  -1  -9   18.30    3.80
   7   1  -9   28.40    4.20
   7  -1  -9   32.80    4.20
   7   1   9   28.40    3.80
  -7  -1   9   31.30    3.70
  -7   1  -9   28.20    4.00
   8  -1   9    1.80    2.60
  -8  -1  -9   -1.50    3.00
   8   1  -9   -0.10    3.40
   8   1   9   -2.50    2.90
  -8   1  -9    4.50    3.10
   8  -1  -9   -0.90    3.50
   9   1  -9    3.20    4.70
   9  -1   9    1.10    3.60
   9   1   9    0.50    4.00
   0  -2  -9   49.60    4.50
   0  -2   9   43.40    4.50
   0   2  -9   49.70    4.70
   0  -2  -9   50.99    4.50
   0   2   9   55.79    4.60
   0  -2   9   52.09    4.50
  -1  -2  -9  539.35   44.10
   1   2  -9  491.05   44.10
   1  -2   9  520.75   44.10
  -1  -2  -9  494.35   44.10
   1  -2   9  520.75   44.10
  -1   2   9  522.95   44.10
  -1   2  -9  499.95   44.10
   1  -2  -9  508.35   44.00
   1   2   9  499.55   44.10
  -1  -2   9  509.25   44.10
   1  -2  -9  522.05   44.10
  -1  -2   9  491.75   44.00
   2  -2   9  251.97   21.30
  -2   2   9  241.38   21.20
  -2  -2  -9  240.88   21.30
  -2   2   9  238.58   21.30
  -2  -2  -9  245.88   21.20
   2  -2   9  246.68   21.20
   2   2  -9  252.37   21.30
  -2   2  -9  234.38   21.30
  -2  -2   9  240.38   21.30
  -2  -2   9  255.07   21.20
   2   2   9  238.98   21.30
   2  -2  -9  246.98   21.20
  -3   2   9   34.70    3.50
  -3   2   9   38.20    3.60
   3  -2   9   44.70    3.60
   3   2  -9   35.50    3.70
  -3  -2  -9   34.00    3.50
  -3  -2  -9   34.90    3.60
   3  -2  -9   31.90    3.50
   3   2   9   33.40    3.60
  -3  -2   9   42.60    3.60
  -3   2  -9   30.90    3.70
  -3  -2   9   41.20    3.30
  -4  -2  -9   31.90    3.60
  -4  -2  -9   35.10    3.40
  -4   2   9   32.00    3.40
   4  -2   9   34.30    3.50
   4   2  -9   29.20    3.70
  -4   2   9   34.40    3.50
   4   2   9   34.40    3.60
   4  -2  -9   30.60    3.50
  -4  -2   9   40.40    3.60
  -4   2  -9   37.50    3.70
  -5  -2  -9   73.89    6.80
   5  -2   9   71.59    6.70
  -5   2   9   68.69    6.60
  -5   2   9   73.09    6.70
   5   2  -9   78.29    6.90
   5  -2  -9   63.09    6.80
  -5   2  -9   70.89    6.80
   5   2   9   79.89    6.80
  -5  -2   9   67.79    6.70
  -6  -2  -9   15.10    2.80
  -6   2   9   17.00    2.40
   6   2  -9   16.10    2.90
  -6   2   9   11.20    2.20
   6  -2   9   11.10    2.30
  -6  -2   9   12.40    2.50
   6  -2  -9   15.40    2.80
   6   2   9   14.10    2.60
  -6   2  -9   14.90    2.70
  -7  -2  -9   14.70    3.10
   7  -2   9   16.60    2.80
  -7   2   9   17.50    2.90
   7   2  -9   15.10    3.30
   7  -2  -9   19.80    3.50
  -7   2  -9    8.90    2.90
   7   2   9   16.60    3.00
  -7  -2   9   16.00    2.90
   8  -2   9   11.80    3.20
  -8  -2  -9   12.10    3.60
   8   2  -9    9.00    3.80
  -8  -2   9   16.00    3.30
  -8   2  -9   14.40    3.50
   8   2   9   14.60    3.40
   9   2  -9    2.10    4.70
   9   2   9    0.70    4.20
   0   3   9   -0.30    0.80
   0   3  -9   -0.60    1.20
   0  -3   9    0.70    0.70
   0  -3  -9    0.60    0.70
   0  -3  -9    1.60    0.80
   0  -3   9    0.10    0.80
   1   3  -9  290.37   25.30
   1  -3   9  274.97   25.20
  -1   3   9  309.77   25.20
  -1  -3  -9  304.67   25.20
  -1  -3  -9  295.07   25.20
   1  -3   9  296.47   25.20
  -1   3  -9  272.47   25.30
   1   3   9  279.17   25.20
   1  -3  -9  278.57   25.20
  -1  -3   9  277.57   25.20
   1  -3  -9  303.07   25.10
  -1  -3   9  299.77   25.10
  -2  -3  -9    1.40    1.00
  -2   3   9    2.10    1.00
   2   3  -9    1.00    1.20
   2  -3   9    1.00    0.70
  -2  -3  -9    2.00    1.00
   2  -3   9    1.90    0.90
   2  -3  -9    0.90    0.90
  -2  -3   9   -0.10    0.90
   2   3   9    1.00    0.90
  -2   3  -9    1.00    1.20
  -2  -3   9    1.80    0.60
   2  -3  -9    1.00    0.80
   3   3  -9   81.79    8.30
   3  -3   9   95.69    8.20
  -3  -3  -9  100.89    8.10
  -3   3   9   95.59    8.20
  -3  -3  -9   94.89    8.20
  -3   3  -9   84.49    8.30
   3   3   9   81.59    8.20
  -3  -3   9   91.69    8.20
  -3  -3   9   95.89    8.00
   3  -3  -9   87.79    8.20
   3  -3  -9   90.49    8.10
  -4  -3  -9   66.59    6.60
   4  -3   9   74.39    6.50
  -4  -3  -9   78.69    6.40
  -4   3   9   69.49    6.50
   4   3  -9   80.49    6.80
  -4  -3   9   71.19    6.60
   4  -3  -9   64.29    6.50
  -4   3  -9   64.19    6.60
   4   3   9   71.69    6.60
  -5   3   9   37.60    4.50
  -5   3   9   44.20    4.60
   5  -3   9   44.20    4.60
  -5  -3  -9   51.59    4.80
   5   3  -9   53.29    4.90
   5  -3  -9   42.00    4.70
  -5   3  -9   46.80    4.80
   5   3   9   40.80    4.70
  -5  -3   9   50.59    4.60
  -6  -3  -9    4.60    2.30
   6   3  -9    3.20    2.40
  -6   3   9    3.00    1.80
   6  -3   9    4.50    1.80
  -6   3  -9    7.90    2.30
   6   3   9    4.50    2.20
  -6  -3   9    5.20    1.90
  -7  -3  -9    7.80    2.90
   7  -3   9    8.20    2.40
  -7   3   9   14.70    2.60
   7   3  -9   13.30    3.20
   7   3   9    7.20    2.70
  -7  -3   9   11.70    2.70
   7  -3  -9   11.20    2.80
  -7   3  -9   13.60    2.90
  -8  -3  -9    7.00    3.50
   8  -3   9    4.30    2.70
   8   3  -9    5.10    3.70
  -8   3  -9    3.70    3.40
  -8  -3   9    5.80    3.00
   8   3   9    9.60    3.40
   0  -4   9  596.74   50.59
   0   4  -9  563.04   50.69
   0  -4  -9  608.84   50.59
   0  -4   9  585.64   50.49
   0   4   9  572.94   50.59
  -1  -4  -9   94.19    7.90
   1   4  -9   83.19    8.00
  -1   4   9   98.49    7.90
  -1  -4  -9   86.19    7.80
   1  -4   9   90.59    7.80
   1  -4   9   83.49    7.80
   1  -4  -9   92.59    7.90
   1   4   9   88.29    7.90
  -1  -4   9   89.29    7.70
  -1   4  -9   88.69    8.00
  -1  -4   9   82.79    7.90
   2  -4   9   38.90    3.60
  -2  -4  -9   47.90    3.80
   2   4  -9   40.60    4.00
  -2   4   9   44.00    3.80
   2  -4   9   40.50    3.70
  -2  -4  -9   38.80    3.80
   2   4   9   41.40    3.80
   2  -4  -9   38.80    3.60
  -2   4  -9   34.60    4.00
   2  -4  -9   37.10    3.80
  -2  -4   9   33.90    3.80
   3   4  -9   36.20    3.90
  -3  -4  -9   35.80    3.70
  -3  -4  -9   40.10    3.70
   3  -4   9   39.50    3.70
  -3   4   9   37.70    3.60
  -3  -4   9   36.10    3.70
  -3   4  -9   36.80    3.80
   3   4   9   34.30    3.70
   3  -4  -9   36.80    3.60
   3  -4  -9   36.00    3.50
  -4  -4  -9   48.50    5.10
  -4   4   9   57.49    5.00
   4  -4   9   47.00    5.00
  -4  -4  -9   54.19    5.00
   4   4  -9   56.99    5.30
   4  -4  -9   54.39    5.00
  -4  -4   9   52.49    5.10
   4   4   9   50.49    5.10
  -4   4  -9   52.69    5.30
  -5   4   9   12.60    2.20
   5  -4   9   11.50    2.10
   5   4  -9   18.60    2.80
  -5  -4  -9   15.20    2.60
   5  -4  -9   20.90    2.40
  -5   4  -9   14.10    2.50
   5   4   9   17.50    2.50
  -5  -4   9   15.90    2.30
   6   4  -9    8.20    2.60
  -6   4   9    3.00    2.10
  -6  -4  -9   10.70    2.60
   6  -4   9    6.50    1.90
   6  -4  -9   10.20    2.10
  -6  -4   9    6.10    2.00
   6   4   9   11.60    2.40
  -6   4  -9    6.40    2.40
   7  -4   9   -0.20    2.00
   7   4  -9    1.20    2.80
  -7   4   9    2.10    2.20
  -7  -4  -9    1.30    2.60
   7   4   9    1.90    2.70
  -7  -4   9    0.70    2.20
  -7   4  -9   -1.50    2.50
   8  -4   9    4.20    2.80
  -8  -4  -9   -0.30    3.30
   8   4  -9    6.10    3.90
  -8  -4   9    4.90    3.10
   8   4   9    6.30    3.60
  -8   4  -9    5.50    3.50
   0  -5  -9    1.70    1.20
   0   5  -9    2.90    1.50
   0  -5   9    3.30    0.80
   0  -5   9    1.80    1.00
   0   5   9    1.60    1.00
   1  -5   9   75.49    6.80
  -1  -5  -9   86.29    6.90
   1  -5   9   79.89    6.80
  -1   5   9   79.69    6.80
   1   5  -9   69.29    7.00
  -1  -5  -9   74.69    6.70
   1  -5  -9   70.89    6.80
   1   5   9   70.69    6.80
  -1  -5   9   83.39    6.70
  -1  -5   9   69.09    6.80
  -1   5  -9   72.29    7.00
   2   5  -9   58.69    6.40
  -2  -5  -9   67.79    6.20
   2  -5   9   67.49    6.10
  -2  -5  -9   75.69    6.30
  -2   5   9   74.19    6.20
   2  -5   9   77.39    6.20
  -2   5  -9   65.49    6.30
   2   5   9   68.89    6.20
  -2  -5   9   63.59    6.20
   2  -5  -9   62.99    6.20
  -3   5   9   42.30    4.10
  -3  -5  -9   43.10    4.10
   3  -5   9   41.70    4.10
  -3  -5  -9   37.80    4.10
   3   5  -9   37.80    4.30
   3   5   9   42.80    4.10
   3  -5  -9   41.10    4.00
  -3   5  -9   40.20    4.20
  -3  -5   9   46.60    4.20
  -4  -5  -9   69.59    6.60
   4  -5   9   78.39    6.70
  -4  -5  -9   61.99    6.60
  -4   5   9   71.69    6.60
   4   5  -9   75.69    6.90
   4   5   9   72.59    6.70
  -4   5  -9   66.69    6.80
   4  -5  -9   77.29    6.60
  -4  -5   9   68.89    6.60
  -5   5   9   28.90    3.20
   5   5  -9   29.40    3.70
  -5  -5  -9   36.30    3.60
   5  -5   9   23.00    3.10
  -5   5  -9   23.90    3.40
   5  -5  -9   24.40    3.00
  -5  -5   9   20.90    3.10
   5   5   9   33.60    3.40
  -6  -5  -9   27.50    3.50
  -6   5   9   25.80    3.00
   6  -5   9   18.60    3.00
   6   5  -9   14.60    3.30
  -6   5  -9   19.20    3.20
   6   5   9   17.10    3.10
   6  -5  -9   27.90    2.90
  -6  -5   9   14.90    2.80
  -7  -5  -9    4.00    2.80
   7   5  -9    3.00    3.10
  -7   5   9    4.40    2.30
   7  -5   9    2.90    2.10
  -7  -5   9    5.30    2.30
  -7   5  -9    3.30    2.80
   7   5   9    7.30    2.80
   8   5  -9   10.60    4.30
  -8  -5  -9    9.50    3.90
   8  -5   9    5.60    2.90
  -8   5  -9    2.20    3.50
   8  -5  -9    9.10    3.20
  -8  -5   9   10.20    3.20
   0  -6   9   83.49    7.90
   0  -6  -9  102.19    8.00
   0   6  -9   83.29    8.10
   0  -6   9   92.29    7.80
   0   6   9   81.39    7.90
   1   6  -9   16.10    2.40
  -1   6   9   16.60    2.20
  -1  -6  -9   23.40    2.40
   1  -6   9   22.50    2.20
   1  -6   9   19.30    2.10
  -1  -6   9   16.80    2.20
   1   6   9   15.40    2.10
  -1  -6   9   18.00    1.90
  -1   6  -9   23.50    2.50
   1  -6  -9   19.60    2.30
   2  -6   9   43.30    3.90
   2  -6   9   44.30    4.00
   2   6  -9   36.10    4.40
  -2  -6  -9   37.60    3.90
  -2   6   9   46.20    4.10
  -2  -6  -9   48.20    4.20
   2   6   9   37.00    4.00
  -2  -6   9   40.10    4.10
   2  -6  -9   38.90    4.10
  -2   6  -9   42.50    4.30
   3  -6   9    1.70    1.30
   3   6  -9    0.00    1.80
  -3   6   9    0.00    1.30
  -3  -6  -9    1.70    1.40
  -3  -6  -9   -0.60    1.50
  -3   6  -9    0.20    1.60
   3  -6  -9   -0.50    1.30
  -3  -6   9    1.80    1.30
   3   6   9    0.00    1.40
   4  -6   9   12.70    1.90
  -4   6   9   13.60    2.00
  -4  -6  -9   11.40    2.00
   4   6  -9   10.50    2.50
  -4  -6  -9    4.80    2.00
  -4  -6   9    6.10    1.80
  -4   6  -9    7.20    2.10
   4   6   9    5.30    1.90
   4  -6  -9    7.40    1.80
  -5  -6  -9   25.20    3.20
  -5  -6  -9   30.50    3.70
   5   6  -9   19.30    3.30
   5  -6   9   23.10    2.90
  -5   6   9   18.80    2.80
   5   6   9   23.00    2.90
  -5   6  -9   17.80    3.00
  -5  -6   9   18.30    2.70
   5  -6  -9   17.60    2.70
  -6  -6  -9    6.50    2.60
  -6   6   9    7.90    2.30
   6   6  -9    3.70    2.80
   6  -6   9   10.40    2.40
  -6   6  -9    7.70    2.60
   6   6   9   11.20    2.50
  -6  -6   9    2.90    2.10
   6  -6  -9   11.10    2.30
  -7   6   9   28.50    4.00
   7  -6   9   34.70    4.20
   7   6  -9   41.10    5.00
  -7  -6  -9   30.70    4.50
  -7  -6   9   29.70    4.10
  -7   6  -9   31.80    4.50
  -8  -6  -9   20.20    4.20
   8   6  -9    8.60    4.60
   8  -6   9   13.90    3.30
  -8   6  -9   12.60    4.00
  -8  -6   9   17.90    3.60
   0  -7  -9  126.09   11.70
   0   7   9  130.39   11.70
   0   7  -9  139.89   11.90
   0  -7   9  133.19   11.50
   0  -7   9  130.79   11.60
  -1  -7  -9   28.90    3.20
   1  -7   9   28.40    2.90
  -1   7   9   26.40    3.00
   1   7  -9   27.90    3.40
   1  -7   9   27.90    3.00
   1   7   9   28.20    3.00
  -1  -7   9   24.20    3.00
  -1   7  -9   25.90    3.30
   1  -7  -9   33.30    3.30
  -2   7   9   66.19    6.00
   2  -7   9   71.59    6.00
  -2  -7  -9   59.09    6.10
   2  -7   9   60.79    5.90
   2   7  -9   58.29    6.40
   2   7   9   68.29    6.10
  -2  -7   9   63.79    6.00
  -2   7  -9   64.79    6.30
   2  -7  -9   68.69    6.10
  -3  -7  -9   86.09    7.70
  -3  -7  -9   74.49    7.50
   3   7  -9   77.39    7.90
  -3   7   9   88.49    7.60
   3  -7   9   87.09    7.60
  -3  -7   9   77.79    7.60
   3  -7  -9   92.49    7.70
   3   7   9   93.39    7.60
  -3   7  -9   73.19    7.70
  -4  -7  -9   77.19    7.10
  -4   7   9   69.19    7.00
  -4  -7  -9   74.09    7.10
   4   7  -9   75.79    7.40
   4  -7   9   73.49    7.00
  -4   7  -9   71.79    7.10
  -4  -7   9   71.59    7.00
   4  -7  -9   83.19    7.00
   4   7   9   75.69    7.10
   5  -7   9   54.39    5.40
   5   7  -9   55.69    6.00
  -5   7   9   52.19    5.40
  -5  -7  -9   51.69    5.50
  -5  -7  -9   55.69    5.60
   5   7   9   58.29    5.50
   5  -7  -9   54.49    5.40
  -5   7  -9   42.70    5.60
  -5  -7   9   51.19    5.40
  -6   7   9   22.70    2.90
  -6  -7  -9   14.20    3.10
   6  -7   9    8.70    2.70
   6   7  -9   15.00    3.40
   6  -7  -9   14.40    2.80
  -6  -7   9   14.80    2.70
  -6   7  -9   14.00    3.00
   6   7   9   17.20    3.10
  -7   7   9    9.50    2.80
   7   7  -9    7.40    3.70
  -7  -7  -9    9.50    3.30
   7  -7   9    5.20    2.90
  -7   7  -9   14.30    3.30
  -7  -7   9    8.80    2.80
  -8  -7  -9    2.20    4.10
  -8  -7   9   -0.70    3.50
   0   8   9   44.60    4.10
   0  -8  -9   44.90    4.30
   0  -8   9   34.60    4.00
   0   8  -9   37.50    4.60
   1  -8   9   31.90    3.70
  -1  -8  -9   33.30    4.00
  -1   8   9   37.10    3.80
   1   8  -9   37.10    4.20
   1  -8   9   40.60    3.70
   1  -8  -9   40.50    3.90
   1   8   9   34.00    3.80
  -1   8  -9   39.80    4.30
  -1  -8   9   36.70    3.90
  -2   8   9   16.70    2.40
  -2  -8  -9   21.30    2.80
   2   8  -9   18.10    2.90
   2  -8   9   22.10    2.50
   2  -8  -9   22.80    2.80
  -2  -8   9   19.80    2.60
   2   8   9   21.10    2.60
  -2   8  -9   15.40    2.80
  -3   8   9   45.10    5.10
  -3  -8  -9   42.80    5.30
   3  -8   9   54.29    5.20
   3   8  -9   59.49    5.70
  -3  -8   9   55.69    5.20
   3  -8  -9   59.59    5.30
  -3   8  -9   52.89    5.30
   3   8   9   49.99    5.20
  -4   8   9   12.90    2.20
   4   8  -9    4.10    2.60
   4  -8   9    8.80    2.10
  -4  -8  -9    7.10    2.30
   4   8   9    6.50    2.10
  -4   8  -9    6.90    2.40
  -4  -8   9    5.40    2.00
   4  -8  -9   12.10    2.30
   5   8  -9   37.90    4.50
  -5  -8  -9   32.00    4.00
  -5  -8  -9   36.40    4.30
   5  -8   9   29.00    3.80
  -5   8   9   29.00    3.70
   5  -8  -9   41.50    4.00
  -5   8  -9   26.00    4.00
  -5  -8   9   24.50    3.70
   5   8   9   36.80    4.00
   6   8  -9   12.70    3.50
  -6   8   9   10.50    2.80
  -6  -8  -9   14.40    3.30
   6  -8   9   10.80    2.70
  -6  -8   9   10.50    2.50
  -6   8  -9   12.30    3.00
   7   8  -9    0.10    3.80
  -7  -8  -9    0.50    3.40
  -7   8   9    0.10    2.70
   7  -8   9   -1.40    2.90
  -7  -8   9    2.80    2.70
  -7   8  -9    3.00    3.00
  -8  -8  -9    0.50    4.40
  -8  -8   9   -0.90    3.70
   0  -9  -9  128.39   11.40
   0   9  -9  130.69   11.70
   0   9   9  116.39   11.30
   0  -9   9  133.89   11.40
   1  -9   9   61.59    6.60
   1   9  -9   68.69    7.00
  -1  -9  -9   80.29    6.90
  -1   9   9   68.69    6.60
   1  -9   9   77.79    6.50
  -1  -9   9   66.99    6.60
   1   9   9   70.79    6.60
   1  -9  -9   71.39    6.70
  -1   9  -9   71.29    6.90
  -2  -9  -9   66.79    6.90
   2  -9   9   69.39    6.60
  -2   9   9   77.19    6.70
   2   9  -9   63.59    7.10
  -2   9  -9   66.39    7.00
   2  -9  -9   69.39    6.80
   2   9   9   78.29    6.70
  -2  -9   9   75.09    6.70
  -3   9   9  101.39    9.00
   3   9  -9  104.09    9.40
  -3  -9  -9   96.49    9.10
   3  -9   9   99.79    9.00
  -3  -9   9   88.99    9.00
   3   9   9  105.09    9.00
  -3   9  -9   93.69    9.20
   3  -9  -9   96.49    9.10
  -4  -9  -9   44.50    4.80
  -4   9   9   43.10    4.60
   4   9  -9   28.50    4.80
   4  -9   9   44.40    4.70
   4  -9  -9   54.49    4.90
  -4  -9   9   42.00    4.50
  -4   9  -9   35.90    4.70
   4   9   9   44.40    4.70
   5  -9   9    2.50    2.30
  -5   9   9    4.90    2.30
   5   9  -9    0.40    3.00
  -5  -9  -9   -0.40    2.50
  -5   9  -9    2.30    2.70
   5  -9  -9    4.40    2.70
  -5  -9   9    2.40    2.10
   5   9   9    0.50    2.50
   6   9  -9    4.20    3.60
   6  -9   9   -0.90    2.60
  -6   9   9   -1.50    2.50
  -6  -9   9    2.30    2.50
  -6   9  -9    1.80    2.90
   7   9  -9    0.80    4.30
  -7   9   9    1.10    3.10
   7  -9   9    4.60    3.30
  -7  -9   9    2.20    2.90
  -7   9  -9   -0.50    3.30
   0 -10   9    2.00    1.80
   0 -10  -9    4.60    2.20
   0  10  -9    5.20    2.70
   0  10   9   11.10    2.10
  -1  10   9   -0.50    1.80
   1  10  -9   -0.20    2.50
   1 -10   9   -0.10    1.80
  -1 -10  -9    2.00    2.20
  -1  10  -9    0.50    2.40
   1  10   9    0.60    1.80
  -1 -10   9    0.00    1.80
   1 -10  -9    1.10    2.10
   2  10  -9   13.80    3.20
  -2 -10  -9   12.50    2.80
   2 -10   9   12.10    2.30
  -2  10   9   15.10    2.40
   2 -10  -9   16.50    2.70
  -2  10  -9   16.20    3.00
  -2 -10   9   15.60    2.50
   2  10   9   14.10    2.50
  -3  10   9   53.89    5.90
   3 -10   9   61.59    5.90
   3  10  -9   65.99    6.50
  -3 -10  -9   55.79    6.20
   3 -10  -9   66.29    6.10
   3  10   9   62.59    6.00
  -3  10  -9   56.59    6.20
  -3 -10   9   53.79    5.90
  -4  10   9   18.30    3.10
   4  10  -9   16.20    3.80
   4 -10   9   21.60    3.00
  -4 -10  -9   20.90    3.30
   4  10   9   17.20    3.20
   4 -10  -9   30.30    3.50
  -4  10  -9   22.60    3.40
  -4 -10   9   18.20    3.00
  -5 -10  -9   22.80    3.50
  -5  10   9   22.10    3.40
   5 -10   9   21.10    3.30
   5  10  -9   10.60    4.00
   5 -10  -9   26.30    3.80
  -5 -10   9   17.80    3.20
  -5  10  -9   20.00    3.60
   6  10  -9    1.60    4.10
  -6  10   9    0.40    2.90
   6 -10   9    3.30    3.00
  -6  10  -9   -1.00    3.00
  -6 -10   9    3.20    2.80
  -7  10  -9    8.20    3.80
  -7 -10   9    1.90    3.50
   0 -11   9   14.30    2.60
   0 -11  -9   15.10    2.90
   0  11   9   14.30    2.60
   0  11  -9   16.20    3.30
  -1  11   9   29.80    4.10
   1  11  -9   40.30    4.90
   1 -11   9   46.80    4.40
  -1 -11  -9   35.10    4.40
   1  11   9   40.80    4.20
  -1  11  -9   32.90    4.50
  -1 -11   9   38.60    4.30
   1 -11  -9   38.80    4.50
  -2 -11  -9   53.29    5.50
   2  11  -9   39.50    5.40
   2 -11   9   46.20    5.00
  -2  11   9   49.40    5.10
  -2  11  -9   46.20    5.40
   2  11   9   44.90    5.10
  -2 -11   9   55.79    5.20
   2 -11  -9   49.10    5.40
   3 -11   9   24.50    3.60
  -3  11   9   29.20    3.70
  -3 -11  -9   28.80    4.00
   3  11  -9   24.10    4.20
   3  11   9   32.40    3.80
  -3 -11   9   37.50    3.90
   3 -11  -9   39.80    4.20
  -3  11  -9   25.40    4.10
   4 -11   9   -0.80    2.20
  -4  11   9    0.10    2.10
  -4 -11  -9   -0.30    2.50
   4  11  -9   -0.80    3.60
  -4  11  -9    0.80    2.70
   4 -11  -9    0.90    2.80
  -4 -11   9    3.30    2.50
   5 -11   9   12.10    3.20
  -5  11   9   19.40    3.50
   5  11  -9   12.30    4.20
  -5 -11  -9   20.70    3.60
  -5 -11   9   11.30    3.10
  -5  11  -9   16.50    3.70
   5 -11  -9   17.10    3.70
  -6  11   9   -0.20    3.30
   6 -11   9    1.10    3.20
   6  11  -9   -3.10    4.70
  -6 -11   9    4.60    3.10
  -6  11  -9    1.00    3.50
   0 -12   9   13.30    2.70
   0  12  -9   19.50    3.70
   0 -12  -9   12.10    3.00
   0  12   9   11.80    2.80
  -1 -12  -9   16.70    3.10
  -1  12   9   19.80    2.90
   1 -12   9   14.90    3.60
   1  12  -9    8.50    3.50
   1  12   9   14.10    2.70
  -1 -12   9   10.50    2.60
   1 -12  -9    8.70    3.00
  -1  12  -9   13.00    3.40
  -2  12   9   28.20    3.80
  -2 -12  -9   27.40    4.10
   2  12  -9   17.40    4.30
  -2 -12   9   29.60    3.80
   2 -12  -9   38.40    4.30
  -2  12  -9   29.10    4.20
   2  12   9   41.90    4.00
  -3  12   9    6.70    2.60
   3  12  -9    3.20    3.50
  -3 -12  -9    4.90    3.00
   3 -12   9    9.60    2.50
   3 -12  -9    9.70    3.20
   3  12   9   11.10    2.90
  -3  12  -9    8.50    3.10
  -3 -12   9    5.70    2.60
  -4 -12  -9    6.80    3.10
   4 -12   9    8.10    2.70
  -4  12   9    1.20    2.60
   4  12  -9    4.70    4.00
   4 -12  -9    5.70    3.30
  -4  12  -9    5.80    3.20
  -4 -12   9   10.10    2.90
   5  12  -9    1.80    4.50
  -5 -12  -9    9.80    3.60
   5 -12   9   10.20    3.20
  -5  12   9    8.10    3.20
  -5  12  -9    7.50    3.80
  -5 -12   9    5.40    3.00
   6 -12   9    6.30    3.80
  -6  12  -9    1.10    4.00
   0  13  -9    0.40    3.40
   0 -13  -9    2.60    2.90
   0 -13   9    6.00    2.60
   0  13   9    5.20    2.40
  -1  13   9    8.00    2.70
  -1 -13  -9    7.80    3.10
   1  13  -9    1.20    3.40
   1 -13  -9    1.30    3.00
   1  13   9    6.20    2.70
  -1  13  -9    3.20    3.30
  -1 -13   9    2.00    2.50
  -2  13   9    0.90    2.60
   2  13  -9   -0.30    3.50
  -2 -13  -9   -1.90    3.10
  -2 -13   9    1.90    2.60
  -2  13  -9    1.80    3.30
   2  13   9    0.40    2.80
   2 -13  -9   -2.70    3.10
   3  13  -9    8.20    4.40
  -3  13   9   15.70    3.40
  -3 -13  -9   16.70    3.80
   3 -13  -9   17.90    3.90
  -3  13  -9   13.50    3.70
  -3 -13   9   21.40    3.40
   4  13  -9    1.20    4.20
  -4 -13  -9    6.10    3.50
   4 -13   9    7.40    3.00
  -4  13   9    4.60    3.20
  -4  13  -9    5.00    3.60
   4 -13  -9    2.70    3.80
  -4 -13   9    8.60    3.20
  -5  13   9   20.90    5.50
   5  13  -9    7.60    5.40
   5 -13   9   11.10    3.80
  -5 -13  -9   19.60    4.50
  -5 -13   9   12.20    5.40
  -5  13  -9    9.00    4.40
   0 -14  -9   -2.30    3.10
   0 -14   9    4.80    2.90
   0  14  -9    5.90    3.90
   0  14   9    1.40    2.90
   1  14  -9   -0.20    4.10
  -1  14   9    0.90    2.80
  -1 -14  -9   -0.10    3.30
   1  14   9   -0.60    2.90
  -1 -14   9   -0.20    2.80
   1 -14  -9   -5.30    3.20
  -1  14  -9    4.60    3.60
   2  14  -9   -1.60    4.10
  -2 -14  -9    5.90    3.70
  -2  14   9    2.70    3.00
   2 -14  -9   -0.50    3.50
  -2 -14   9    4.40    3.00
  -2  14  -9    5.60    3.80
  -3  14   9    0.20    3.10
   3  14  -9    1.30    4.20
  -3 -14  -9    4.30    3.60
  -3  14  -9    5.40    3.70
  -3 -14   9    3.60    3.30
   3 -14  -9   -2.60    3.90
  -4 -14  -9   13.90    4.30
   4  14  -9    6.20    5.20
  -4  14   9    8.80    3.80
  -4  14  -9    7.60    4.30
  -4 -14   9   10.10    3.80
   4 -14  -9   10.10    4.80
   5 -14   9    8.10    4.00
  -5  14  -9    5.40    6.80
   0 -15  -9    4.00    3.80
   0  15   9    8.10    3.60
   0 -15   9   10.10    3.60
   0  15  -9    3.30    4.50
  -1 -15  -9   10.40    4.20
   1  15  -9   11.90    5.00
  -1  15   9    7.60    3.60
  -1  15  -9   13.20    4.20
  -1 -15   9    7.30    3.50
   1 -15  -9   14.90    4.30
   2  15  -9    5.70    5.10
  -2  15   9   11.70    4.00
  -2 -15  -9   12.70    4.60
   2 -15  -9   15.00    4.60
  -2  15  -9   10.30    4.60
  -2 -15   9   12.30    3.80
  -3 -15  -9    2.90    6.60
   3  15  -9   -1.80    5.10
  -3  15   9    0.20    3.70
  -3  15  -9    1.20    4.50
  -3 -15   9   -0.20    3.90
   3 -15  -9   -2.60    4.60
   4 -15  -9    3.30    6.80
  -4  15  -9    6.70    4.80
   0  16   9   -3.30    6.10
   0  16  -9    2.20    5.20
  -1  16   9    4.70    4.20
   1  16  -9    6.00    5.70
  -1 -16   9    9.20    4.00
  -1  16  -9    1.20    4.70
   2  16  -9    8.20    6.50
  -2  16   9   15.50    6.00
  -2  16  -9   15.70    5.40
   0   0 -10  764.22   64.49
   0   0  10  736.83   64.49
   0   0  10  740.73   64.49
   1   0  10  395.66   33.80
  -1   0 -10  384.36   33.80
  -1   0  10  393.56   33.80
   1   0 -10  381.96   33.80
  -1   0  10  392.86   33.80
  -1   0 -10  394.16   33.70
  -2   0  10  207.88   18.20
  -2   0 -10  211.08   18.20
  -2   0 -10  202.98   18.30
   2   0  10  216.78   18.30
  -2   0  10  210.08   18.30
   2   0 -10  211.08   18.30
   3   0 -10    6.40    1.50
   3   0  10    4.20    1.30
  -3   0 -10    3.10    1.40
  -3   0  10    4.00    1.10
  -3   0 -10    3.70    1.00
  -3   0  10    5.00    1.30
  -4   0  10   78.69    7.10
  -4   0 -10   82.39    7.30
   4   0 -10   73.79    7.30
  -4   0  10   80.69    7.30
   4   0  10   82.29    7.30
   5   0 -10    0.80    1.90
  -5   0 -10   -1.40    1.70
  -5   0  10   -0.90    1.60
   5   0  10   -1.00    1.50
  -5   0  10    0.80    1.50
  -6   0  10    5.20    1.90
   6   0  10    2.80    1.90
   6   0 -10    2.80    2.30
  -6   0 -10    2.50    2.20
  -7   0 -10   86.59    8.20
   7   0 -10   77.39    8.40
  -7   0  10   82.49    8.00
   7   0  10   86.89    8.10
  -8   0 -10    6.60    3.30
   8   0 -10    3.60    3.60
   8   0  10    0.00    3.00
   9   0  10   24.40    6.50
   0  -1  10  238.18   20.10
   0  -1 -10  241.18   20.10
   0  -1 -10  226.18   20.10
   0  -1  10  225.98   20.10
   0   1 -10  227.48   20.20
   0   1  10  232.38   20.10
   1  -1  10   82.89    7.40
  -1  -1 -10   87.89    7.40
  -1  -1 -10   85.19    7.50
  -1   1  10   90.39    7.40
  -1   1  10   76.09    7.50
   1   1 -10   77.99    7.50
   1  -1  10   87.09    7.50
   1  -1 -10   83.79    7.40
  -1  -1  10   86.59    7.40
   1   1  10   84.59    7.50
  -1  -1  10   83.19    7.50
  -1   1 -10   79.09    7.50
  -2  -1 -10   43.20    4.30
  -2   1  10   50.89    4.20
  -2  -1 -10   50.19    4.20
  -2   1  10   41.90    4.30
   2  -1  10   49.10    4.30
   2   1 -10   36.30    4.30
   2   1  10   49.90    4.30
  -2   1 -10   50.69    4.10
  -2   1 -10   41.70    4.40
  -2  -1  10   44.80    4.30
  -2  -1  10   49.30    4.20
   2  -1 -10   41.10    4.20
  -3  -1 -10   55.79    5.50
  -3   1  10   67.19    5.40
  -3   1  10   55.89    5.50
   3   1 -10   56.19    5.60
   3  -1  10   64.89    5.50
  -3  -1 -10   58.99    5.40
  -3   1 -10   56.89    5.60
  -3  -1  10   63.39    5.30
  -3   1 -10   60.79    5.30
  -3  -1  10   60.89    5.50
   3   1  10   53.29    5.50
   3  -1 -10   56.89    5.50
  -4  -1 -10   77.49    7.00
  -4   1  10   74.39    6.80
   4   1 -10   67.19    7.00
  -4   1  10   80.39    6.90
   4  -1  10   74.09    6.90
   4   1  10   83.99    7.00
  -4  -1  10   73.89    6.90
   4  -1 -10   73.79    6.90
  -4  -1  10   76.49    6.70
  -4   1 -10   69.69    6.90
  -5   1  10   44.80    4.10
  -5  -1 -10   44.30    4.40
   5  -1  10   37.90    4.30
  -5   1  10   35.10    4.20
   5   1 -10   45.70    4.50
  -5  -1  10   35.50    4.20
   5  -1 -10   48.40    4.50
   5   1  10   35.50    4.30
  -5   1 -10   40.80    4.50
   6  -1  10   29.00    4.00
  -6   1  10   35.20    4.00
  -6  -1 -10   37.40    4.30
   6   1 -10   40.10    4.60
   6   1  10   41.90    4.20
   6  -1 -10   45.20    4.50
  -6  -1  10   37.40    4.10
  -6   1 -10   28.10    4.20
  -7   1  10    5.50    2.40
   7  -1  10    6.00    2.30
  -7  -1 -10    2.50    2.60
   7   1 -10    7.20    3.00
  -7   1 -10    4.70    2.60
   7   1  10    6.70    2.60
  -7  -1  10    3.90    2.40
   7  -1 -10    7.50    3.10
  -8  -1 -10    8.00    3.50
   8  -1  10    8.80    3.10
   8   1 -10    8.30    3.80
  -8  -1  10    9.10    3.10
  -8   1 -10    9.50    3.50
   8   1  10    8.70    3.40
   9   1 -10    3.90    4.90
   9   1  10    8.60    4.40
   0   2 -10   34.80    3.50
   0  -2  10   39.20    3.30
   0  -2 -10   38.70    3.30
   0  -2 -10   37.00    3.30
   0   2  10   31.90    3.30
   0  -2  10   29.40    3.30
  -1  -2 -10   25.60    2.40
   1   2 -10   18.60    2.60
  -1   2  10   25.70    2.40
   1  -2  10   22.70    2.30
  -1  -2 -10   19.60    2.40
   1  -2  10   25.10    2.50
  -1  -2  10   28.90    2.30
   1  -2 -10   25.50    2.40
   1  -2 -10   22.70    2.30
  -1  -2  10   18.60    2.40
   1   2  10   25.10    2.50
  -1   2 -10   20.90    2.50
   2  -2  10   60.59    4.80
  -2  -2 -10   49.70    4.80
   2   2 -10   48.90    4.90
  -2   2  10   59.49    4.90
  -2   2  10   54.59    4.80
  -2  -2 -10   54.99    4.80
   2  -2 -10   47.90    4.70
  -2  -2  10   48.60    4.80
  -2  -2  10   54.69    4.60
  -2   2 -10   49.20    4.90
   2   2  10   45.00    4.80
  -3  -2 -10   42.40    3.70
   3  -2  10   42.40    3.80
  -3   2  10   36.60    3.70
  -3  -2 -10   38.00    3.90
   3   2 -10   36.50    3.90
  -3   2  10   44.60    3.80
   3  -2 -10   35.50    3.70
   3   2  10   35.70    3.80
  -3  -2  10   42.20    3.80
  -3   2 -10   28.90    3.90
  -3  -2  10   37.20    3.50
   4  -2  10   35.60    3.70
  -4  -2 -10   39.90    3.90
  -4   2  10   35.80    3.60
  -4   2  10   39.10    3.70
   4   2 -10   31.40    3.90
   4   2  10   39.50    3.80
   4  -2 -10   30.30    3.70
  -4   2 -10   36.10    3.80
  -4  -2  10   35.40    3.70
  -5  -2 -10   99.69    9.40
  -5   2  10  100.09    9.20
  -5   2  10  100.89    9.10
   5   2 -10  114.29    9.40
   5  -2  10  105.29    9.30
   5  -2 -10  100.39    9.30
  -5   2 -10   90.39    9.30
  -5  -2  10  102.39    9.20
   5   2  10  101.19    9.30
   6   2 -10    7.00    2.60
  -6   2  10    4.50    1.90
  -6   2  10    5.70    2.10
  -6  -2 -10    5.80    2.50
   6  -2  10    4.30    1.90
   6  -2 -10   10.20    2.60
   6   2  10    5.90    2.30
  -6  -2  10    6.10    2.10
  -6   2 -10    6.60    2.20
  -7   2  10    0.50    2.20
  -7  -2 -10   -0.30    2.60
   7   2 -10    3.90    2.90
   7  -2  10   -0.30    2.10
  -7   2 -10    0.20    2.40
  -7  -2  10    4.80    2.30
   7   2  10    2.60    2.50
  -8  -2 -10    8.70    3.50
   8   2 -10   10.20    4.00
   8  -2  10   11.10    3.10
  -8   2 -10    5.60    3.40
  -8  -2  10    9.50    3.20
   8   2  10    6.70    3.50
   9   2 -10    9.90    5.80
   9   2  10   12.30    4.70
   0   3 -10   12.10    2.00
   0  -3 -10   13.10    1.60
   0  -3  10   14.40    1.70
   0   3  10   12.20    1.70
   0  -3 -10   13.60    1.70
   0  -3  10   17.70    1.60
  -1   3  10   19.90    2.20
   1  -3  10   17.80    2.20
   1   3 -10   18.80    2.40
   1  -3  10   22.50    2.30
  -1  -3 -10   23.50    2.30
  -1  -3 -10   20.40    2.10
   1  -3 -10   21.30    2.00
   1  -3 -10   20.70    2.20
  -1  -3  10   18.10    2.20
  -1  -3  10   21.80    2.10
  -1   3 -10   19.30    2.40
   1   3  10   23.00    2.30
  -2   3  10   21.10    2.50
  -2  -3 -10   28.20    2.60
  -2  -3 -10   22.90    2.60
   2  -3  10   27.30    2.60
   2  -3  10   24.20    2.30
   2   3 -10   23.80    2.80
  -2   3 -10   24.20    2.70
   2  -3 -10   20.80    2.40
   2   3  10   22.30    2.60
  -2  -3  10   25.50    2.30
  -2  -3  10   25.80    2.70
   2  -3 -10   21.60    2.50
  -3  -3 -10    8.40    1.60
   3  -3  10   10.30    1.50
  -3   3  10   10.00    1.50
   3   3 -10    4.10    1.70
  -3  -3 -10   10.00    1.60
   3   3  10    7.40    1.60
   3  -3 -10    9.30    1.50
   3  -3 -10    5.50    1.40
  -3  -3  10    8.10    1.60
  -3   3 -10    8.20    1.70
  -4  -3 -10   32.80    3.20
  -4  -3 -10   24.20    3.20
   4   3 -10   24.00    3.40
  -4   3  10   28.70    3.10
   4  -3  10   31.00    3.20
   4  -3 -10   26.10    3.20
   4   3  10   30.00    3.30
  -4   3 -10   34.50    3.40
  -4  -3  10   32.50    3.30
  -5  -3 -10   45.10    4.60
  -5   3  10   37.50    4.20
   5   3 -10   37.70    4.70
   5  -3  10   37.20    4.30
   5   3  10   47.20    4.50
  -5   3 -10   40.70    4.40
  -5  -3  10   43.00    4.40
  -6   3  10    9.00    2.10
  -6  -3 -10    6.20    2.40
   6  -3  10    5.00    1.90
   6   3 -10    6.40    2.60
  -6  -3  10    5.40    2.10
   6   3  10    6.50    2.30
  -6   3 -10    4.30    2.20
   7   3 -10   25.60    4.30
  -7  -3 -10   30.70    4.20
   7  -3  10   29.90    3.80
  -7  -3  10   30.30    3.90
   7  -3 -10   33.80    3.80
  -7   3 -10   25.40    3.90
   7   3  10   29.40    4.00
  -8  -3 -10   23.60    4.20
   8  -3  10   13.70    3.40
   8   3 -10   12.70    4.30
  -8   3 -10   13.10    3.90
  -8  -3  10   16.10    3.60
   8   3  10   20.70    4.00
   0  -4 -10   45.00    4.10
   0  -4  10   42.00    4.10
   0  -4  10   44.50    4.00
   0   4 -10   44.20    4.30
   0   4  10   44.20    4.10
  -1  -4 -10   21.10    2.50
   1  -4  10   27.30    2.60
  -1  -4 -10   34.80    2.80
   1   4 -10   20.20    2.80
   1  -4  10   25.70    2.60
  -1   4  10   27.20    2.70
  -1  -4  10   24.10    2.70
  -1   4 -10   25.80    2.90
  -1  -4  10   27.20    2.40
   1  -4 -10   25.80    2.60
   1   4  10   22.80    2.70
  -2   4  10   22.00    2.30
   2  -4  10   17.70    2.20
   2   4 -10   22.20    2.70
   2  -4  10   17.60    2.10
  -2  -4 -10   25.60    2.40
  -2  -4 -10   20.50    2.30
   2  -4 -10   18.10    2.20
   2   4  10   23.00    2.40
  -2   4 -10   16.10    2.50
  -2  -4  10   21.90    2.10
  -2  -4  10   20.30    2.30
  -3  -4 -10   37.90    4.30
   3  -4  10   44.90    4.20
   3   4 -10   47.20    4.50
  -3  -4 -10   47.30    4.30
  -3   4  10   41.40    4.20
   3   4  10   39.30    4.30
  -3   4 -10   47.60    4.40
   3  -4 -10   42.90    4.30
  -3  -4  10   46.20    4.30
  -4  -4 -10   11.00    2.20
   4   4 -10   15.10    2.40
  -4   4  10   12.10    2.00
  -4  -4 -10   13.50    2.00
   4  -4  10    9.10    1.90
  -4  -4  10   13.50    2.00
   4   4  10   10.60    2.10
   4  -4 -10   13.60    2.00
  -4   4 -10   10.70    2.30
  -5  -4 -10   37.10    4.00
  -5   4  10   32.70    3.70
   5  -4  10   34.20    3.80
   5   4 -10   31.20    4.10
  -5   4 -10   28.70    3.90
  -5  -4  10   31.90    3.80
   5   4  10   37.90    3.90
   5  -4 -10   39.50    3.80
   6   4 -10   12.00    3.10
  -6  -4 -10   14.80    2.90
   6  -4  10   15.70    2.40
  -6   4  10   12.00    2.40
  -6   4 -10   12.30    2.50
  -6  -4  10    8.20    2.30
   6  -4 -10   10.40    2.30
   6   4  10   12.80    2.70
   7   4 -10    1.50    3.20
  -7  -4 -10    1.50    2.80
   7  -4  10    3.30    2.30
  -7   4  10    1.90    2.30
   7   4  10    7.50    2.70
  -7  -4  10    4.70    2.40
   7  -4 -10    6.50    3.70
  -7   4 -10    3.90    2.80
   8  -4  10   11.30    3.20
  -8  -4 -10    8.90    3.90
   8   4 -10   13.10    4.30
  -8   4 -10    5.60    3.80
   8   4  10    9.10    3.70
  -8  -4  10    9.50    3.40
   0   5 -10   58.49    5.90
   0  -5 -10   69.89    5.80
   0   5  10   50.99    5.70
   0  -5  10   69.19    5.60
  -1  -5 -10    0.20    1.20
  -1   5  10    0.90    1.10
  -1  -5 -10   -0.30    0.80
   1   5 -10    1.10    1.50
   1  -5  10    0.50    1.00
   1  -5  10   -0.80    0.90
   1  -5 -10   -0.50    1.00
   1   5  10   -0.10    1.00
  -1   5 -10    1.50    1.50
  -1  -5  10    2.00    1.20
  -1  -5  10    0.20    0.80
   2   5 -10  163.08   14.40
  -2  -5 -10  166.68   14.20
  -2   5  10  155.48   14.30
  -2  -5 -10  167.38   14.30
   2  -5  10  164.58   14.30
   2  -5  10  162.58   14.20
   2  -5 -10  168.08   14.30
   2   5  10  152.48   14.30
  -2   5 -10  158.48   14.40
  -2  -5  10  166.28   14.30
  -3   5  10   27.10    3.00
  -3  -5 -10   23.30    3.00
   3  -5  10   31.20    3.00
   3   5 -10   20.90    3.30
  -3  -5 -10   25.60    3.00
   3   5  10   33.00    3.10
  -3  -5  10   26.60    3.00
   3  -5 -10   28.00    3.00
  -3   5 -10   27.80    3.20
  -4   5  10   17.80    2.40
  -4  -5 -10   21.80    2.60
   4   5 -10   28.20    3.20
   4  -5  10   16.80    2.40
  -4  -5 -10   20.40    2.70
   4  -5 -10   16.30    2.40
  -4  -5  10   15.00    2.40
   4   5  10   22.20    2.60
  -4   5 -10   18.70    2.80
  -5   5  10    2.40    1.70
   5   5 -10   -0.30    2.30
  -5  -5 -10    0.90    2.00
   5  -5  10   -0.30    1.50
  -5   5 -10   -0.20    2.10
   5   5  10    0.40    2.00
   5  -5 -10   -0.30    1.50
  -5  -5  10    1.70    1.70
  -6  -5 -10   12.30    2.90
   6  -5  10    8.20    2.20
  -6   5  10    9.00    2.40
   6   5 -10    8.80    3.00
  -6  -5  10   10.80    2.50
   6  -5 -10   10.90    2.20
   6   5  10   11.70    2.70
  -6   5 -10    9.30    2.60
  -7   5  10   14.10    2.70
  -7  -5 -10   13.80    3.20
   7   5 -10    9.80    3.60
   7  -5  10    5.70    2.60
  -7  -5  10   12.60    2.80
   7   5  10    6.40    3.00
  -7   5 -10    9.90    3.20
   8  -5  10    5.10    3.20
  -8  -5 -10    3.80    3.90
   8   5 -10   10.30    4.40
  -8  -5  10    5.80    3.30
  -8   5 -10    6.70    3.80
   0  -6  10   -0.20    0.90
   0   6 -10   -1.80    1.80
   0  -6  10   -0.10    1.10
   0   6  10    0.90    1.20
   0  -6 -10   -1.20    1.30
   1  -6  10   69.99    6.00
   1  -6  10   66.19    6.00
  -1  -6 -10   66.59    6.10
  -1   6  10   65.09    6.00
  -1  -6  10   61.69    6.00
   1   6  10   58.79    6.00
   1  -6 -10   66.29    6.10
  -1   6 -10   70.29    6.30
   2  -6  10   39.90    3.80
   2  -6  10   33.50    3.80
  -2   6  10   40.70    4.00
  -2  -6 -10   45.30    4.10
   2   6 -10   42.70    4.40
  -2  -6  10   38.80    4.00
   2   6  10   39.80    4.00
  -2   6 -10   34.40    4.10
   2  -6 -10   45.00    4.00
  -3  -6 -10   33.30    3.70
   3   6 -10   37.20    4.20
  -3   6  10   36.00    3.70
   3  -6  10   37.30    3.70
  -3  -6 -10   36.00    3.90
   3   6  10   36.90    3.80
  -3  -6  10   33.00    3.80
   3  -6 -10   39.90    3.80
  -3   6 -10   31.00    4.00
  -4  -6 -10    0.20    1.80
  -4   6  10   -2.00    1.50
   4  -6  10   -1.80    1.60
  -4  -6 -10   -0.50    1.70
   4   6 -10    0.20    2.20
   4   6  10   -1.30    1.70
  -4   6 -10   -1.40    1.90
   4  -6 -10    2.10    1.60
  -4  -6  10    1.10    1.50
  -5  -6 -10   13.40    2.50
  -5   6  10   10.40    2.20
   5   6 -10    9.70    2.90
   5  -6  10    7.00    2.20
  -5   6 -10    6.60    2.50
   5   6  10    8.10    2.30
  -5  -6  10    8.20    2.10
   5  -6 -10    6.10    2.00
  -6   6  10   58.19    5.90
   6   6 -10   50.49    6.30
   6  -6  10   53.69    6.00
  -6  -6 -10   61.69    6.20
   6   6  10   67.99    6.10
  -6  -6  10   51.49    5.80
   6  -6 -10   58.59    5.90
  -6   6 -10   53.39    6.10
   7  -6  10    0.70    2.30
  -7  -6 -10    0.10    3.10
  -7   6  10    4.10    2.50
   7   6 -10   -3.00    3.40
  -7   6 -10    1.40    2.90
   7   6  10    4.90    3.20
  -7  -6  10    3.20    2.70
  -8   6  10    9.80    3.50
   8   6 -10    4.10    4.60
   8  -6  10   11.10    3.80
  -8  -6 -10    4.20    3.80
  -8  -6  10   -0.20    3.30
   0  -7 -10    1.50    1.50
   0  -7  10   -0.40    1.30
   0   7 -10   -1.20    2.00
   0   7  10    1.00    1.30
   0  -7  10    0.20    1.00
  -1  -7 -10   40.70    4.60
   1   7 -10   50.29    4.90
  -1   7  10   48.30    4.40
   1  -7  10   37.30    4.30
   1  -7  10   48.80    4.30
  -1   7 -10   43.80    4.70
   1   7  10   41.20    4.40
  -1  -7  10   49.20    4.50
   1  -7 -10   50.69    4.60
   2  -7  10   26.90    3.10
  -2  -7 -10   29.60    3.40
  -2   7  10   28.80    3.20
   2   7 -10   26.10    3.50
  -2   7 -10   29.10    3.50
   2   7  10   36.30    3.30
  -2  -7  10   22.20    3.10
   2  -7 -10   32.40    3.30
  -3  -7 -10   -0.40    1.80
  -3   7  10    3.00    1.60
   3   7 -10   -0.60    2.10
   3  -7  10    2.70    1.50
  -3  -7  10    2.60    1.60
   3   7  10    1.90    1.70
   3  -7 -10    3.00    1.60
  -3   7 -10   -0.20    2.00
   4   7 -10   42.70    5.40
   4  -7  10   48.20    5.00
  -4  -7 -10   41.10    5.00
  -4  -7 -10   47.60    5.30
  -4   7  10   43.30    4.90
   4   7  10   49.10    5.00
  -4  -7  10   49.90    5.00
   4  -7 -10   57.99    5.00
  -4   7 -10   48.80    5.10
   5   7 -10    9.30    3.10
  -5   7  10   13.10    2.40
   5  -7  10   17.80    2.60
  -5  -7 -10   20.20    2.80
   5   7  10   14.50    2.70
   5  -7 -10    9.60    2.40
  -5   7 -10   11.50    2.80
  -5  -7  10    9.00    2.30
  -6  -7 -10   13.70    3.10
  -6   7  10   11.00    2.70
   6   7 -10   17.30    3.60
   6  -7  10   13.40    2.90
   6   7  10   17.80    3.10
  -6  -7  10    8.90    2.60
  -6   7 -10    9.40    3.00
   6  -7 -10   19.70    2.90
  -7   7  10    2.60    2.60
   7   7 -10    2.50    3.70
  -7  -7 -10    0.40    3.10
   7  -7  10    4.80    3.10
  -7   7 -10    6.00    3.20
  -7  -7  10    4.40    2.80
  -8   7  10   -2.80    3.30
  -8  -7 -10   -1.90    4.10
  -8  -7  10   -0.10    3.30
   0   8 -10    1.20    2.20
   0  -8 -10   -3.20    1.60
   0   8  10    3.20    1.50
   0  -8  10   -0.80    1.50
  -1  -8 -10   61.09    5.30
   1  -8  10   46.80    5.00
   1   8 -10   47.30    5.50
  -1   8  10   59.29    5.20
   1  -8  10   54.49    5.00
   1  -8 -10   55.29    5.20
  -1   8 -10   46.90    5.50
   1   8  10   51.99    5.10
  -1  -8  10   53.19    5.10
  -2  -8 -10   50.89    5.70
   2  -8  10   58.99    5.50
  -2   8  10   61.79    5.60
   2   8 -10   55.79    6.00
  -2   8 -10   63.79    5.90
   2   8  10   53.99    5.50
  -2  -8  10   54.49    5.50
   2  -8 -10   59.59    5.70
  -3   8  10    7.00    2.00
   3   8 -10   12.90    2.90
  -3  -8 -10    7.60    2.30
   3  -8  10   11.60    2.10
   3  -8 -10   12.10    2.30
  -3  -8  10   11.80    2.10
  -3   8 -10   13.20    2.60
   3   8  10   10.20    2.10
   4   8 -10   58.09    6.30
  -4   8  10   54.49    5.70
  -4  -8 -10   67.09    5.90
   4  -8  10   49.60    5.70
   4   8  10   61.09    5.80
  -4   8 -10   57.29    6.00
  -4  -8  10   58.69    5.80
   4  -8 -10   56.49    5.80
   5  -8  10   25.70    3.60
  -5  -8 -10   32.10    3.80
   5   8 -10   28.10    4.30
  -5   8  10   31.00    3.70
  -5   8 -10   24.20    3.90
   5  -8 -10   32.60    3.80
  -5  -8  10   27.70    3.60
   5   8  10   30.00    3.80
   6  -8  10    4.50    2.70
   6   8 -10    7.60    3.60
  -6   8  10    8.10    2.70
  -6  -8  10    8.40    2.50
  -6   8 -10    7.10    3.10
   6  -8 -10    5.80    2.80
   6   8  10    8.00    3.80
   7   8 -10   16.50    4.60
  -7   8  10   10.10    3.20
   7  -8  10   12.10    3.50
  -7   8 -10   11.80    3.60
  -7  -8  10   11.80    3.20
   0  -9  10    1.10    1.70
   0  -9 -10    2.50    2.00
   0   9  10    0.50    1.60
   0   9 -10   -0.50    2.50
   1  -9  10   12.60    2.30
  -1  -9 -10   13.30    2.70
   1  -9  10   17.40    2.20
  -1   9  10   17.40    2.40
   1   9 -10   10.90    2.90
  -1   9 -10   14.20    2.90
  -1  -9  10   16.70    2.50
   1   9  10   16.90    2.40
   1  -9 -10   18.60    2.70
   2  -9  10    8.50    2.00
  -2   9  10   10.30    2.20
  -2  -9 -10   11.20    2.50
   2   9 -10   13.80    3.00
  -2  -9  10   10.50    2.10
  -2   9 -10   14.30    2.80
   2  -9 -10   15.80    2.50
   2   9  10   15.00    2.30
   3  -9  10   51.39    5.20
  -3  -9 -10   42.10    5.40
  -3   9  10   51.19    5.20
   3   9 -10   44.20    5.80
  -3  -9  10   52.19    5.30
   3   9  10   53.49    5.30
   3  -9 -10   57.19    5.50
  -3   9 -10   57.79    5.50
  -4  -9 -10    5.60    2.60
   4  -9  10    7.70    2.30
  -4   9  10    9.40    2.30
   4   9 -10    2.00    2.80
   4  -9 -10   11.70    2.70
   4   9  10    9.80    2.50
  -4  -9  10    9.60    2.20
  -4   9 -10   11.20    2.80
  -5  -9 -10   22.70    3.20
   5   9 -10   16.60    3.70
   5  -9  10   14.00    2.80
  -5   9  10   12.70    2.90
   5   9  10   17.20    3.00
  -5   9 -10   13.30    3.30
   5  -9 -10   13.50    3.10
  -5  -9  10   11.60    2.80
   6   9 -10    1.90    3.70
   6  -9  10    3.20    2.80
  -6   9  10    0.50    2.70
  -6   9 -10   -1.00    3.00
  -6  -9  10    1.90    2.40
   7  -9  10    3.80    3.40
  -7   9  10    5.60    3.40
   7   9 -10   11.00    4.90
  -7  -9  10    5.30    3.10
  -7   9 -10    6.10    3.50
   0  10  10   71.59    6.70
   0 -10  10   76.89    6.80
   0 -10 -10   65.89    6.90
   0  10 -10   65.69    7.20
   1 -10  10   16.50    2.60
   1  10 -10   12.60    3.30
  -1 -10 -10   14.20    2.90
  -1  10  10   19.60    2.60
  -1 -10  10   19.10    2.70
   1  10  10   18.00    2.60
  -1  10 -10   12.40    3.00
   1 -10 -10   14.90    2.90
  -2 -10 -10   23.70    3.50
  -2  10  10   24.50    3.20
   2  10 -10   21.70    3.90
   2 -10  10   25.00    3.10
  -2 -10  10   22.20    3.30
   2 -10 -10   23.30    3.40
  -2  10 -10   30.30    3.80
   2  10  10   29.40    3.30
   3 -10  10   49.40    5.30
  -3  10  10   53.99    5.30
  -3 -10 -10   58.09    5.60
   3  10  10   49.90    5.40
   3 -10 -10   56.89    5.50
  -3  10 -10   40.00    5.50
  -4  10  10   15.10    2.80
   4 -10  10   12.90    2.70
   4  10 -10    8.60    3.50
  -4 -10 -10   14.20    3.00
  -4  10 -10    8.40    2.90
   4  10  10   14.90    2.80
  -4 -10  10    9.30    2.40
   4 -10 -10    5.90    3.00
  -5  10  10   11.50    3.00
   5 -10  10   12.30    3.00
   5  10 -10   11.60    3.80
  -5 -10 -10   16.70    3.20
  -5 -10  10   10.80    2.70
   5 -10 -10   12.00    3.30
  -5  10 -10    9.00    3.20
  -6  10  10   20.90    3.90
   6  10 -10   26.60    4.90
   6 -10  10   19.50    3.70
  -6 -10  10   19.20    3.60
  -6  10 -10   11.70    3.90
   0 -11  10   53.99    5.90
   0 -11 -10   55.79    5.90
   0  11 -10   60.49    6.50
   0  11  10   58.99    5.90
   1  11 -10    5.40    3.10
   1 -11  10   11.00    3.10
  -1  11  10   16.60    2.60
  -1 -11 -10    8.60    2.80
  -1  11 -10    7.70    3.10
   1  11  10   16.50    2.60
  -1 -11  10   13.70    2.70
   1 -11 -10   14.30    3.00
   2  11 -10   15.70    3.50
  -2  11  10    9.70    2.50
  -2 -11 -10   13.60    3.00
   2 -11 -10   14.30    3.00
  -2 -11  10   12.10    2.70
   2  11  10   19.90    2.80
  -2  11 -10   13.30    3.20
  -3 -11 -10    5.90    2.90
  -3  11  10    4.80    2.30
   3  11 -10    3.70    3.10
   3 -11  10    5.10    2.40
   3 -11 -10    2.10    2.70
   3  11  10    4.00    2.50
  -3 -11  10    6.40    2.50
  -3  11 -10    5.10    2.90
   4 -11  10    3.60    2.50
  -4 -11 -10    1.30    2.70
  -4  11  10    0.50    2.20
   4  11 -10    2.50    3.80
  -4 -11  10    0.50    2.20
   4  11  10    5.30    3.00
   4 -11 -10    4.30    2.90
  -4  11 -10    3.50    3.00
  -5 -11 -10   13.60    3.40
  -5  11  10    4.70    3.00
   5  11 -10    8.10    4.20
   5 -11  10    6.90    3.00
   5 -11 -10   12.20    3.50
  -5  11 -10    5.00    3.30
  -5 -11  10    5.60    2.80
   6  11 -10   17.40    5.30
   6 -11  10   15.00    3.80
  -6  11  10   11.00    3.70
  -6  11 -10   15.50    4.30
  -6 -11  10   15.20    3.70
   0  12  10    3.80    2.30
   0 -12  10    3.40    2.30
   0 -12 -10    0.70    2.60
   0  12 -10   -1.50    3.10
  -1 -12 -10   18.30    3.60
  -1  12  10   13.30    3.00
   1  12 -10   17.20    3.90
   1  12  10   19.00    3.10
  -1  12 -10   20.70    3.70
   1 -12 -10   15.10    3.40
  -1 -12  10   23.60    3.20
  -2  12  10    2.80    2.40
   2  12 -10    2.70    3.30
  -2 -12 -10    4.00    2.80
  -2 -12  10    7.60    2.60
  -2  12 -10    2.40    3.00
   2  12  10    3.40    2.50
   2 -12 -10    6.40    3.00
  -3  12  10    2.00    2.40
  -3 -12 -10    3.10    3.10
   3  12 -10   -1.30    3.70
   3  12  10    2.40    2.70
   3 -12 -10    6.00    3.20
  -3 -12  10    2.50    2.50
  -3  12 -10    1.80    3.20
   4  12 -10   12.20    4.10
   4 -12  10   17.70    3.30
  -4 -12 -10   17.60    3.70
  -4  12  10   18.70    3.30
  -4  12 -10   16.40    3.80
   4 -12 -10   19.70    4.00
  -4 -12  10   15.00    3.20
  -5 -12 -10   26.10    4.40
   5  12 -10   12.10    5.40
   5 -12  10   24.20    4.10
  -5  12  10   20.70    4.10
  -5  12 -10   22.30    4.60
  -5 -12  10   15.10    3.70
   5 -12 -10   29.30    4.90
   0  13 -10    1.80    3.50
   0 -13  10   -0.20    2.60
   0  13  10   -1.00    2.60
   0 -13 -10    0.30    2.90
   1  13 -10   17.60    4.20
  -1 -13 -10    6.40    3.30
  -1  13  10   10.10    2.90
  -1  13 -10   12.50    3.60
   1 -13 -10    4.60    3.10
   1  13  10   11.10    2.90
  -1 -13  10    9.60    2.90
  -2 -13 -10   -2.70    3.20
  -2  13  10    4.20    2.70
   2  13 -10    1.10    3.80
  -2  13 -10    2.50    3.40
   2 -13 -10    7.60    3.30
  -2 -13  10    0.10    2.70
   2  13  10    3.70    2.80
   3  13 -10   17.40    4.50
  -3  13  10   14.70    3.30
  -3 -13 -10   16.20    3.90
  -3 -13  10   13.00    3.30
   3 -13 -10   11.10    3.80
  -3  13 -10    8.80    3.80
  -4 -13 -10    1.00    3.60
   4  13 -10   -5.00    4.30
  -4  13  10    2.10    3.20
   4 -13  10    0.70    3.50
  -4  13 -10    3.70    3.70
  -4 -13  10   -1.90    2.80
   4 -13 -10   -2.10    3.90
   5 -13  10    4.30    3.80
  -5 -13 -10    9.80    4.50
  -5  13 -10    7.90    4.50
   0  14  10    3.90    3.00
   0 -14  10    4.30    3.10
   0  14 -10    0.70    3.80
   0 -14 -10    3.70    3.40
  -1 -14 -10    2.40    3.50
  -1  14  10    4.30    3.10
   1  14 -10    2.70    4.50
  -1  14 -10    1.60    3.90
  -1 -14  10    2.70    3.00
   1 -14 -10    2.00    3.50
   1  14  10    2.80    3.10
  -2 -14 -10    1.50    3.80
   2  14 -10   -1.90    4.50
  -2  14  10    0.70    3.20
  -2 -14  10    1.00    3.10
   2 -14 -10   -1.80    3.70
  -2  14 -10    1.00    3.90
  -3 -14 -10   -0.70    4.00
  -3  14  10    7.70    3.70
   3  14 -10   -3.20    4.60
   3 -14 -10   -2.20    4.10
  -3 -14  10    7.00    3.50
  -3  14 -10    2.90    4.10
  -4 -14 -10    2.10    4.10
   4  14 -10   -4.70    6.40
   4 -14 -10   -2.00    4.60
  -4  14 -10    3.10    4.30
   0  15 -10    2.90    4.70
   0  15  10    1.50    3.40
   0 -15 -10    1.80    3.90
   1  15 -10    1.90    5.20
  -1 -15 -10    6.70    4.30
  -1  15  10    1.30    3.40
  -1 -15  10    7.20    3.60
  -1  15 -10    2.00    4.30
   1  15  10    3.30    3.60
   1 -15 -10    2.60    4.20
  -2  15  10    5.80    3.70
  -2 -15 -10    4.40    4.20
   2  15 -10   -0.30    5.20
  -2  15 -10    7.90    4.80
   2 -15 -10    9.20    4.60
  -2 -15  10    2.40    3.70
   3 -15 -10    9.30    5.00
  -3  15 -10    5.00    4.70
   0  16 -10    9.90    5.40
   0  16  10    0.80    4.20
   1  16 -10   14.70    6.50
  -1  16  10   12.40    4.50
  -1 -16  10   13.50    4.60
  -1  16 -10   11.10    5.10
   0   0  11    0.80    0.90
   0   0 -11    1.40    1.10
   0   0  11    0.00    0.90
  -1   0 -11    1.00    1.10
  -1   0 -11    0.30    0.90
   1   0 -11   -0.40    1.10
  -1   0  11    0.40    1.00
  -1   0  11    0.80    0.90
   1   0  11   -1.20    0.90
   2   0 -11  279.17   25.00
  -2   0  11  286.47   24.90
  -2   0 -11  312.27   24.90
  -2   0 -11  281.27   25.00
   2   0  11  293.57   25.00
  -2   0  11  268.87   25.00
   3   0  11    4.30    1.40
  -3   0 -11    4.50    1.60
  -3   0  11    4.80    1.10
  -3   0 -11    4.30    1.00
   3   0 -11    5.40    1.50
  -3   0  11    4.20    1.30
  -4   0  11   61.99    6.10
   4   0  11   70.39    6.20
   4   0 -11   60.29    6.20
  -4   0  11   65.89    5.90
  -4   0 -11   68.49    6.20
  -5   0 -11    1.60    1.90
   5   0  11    0.70    1.80
  -5   0  11    0.90    1.50
   5   0 -11    2.40    2.00
   6   0  11  124.09   11.20
  -6   0 -11  125.29   11.40
   6   0 -11  122.99   11.40
  -6   0  11  119.09   11.10
   7   0 -11   18.70    3.70
  -7   0  11   15.60    3.10
  -7   0 -11   21.30    3.50
   7   0  11   20.80    3.30
   8   0  11    2.10    3.20
  -8   0 -11    1.90    3.30
   8   0 -11   -0.60    4.30
  -8   0  11   -0.60    3.20
   0  -1  11    1.60    0.90
   0  -1 -11    1.90    1.00
   0  -1 -11    0.20    0.90
   0  -1  11    0.90    0.90
   0   1  11    1.20    0.90
   0   1 -11   -0.10    1.10
  -1   1  11  254.27   22.80
  -1  -1 -11  272.27   22.80
   1  -1  11  262.77   22.80
  -1  -1 -11  269.57   22.80
   1   1 -11  263.97   22.80
  -1   1  11  255.77   22.80
   1  -1  11  253.17   22.70
  -1  -1  11  266.87   22.70
  -1  -1  11  263.57   22.80
   1   1  11  268.47   22.80
   1  -1 -11  261.57   22.80
  -1   1 -11  255.67   22.80
  -2   1  11   89.49    7.60
   2   1 -11   83.09    7.70
  -2   1  11   77.29    7.70
  -2  -1 -11   80.79    7.70
   2  -1  11   91.09    7.70
  -2  -1 -11   91.79    7.60
  -2   1 -11   82.89    7.70
   2   1  11   92.19    7.70
  -2  -1  11   87.79    7.60
  -2   1 -11   92.29    7.50
  -2  -1  11   76.99    7.70
   2  -1 -11   78.19    7.60
   3  -1  11    3.00    1.40
  -3   1  11    6.30    1.20
   3   1 -11    4.20    1.60
  -3  -1 -11    6.70    1.20
  -3  -1 -11    4.30    1.50
  -3   1  11    6.20    1.40
  -3  -1  11    5.80    1.10
   3   1  11    4.70    1.40
  -3  -1  11    3.60    1.30
   3  -1 -11    5.10    1.50
  -3   1 -11    6.10    1.70
  -4  -1 -11   19.50    2.70
   4   1 -11   19.10    2.70
  -4   1  11   20.30    2.50
   4  -1  11   16.00    2.50
  -4   1  11   19.40    2.30
  -4   1 -11   26.60    2.80
  -4  -1  11   15.50    2.40
  -4  -1  11   22.70    2.70
   4  -1 -11   18.80    2.60
   4   1  11   20.90    2.60
   5   1 -11    2.90    2.10
  -5   1  11    2.10    1.50
  -5   1  11    1.90    1.80
   5  -1  11    3.30    1.70
  -5  -1 -11    5.30    2.10
   5   1  11    6.00    1.90
  -5  -1  11    3.80    1.80
  -5   1 -11    5.30    2.00
   5  -1 -11    0.70    2.00
  -6  -1 -11   53.09    5.80
   6   1 -11   55.09    5.90
   6  -1  11   59.79    5.60
  -6   1  11   49.30    5.50
  -6  -1  11   50.79    5.50
   6   1  11   50.49    5.60
   6  -1 -11   54.29    5.80
  -6   1 -11   54.99    5.70
   7   1 -11   21.30    3.90
   7  -1  11   25.00    3.50
  -7  -1 -11   27.40    3.80
  -7   1  11   22.40    3.40
   7   1  11   21.00    3.50
  -7   1 -11   16.90    3.60
  -7  -1  11   27.30    3.40
   8  -1  11    2.10    3.10
  -8  -1 -11    1.80    3.40
   8   1 -11    1.50    3.80
   8   1  11    0.80    3.30
  -8  -1  11   -2.20    2.90
  -8   1 -11    4.50    3.50
   0  -2 -11   37.90    3.40
   0  -2 -11   34.50    3.30
   0   2  11   34.20    3.40
   0   2 -11   30.70    3.60
   0  -2  11   35.40    3.40
   0  -2  11   38.90    3.40
   1  -2  11   72.69    6.10
  -1  -2 -11   64.79    6.00
   1  -2  11   61.79    6.00
  -1  -2 -11   72.99    6.00
   1   2 -11   64.09    6.20
  -1   2  11   70.09    6.00
  -1   2 -11   68.29    6.20
   1   2  11   72.59    6.10
  -1  -2  11   64.79    5.90
   1  -2 -11   62.79    6.00
   1  -2 -11   72.19    6.10
  -1  -2  11   61.19    6.10
  -2  -2 -11   -0.50    1.00
   2   2 -11    0.10    1.40
  -2   2  11   -0.50    1.00
  -2  -2 -11   -0.10    1.10
  -2   2  11    0.40    1.10
   2  -2  11    1.70    1.20
  -2  -2  11   -0.30    0.80
  -2  -2  11    0.40    1.10
   2   2  11    1.50    1.20
   2  -2 -11    0.40    1.10
  -2   2 -11    2.70    1.40
  -3   2  11    0.80    1.10
  -3   2  11    0.90    1.20
   3  -2  11    0.60    1.20
   3   2 -11   -0.90    1.40
  -3  -2 -11   -1.10    1.20
  -3  -2 -11    0.60    1.40
   3   2  11    1.00    1.20
  -3  -2  11    0.10    0.90
  -3  -2  11   -1.00    1.20
  -3   2 -11    1.40    1.60
   3  -2 -11    1.20    1.30
  -4   2  11   55.19    5.10
   4  -2  11   50.79    5.10
  -4  -2 -11   54.69    5.20
   4   2 -11   57.19    5.30
  -4   2  11   52.79    4.90
   4   2  11   54.69    5.10
  -4  -2  11   51.59    5.10
   4  -2 -11   45.30    5.00
  -4   2 -11   49.80    5.20
  -5   2  11   32.00    3.20
  -5   2  11   22.00    2.90
   5   2 -11   21.90    3.40
  -5  -2 -11   33.00    3.50
   5  -2  11   24.30    3.10
   5   2  11   25.80    3.20
   5  -2 -11   27.50    3.40
  -5   2 -11   22.60    3.20
  -5  -2  11   21.80    3.10
  -6   2  11   29.30    3.60
   6   2 -11   33.90    4.10
   6  -2  11   22.90    3.40
  -6  -2 -11   28.00    3.90
  -6   2  11   30.50    4.00
  -6  -2  11   27.80    3.60
  -6   2 -11   27.60    3.80
   6   2  11   37.10    3.80
   7  -2  11   17.20    3.10
  -7  -2 -11   19.60    3.50
  -7   2  11   19.90    3.10
   7   2 -11   17.30    3.60
  -7   2 -11   12.50    3.30
  -7  -2  11   16.60    3.10
   7   2  11   20.90    3.50
  -8  -2 -11   45.30    5.60
   8   2 -11   44.90    5.80
   8  -2  11   33.20    5.00
   8   2  11   40.60    5.30
  -8   2 -11   32.20    5.40
  -8  -2  11   49.90    5.30
   0  -3  11   19.40    1.90
   0   3 -11   15.60    2.30
   0  -3 -11   18.90    2.00
   0   3  11   16.20    2.00
   0  -3  11   15.70    1.90
   0  -3 -11   14.70    1.80
   1  -3  11    4.60    1.10
  -1  -3 -11    3.00    1.00
   1   3 -11    4.40    1.50
  -1   3  11    3.90    1.10
   1  -3  11    3.80    1.00
  -1  -3 -11    4.10    1.10
  -1   3 -11    3.30    1.40
   1   3  11    4.50    1.20
  -1  -3  11    6.50    1.00
   1  -3 -11    4.80    1.00
  -1  -3  11    2.10    1.10
   1  -3 -11    3.40    1.10
   2  -3  11   19.60    2.00
   2   3 -11   16.40    2.50
  -2  -3 -11   24.20    2.30
  -2  -3 -11   20.30    2.30
  -2   3  11   18.30    2.20
   2  -3  11   23.70    2.30
  -2  -3  11   16.70    2.20
   2  -3 -11   19.50    2.10
   2  -3 -11   21.40    2.20
  -2  -3  11   18.20    2.00
   2   3  11   14.20    2.20
  -2   3 -11   18.10    2.50
   3  -3  11  144.79   12.60
   3   3 -11  135.69   12.70
  -3  -3 -11  150.08   12.60
  -3   3  11  138.39   12.50
  -3  -3 -11  139.39   12.60
   3   3  11  130.09   12.60
  -3  -3  11  144.69   12.60
   3  -3 -11  152.98   12.60
  -3   3 -11  146.19   12.70
  -4   3  11   28.60    2.90
   4  -3  11   18.90    2.90
  -4  -3 -11   27.10    3.20
   4   3 -11   25.90    3.30
   4  -3 -11   25.20    2.90
   4   3  11   26.60    3.10
  -4  -3  11   27.90    3.10
  -4   3 -11   29.50    3.30
  -5  -3 -11    2.30    2.00
   5   3 -11    2.00    2.30
   5  -3  11    2.50    1.70
  -5   3  11    0.80    1.60
   5   3  11    1.10    1.90
  -5  -3  11    3.30    1.80
  -5   3 -11    3.40    2.10
   6  -3  11   16.10    2.70
  -6  -3 -11   15.30    3.10
  -6   3  11   20.00    2.70
   6   3 -11   23.70    3.50
  -6   3 -11    8.30    2.70
   6   3  11   20.60    3.10
  -6  -3  11   14.10    2.80
   6  -3 -11   23.80    2.80
  -7  -3 -11    1.90    2.80
   7   3 -11    0.90    3.10
   7  -3  11    2.60    2.30
  -7  -3  11    0.80    2.50
  -7   3 -11    1.40    2.60
   7  -3 -11    2.50    2.40
   7   3  11    0.50    2.60
  -8  -3 -11   20.90    4.40
   8  -3  11   11.20    3.40
   8   3 -11   13.70    4.60
  -8   3 -11   14.20    4.00
  -8  -3  11   20.70    3.70
   8   3  11   23.30    4.30
   0  -4  11   12.90    1.90
   0   4 -11   14.80    2.30
   0   4  11   17.30    2.00
   0  -4 -11   20.00    2.00
   0  -4  11   18.50    1.90
   1  -4  11   10.70    1.60
   1   4 -11   12.10    2.00
  -1   4  11   14.30    1.80
   1  -4  11   13.50    1.70
  -1  -4 -11   13.40    1.60
  -1  -4 -11   13.20    1.80
  -1  -4  11   14.70    1.50
  -1   4 -11   11.50    2.00
  -1  -4  11    9.80    1.70
   1  -4 -11   12.00    1.70
   1   4  11    9.80    1.70
  -2  -4 -11   50.89    4.60
   2  -4  11   42.50    4.30
  -2   4  11   50.19    4.50
  -2  -4 -11   43.50    4.50
   2   4 -11   47.40    4.80
   2  -4  11   50.49    4.50
  -2   4 -11   44.60    4.70
   2  -4 -11   54.39    4.50
   2   4  11   44.50    4.50
  -2  -4  11   48.30    4.50
  -3  -4 -11   10.10    1.80
   3  -4  11    6.70    1.60
  -3  -4 -11   11.00    1.80
  -3   4  11    9.30    1.70
   3   4 -11    7.70    2.20
  -3  -4  11    8.40    1.70
   3  -4 -11   11.10    1.80
  -3   4 -11   10.80    2.10
   3   4  11   10.20    1.80
  -4   4  11   23.00    2.70
   4  -4  11   18.30    2.70
  -4  -4 -11   27.40    3.00
   4   4 -11   20.40    3.20
  -4  -4 -11   23.20    2.80
   4   4  11   22.50    2.90
  -4   4 -11   23.10    3.10
  -4  -4  11   18.10    2.80
   4  -4 -11   27.10    2.80
  -5   4  11   16.10    2.70
  -5  -4 -11   22.50    3.10
   5   4 -11   21.30    3.40
   5  -4  11   23.80    2.90
   5   4  11   22.40    3.00
  -5  -4  11   19.30    2.80
   5  -4 -11   25.60    2.80
  -5   4 -11   17.30    3.00
   6   4 -11    2.60    2.70
   6  -4  11    3.00    2.00
  -6   4  11    0.90    2.10
  -6  -4 -11    5.50    2.60
   6   4  11    2.50    2.30
   6  -4 -11    4.30    2.10
  -6   4 -11    1.50    2.10
  -6  -4  11    3.40    2.10
  -7   4  11    3.10    2.30
   7  -4  11    3.10    2.30
  -7  -4 -11    4.90    3.00
   7   4 -11    4.10    3.40
   7  -4 -11    6.20    2.70
   7   4  11    8.70    3.00
  -7   4 -11    5.60    2.70
  -7  -4  11    2.90    2.60
   8   4 -11    1.90    4.40
   8  -4  11    2.20    3.10
  -8  -4 -11    3.40    3.80
   8   4  11    2.20    3.80
  -8  -4  11    2.80    3.30
  -8   4 -11    0.30    3.40
   0  -5 -11    4.90    1.40
   0  -5  11    5.00    1.30
   0   5  11    3.70    1.30
   0   5 -11    5.60    1.80
   0  -5  11    5.00    1.20
   1  -5  11   10.80    1.50
  -1  -5 -11   12.00    1.90
   1  -5  11    8.60    1.60
   1   5 -11    9.50    2.10
  -1   5  11   10.90    1.70
  -1   5 -11   10.40    2.10
   1  -5 -11   12.10    1.70
  -1  -5  11   13.20    1.40
   1   5  11   13.40    1.70
  -1  -5  11    9.00    1.60
   2   5 -11   61.39    5.70
  -2  -5 -11   52.59    5.40
  -2   5  11   61.99    5.50
  -2  -5 -11   60.49    5.60
   2  -5  11   69.99    5.50
   2  -5  11   54.09    5.50
   2   5  11   53.89    5.50
   2  -5 -11   55.59    5.40
  -2  -5  11   59.29    5.50
  -2   5 -11   58.99    5.70
  -3  -5 -11    6.60    1.70
  -3  -5 -11    4.40    1.60
   3  -5  11    2.00    1.40
   3   5 -11    7.00    2.10
  -3   5  11    3.70    1.50
   3   5  11    5.40    1.60
   3  -5 -11    7.20    1.50
  -3   5 -11    6.30    1.90
  -3  -5  11    3.00    1.50
  -4   5  11   49.99    5.20
  -4  -5 -11   54.89    5.30
   4   5 -11   54.69    5.70
   4  -5  11   51.89    5.20
  -4  -5 -11   57.59    5.40
   4   5  11   51.39    5.40
  -4  -5  11   51.39    5.30
   4  -5 -11   54.29    5.20
  -4   5 -11   57.19    5.50
  -5  -5 -11   12.10    2.60
  -5   5  11    6.40    2.00
   5  -5  11    6.80    2.00
   5   5 -11   13.80    3.00
  -5   5 -11   10.20    2.50
   5   5  11    8.60    2.40
  -5  -5  11    9.30    2.30
   5  -5 -11   10.20    2.00
   6  -5  11    4.70    2.10
   6   5 -11    2.70    2.90
  -6   5  11    8.80    2.30
  -6  -5 -11    4.90    2.70
  -6  -5  11    3.20    2.10
  -6   5 -11    5.30    2.30
   6   5  11   10.30    2.70
   6  -5 -11    5.80    2.10
  -7  -5 -11    6.70    3.30
   7   5 -11    1.90    3.60
  -7   5  11    3.60    2.40
   7  -5  11    1.20    2.40
  -7  -5  11    6.00    2.70
   7   5  11    7.10    3.10
  -7   5 -11    2.50    2.90
   8   5 -11   11.60    4.80
  -8  -5 -11   14.90    4.30
   8  -5  11    5.70    3.50
  -8  -5  11   10.40    3.70
  -8   5 -11    9.10    5.30
   8   5  11   16.40    7.20
   0  -6 -11   50.49    5.40
   0  -6  11   60.19    5.20
   0   6  11   51.29    5.30
   0   6 -11   64.59    5.70
   0  -6  11   56.39    5.20
  -1  -6 -11   25.90    2.70
  -1   6  11   21.20    2.60
   1   6 -11   19.90    3.00
   1  -6  11   19.80    2.40
   1  -6  11   22.30    2.50
   1  -6 -11   27.50    2.70
  -1   6 -11   21.10    2.90
  -1  -6  11   23.10    2.60
   1   6  11   22.00    2.60
  -2   6  11   67.99    6.30
  -2  -6 -11   67.79    6.40
   2   6 -11   69.39    6.60
   2  -6  11   68.89    6.30
  -2  -6  11   66.09    6.30
  -2   6 -11   67.49    6.50
   2   6  11   65.79    6.30
   2  -6 -11   70.89    6.30
   3   6 -11   23.90    3.40
  -3   6  11   19.90    2.90
  -3  -6 -11   31.70    3.10
   3  -6  11   22.20    2.90
   3  -6 -11   31.40    3.10
  -3  -6  11   24.90    2.90
  -3   6 -11   24.30    3.10
   3   6  11   24.20    3.00
  -4   6  11   22.80    2.70
   4  -6  11   15.80    2.50
   4   6 -11   22.30    3.30
  -4  -6 -11   21.70    2.90
  -4  -6 -11   23.70    2.90
   4  -6 -11   17.90    2.60
  -4   6 -11   17.50    2.90
   4   6  11   18.90    2.80
  -4  -6  11   18.90    2.70
  -5   6  11    5.20    2.00
   5   6 -11    6.20    2.90
   5  -6  11    4.80    1.90
  -5  -6 -11    5.00    2.30
  -5   6 -11    3.40    2.40
   5   6  11    8.50    2.40
  -5  -6  11    6.90    2.10
   5  -6 -11    9.80    2.20
   6  -6  11   92.49    8.70
  -6  -6 -11   98.09    9.00
  -6   6  11   89.99    8.60
   6   6 -11   86.79    9.10
  -6  -6  11   81.99    8.70
   6  -6 -11  102.19    8.70
  -6   6 -11   81.79    8.80
   6   6  11   99.29    8.80
   7   6 -11    0.30    3.70
  -7  -6 -11    0.80    3.20
   7  -6  11    2.90    2.60
  -7   6  11    0.20    2.60
   7   6  11    7.60    3.10
  -7  -6  11    0.60    2.60
  -7   6 -11    0.40    3.00
  -8  -6 -11   -1.30    3.90
  -8   6  11    1.00    3.50
  -8  -6  11    2.10    3.50
   0   7  11   26.80    3.10
   0  -7  11   26.50    3.10
   0  -7  11   30.70    3.30
   0  -7 -11   32.30    3.40
   0   7 -11   29.60    3.60
  -1   7  11   35.00    3.60
   1  -7  11   33.70    3.40
   1   7 -11   35.40    4.00
   1  -7  11   28.80    3.40
  -1  -7 -11   35.10    3.70
  -1   7 -11   33.30    4.00
  -1  -7  11   35.10    3.60
   1  -7 -11   33.80    3.70
   1   7  11   28.90    3.50
   2  -7  11   94.69    8.70
  -2  -7 -11   98.09    8.80
  -2   7  11   90.19    8.70
   2   7 -11   98.09    9.00
   2  -7 -11   99.79    8.80
   2   7  11   97.39    8.70
  -2   7 -11   95.99    8.90
  -2  -7  11   94.89    8.70
  -3  -7 -11   49.99    5.10
  -3   7  11   52.09    5.00
   3   7 -11   59.69    5.60
  -3   7 -11   49.30    5.30
   3  -7 -11   46.90    5.00
   3   7  11   52.89    5.10
  -3  -7  11   41.70    5.00
   4  -7  11   38.40    4.00
   4   7 -11   26.20    4.30
  -4   7  11   35.70    3.90
  -4  -7 -11   37.60    4.10
  -4  -7  11   34.30    3.90
   4   7  11   34.90    3.90
  -4   7 -11   32.70    4.10
   4  -7 -11   39.20    4.00
   5  -7  11   13.00    2.70
  -5   7  11   14.00    2.50
   5   7 -11   16.70    3.40
   5  -7 -11   17.30    2.60
  -5   7 -11   13.20    2.90
   5   7  11   18.60    2.80
  -5  -7  11    8.50    2.40
  -6   7  11   17.40    3.10
   6   7 -11   17.10    3.90
   6  -7  11   10.80    2.80
   6  -7 -11   18.90    3.10
  -6  -7  11   16.00    3.00
   6   7  11   21.40    3.30
  -6   7 -11   18.80    3.30
   7  -7  11    1.50    2.70
   7   7 -11   -1.50    4.00
  -7   7  11    0.60    2.80
  -7  -7 -11    3.20    3.60
  -7  -7  11    1.50    3.00
  -7   7 -11    3.50    3.20
  -8  -7 -11    6.40    4.70
  -8   7  11    5.70    3.70
   0   8  11   13.60    2.10
   0  -8  11   10.10    1.90
   0   8 -11    6.40    2.50
   0  -8 -11   14.50    2.30
  -1  -8 -11   89.69    7.90
   1  -8  11   80.69    7.60
   1   8 -11   84.69    8.00
  -1   8  11   79.99    7.70
   1  -8  11   84.09    7.50
   1  -8 -11   88.79    7.80
  -1   8 -11   74.49    7.90
   1   8  11   83.39    7.70
  -1  -8  11   86.29    7.70
  -2   8  11   50.59    5.40
   2  -8  11   49.10    5.30
  -2  -8 -11   55.89    5.70
   2   8 -11   61.19    5.90
   2  -8 -11   56.99    5.50
  -2  -8  11   63.39    5.50
   2   8  11   54.79    5.50
  -2   8 -11   58.79    5.80
  -3  -8 -11   72.79    7.50
   3  -8  11   82.59    7.40
  -3   8  11   75.09    7.40
   3   8 -11   85.79    8.00
  -3  -8  11   73.89    7.40
   3  -8 -11   89.19    7.50
   3   8  11   82.29    7.40
  -3   8 -11   71.69    7.60
   4   8 -11   27.10    4.00
   4  -8  11   22.70    3.40
  -4  -8 -11   26.70    3.70
  -4   8  11   28.00    3.40
   4   8  11   31.20    3.60
  -4   8 -11   27.50    3.80
  -4  -8  11   24.40    3.40
   4  -8 -11   35.10    3.60
  -5   8  11   26.00    3.50
   5  -8  11   28.90    3.60
   5   8 -11   29.00    4.30
  -5  -8  11   21.50    3.40
  -5   8 -11   19.10    3.90
   5   8  11   37.30    3.90
   5  -8 -11   33.50    3.70
   6  -8  11    1.70    2.80
   6   8 -11   -0.70    3.40
  -6   8  11    0.00    2.60
   6  -8 -11    1.70    2.70
  -6  -8  11   -1.30    2.40
  -6   8 -11    1.50    3.00
   6   8  11    1.00    3.00
   7   8 -11    3.30    4.60
  -7   8  11    6.90    3.20
   7  -8  11    4.80    2.90
  -7   8 -11    4.70    3.50
  -7  -8  11    0.10    3.00
   0  -9  11    7.40    2.00
   0   9  11   13.00    2.10
   0  -9 -11    8.60    2.30
   0   9 -11    5.70    2.80
  -1  -9 -11   57.59    6.70
  -1   9  11   69.19    6.50
   1   9 -11   64.49    7.10
   1  -9  11   71.39    6.50
   1   9  11   67.59    6.50
   1  -9 -11   74.09    6.70
  -1   9 -11   74.49    7.00
  -1  -9  11   67.79    6.50
   2  -9  11   17.60    2.60
  -2   9  11   17.10    2.70
  -2  -9 -11   23.30    3.20
   2   9 -11   20.50    3.60
   2  -9 -11   23.80    3.20
   2   9  11   21.60    2.90
  -2  -9  11   20.10    2.80
  -2   9 -11   16.00    3.20
  -3   9  11   30.00    3.70
   3  -9  11   33.10    3.70
   3   9 -11   21.50    4.00
  -3  -9 -11   36.10    4.00
  -3   9 -11   33.40    4.10
   3   9  11   44.70    4.00
  -3  -9  11   28.50    3.70
   3  -9 -11   33.00    3.90
  -4  -9 -11   88.89    7.90
   4  -9  11   84.89    7.70
  -4   9  11   78.19    7.70
   4   9 -11   73.99    8.10
  -4  -9  11   75.59    7.70
   4   9  11   91.09    7.80
   4  -9 -11   87.89    7.90
  -4   9 -11   67.09    7.80
  -5  -9 -11   11.20    3.00
   5   9 -11    7.90    3.50
  -5   9  11    6.50    2.50
   5  -9  11    7.20    2.60
  -5  -9  11    9.40    2.60
   5   9  11    4.40    2.70
   5  -9 -11    6.50    2.80
  -5   9 -11   10.00    3.20
   6   9 -11   11.00    4.00
  -6   9  11   18.20    3.40
   6  -9  11    7.40    3.20
   6  -9 -11    9.30    3.90
  -6   9 -11    8.00    3.40
  -6  -9  11    8.50    2.80
  -7   9  11    1.00    3.30
  -7  -9  11    4.20    4.00
   0 -10 -11   49.00    5.00
   0  10  11   37.70    4.60
   0  10 -11   37.60    5.10
   0 -10  11   49.60    4.70
  -1 -10 -11  176.38   15.70
   1 -10  11  191.48   15.70
  -1  10  11  168.48   15.50
  -1  10 -11  152.18   15.80
   1  10  11  165.28   15.50
   1 -10 -11  203.48   15.70
   2 -10  11   21.80    2.90
  -2  10  11   21.30    2.90
  -2 -10 -11   27.50    3.40
   2  10 -11    9.70    3.40
  -2 -10  11   22.10    3.00
   2 -10 -11   22.50    3.20
   2  10  11   19.20    3.00
  -2  10 -11   22.10    3.60
  -3 -10 -11   22.20    3.70
  -3  10  11   30.80    3.50
   3  10 -11   21.70    4.10
   3 -10  11   25.20    3.40
   3 -10 -11   31.60    3.80
  -3 -10  11   26.30    3.40
  -3  10 -11   23.90    3.80
   3  10  11   29.80    3.60
  -4 -10 -11   13.30    3.10
   4 -10  11   11.40    2.60
  -4  10  11   10.60    2.80
   4  10 -11   19.30    4.10
  -4 -10  11    6.70    2.40
   4  10  11    8.10    2.80
   4 -10 -11   14.30    3.10
  -4  10 -11    8.20    3.00
  -5  10  11   18.50    3.40
  -5 -10 -11   22.50    3.70
   5 -10  11   21.70    3.50
   5  10 -11    7.30    4.10
   5 -10 -11   24.10    3.90
  -5 -10  11   17.30    3.40
  -5  10 -11   16.80    3.80
   6 -10  11   10.50    3.60
  -6  10  11   16.60    3.80
   6  10 -11   14.60    4.90
  -6 -10  11   13.10    3.30
  -6  10 -11   12.80    4.10
   0  11  11    3.70    2.10
   0 -11  11    2.80    2.20
   0  11 -11    4.70    3.10
   0 -11 -11   -2.10    2.50
  -1 -11 -11    3.70    2.60
   1  11 -11    6.30    3.20
  -1  11  11    1.60    2.10
  -1 -11  11    1.20    2.30
   1  11  11    2.80    2.20
  -1  11 -11    6.10    3.00
   1 -11 -11    0.40    2.40
   2  11 -11   -1.40    3.00
  -2 -11 -11   -2.10    2.60
  -2  11  11   -0.80    2.10
   2 -11 -11   -0.50    2.50
   2  11  11   -1.40    2.20
  -2 -11  11   -0.20    2.00
  -2  11 -11    3.40    2.80
   3  11 -11    3.20    3.60
   3 -11  11    9.30    2.60
  -3  11  11   14.00    2.60
  -3 -11 -11   19.50    3.30
  -3  11 -11   11.20    3.20
   3 -11 -11   16.00    3.20
  -3 -11  11   10.70    2.60
   3  11  11   13.20    2.80
  -4 -11 -11    7.10    3.10
   4  11 -11   -1.10    3.90
   4 -11  11    4.20    2.60
  -4  11  11    5.80    2.80
   4  11  11    2.70    2.90
  -4  11 -11    4.40    3.00
  -4 -11  11    3.60    2.40
   4 -11 -11    1.10    2.90
   5  11 -11    2.60    4.50
  -5  11  11    4.10    3.20
  -5 -11 -11    2.00    3.40
   5 -11  11   -1.60    2.90
  -5 -11  11    1.30    2.80
   5 -11 -11    3.40    3.50
  -5  11 -11    2.40    3.50
   6 -11  11    8.10    3.80
  -6  11 -11    8.70    4.20
   0  12  11    3.00    2.40
   0 -12 -11    4.80    2.70
   0  12 -11   -0.30    3.20
   0 -12  11    2.90    2.50
  -1 -12 -11   24.80    3.80
   1  12 -11   12.10    4.10
  -1  12  11   20.30    3.20
  -1  12 -11   13.00    3.70
   1  12  11   21.70    3.30
  -1 -12  11   30.00    3.50
   1 -12 -11   23.90    3.70
   2  12 -11    0.50    3.60
  -2 -12 -11    0.90    2.90
  -2  12  11    0.70    2.40
   2  12  11    5.90    2.60
   2 -12 -11   -2.00    2.80
  -2  12 -11    2.30    3.10
  -2 -12  11    3.50    2.60
  -3 -12 -11   36.90    4.60
  -3  12  11   33.30    4.00
   3  12 -11   19.30    4.90
   3 -12 -11   34.30    4.50
  -3 -12  11   26.40    3.90
  -3  12 -11   18.10    4.40
   3  12  11   35.60    4.10
  -4  12  11   15.60    3.30
   4  12 -11    7.50    4.40
   4 -12  11   15.00    3.20
  -4 -12 -11   22.60    3.90
  -4 -12  11   13.50    3.20
   4 -12 -11   20.30    4.10
  -4  12 -11   15.50    3.80
   5 -12  11    8.40    3.50
   5  12 -11    9.20    5.20
  -5  12  11    7.10    3.50
  -5 -12 -11   18.90    4.30
  -5  12 -11    8.50    4.30
   5 -12 -11    0.50    4.20
  -5 -12  11    4.50    3.10
   0  13  11    3.50    2.70
   0 -13 -11   -2.00    2.90
   0  13 -11    3.40    3.80
   0 -13  11    3.30    2.90
   1  13 -11    0.00    3.90
  -1 -13 -11    2.30    3.30
  -1  13  11    3.40    2.80
   1 -13 -11    3.70    3.30
  -1 -13  11    5.40    2.90
   1  13  11    5.90    2.90
  -1  13 -11    8.90    3.70
  -2 -13 -11    9.20    3.50
  -2  13  11    1.40    2.70
   2  13 -11    0.10    4.20
   2 -13 -11    3.30    3.40
  -2 -13  11    1.00    2.90
  -2  13 -11    6.90    3.60
   2  13  11    6.40    3.00
   3  13 -11    2.00    4.10
  -3 -13 -11   -4.50    3.50
  -3  13  11    4.20    3.00
  -3 -13  11    2.70    2.80
  -3  13 -11    1.30    3.70
   3 -13 -11    2.20    3.80
   4  13 -11    4.50    5.00
  -4 -13 -11    1.60    3.80
  -4  13  11    2.00    3.20
  -4  13 -11    1.70    3.90
   4 -13 -11   -0.80    4.10
  -4 -13  11    2.00    3.10
   5 -13  11    3.60    3.80
  -5 -13 -11    8.50    4.40
   0 -14 -11    0.20    3.50
   0  14 -11    5.50    4.20
   0  14  11    3.80    3.00
  -1 -14 -11    0.80    3.70
  -1  14  11   -0.30    3.10
   1  14 -11   -0.70    4.40
   1  14  11    4.50    3.30
  -1  14 -11    5.80    4.10
  -1 -14  11    2.90    3.30
   1 -14 -11    2.00    3.60
  -2  14  11    0.50    3.20
  -2 -14 -11   -3.40    3.90
   2  14 -11   -6.20    4.60
  -2 -14  11    2.20    3.40
  -2  14 -11    7.50    4.10
   2  14  11    3.40    3.40
   2 -14 -11    0.20    4.00
   3  14 -11    1.30    4.90
  -3  14  11    1.50    3.50
  -3 -14 -11    4.20    4.20
  -3  14 -11    7.40    4.40
   3 -14 -11   -2.10    4.30
  -3 -14  11    4.20    3.20
   4 -14 -11   -1.80    4.80
  -4  14 -11    6.40    4.80
   0  15  11   -0.60    3.60
   0  15 -11    5.10    5.10
   0 -15 -11   -4.60    4.10
   1  15 -11    5.40    5.40
  -1 -15 -11    3.60    4.30
  -1  15  11    6.90    3.70
  -1  15 -11    4.70    4.60
  -1 -15  11    9.40    3.90
   1  15  11    4.20    3.60
   1 -15 -11    5.00    4.40
   2  15 -11    4.20    5.50
  -2  15  11    1.10    3.80
  -2 -15  11    3.20    3.90
   2 -15 -11   -0.80    4.70
  -2  15 -11    4.00    4.80
   0  16  11   12.50    4.60
  -1 -16  11    1.70    4.60
   0   0  12    0.50    1.00
   0   0 -12    0.70    1.20
   0   0  12    0.20    1.00
   1   0  12   11.70    1.60
  -1   0  12   13.70    1.60
  -1   0  12    7.60    1.50
  -1   0 -12   11.10    1.80
   1   0 -12   11.50    1.80
  -1   0 -12   11.90    1.50
   2   0  12    1.90    1.20
   2   0 -12    0.60    1.30
  -2   0  12    0.30    1.10
  -2   0 -12    1.60    0.90
  -2   0  12    1.30    1.00
  -2   0 -12    1.50    1.40
  -3   0  12    1.90    1.10
  -3   0  12   -1.20    1.20
  -3   0 -12   -0.30    1.50
   3   0  12    1.30    1.30
   3   0 -12    1.10    1.40
   4   0  12    1.90    1.60
  -4   0  12    2.80    1.30
  -4   0  12    1.50    1.50
  -4   0 -12    0.80    1.60
   4   0 -12    0.60    1.70
   5   0 -12    6.00    2.30
  -5   0 -12    7.70    2.20
  -5   0  12    1.40    1.80
   5   0  12    2.10    1.90
  -6   0  12   32.80    3.90
   6   0 -12   34.20    4.30
  -6   0 -12   33.70    4.20
   6   0  12   31.80    4.00
  -7   0 -12   38.10    5.00
  -7   0  12   31.90    4.70
   7   0 -12   52.69    5.40
   7   0  12   44.30    5.00
  -8   0 -12    0.70    3.60
  -8   0  12   -1.50    3.20
   8   0  12    0.70    3.50
   0  -1 -12    7.50    1.50
   0   1 -12    7.70    1.60
   0   1  12    9.50    1.40
   0  -1  12    8.10    1.40
   0  -1  12   11.70    1.40
   0  -1 -12    9.30    1.40
  -1  -1 -12   27.80    2.90
   1   1 -12   26.00    3.00
  -1   1  12   28.30    2.80
   1  -1  12   26.10    2.80
  -1  -1 -12   29.10    2.70
  -1   1  12   26.10    2.80
   1  -1  12   23.00    2.70
  -1  -1  12   27.20    2.70
   1   1  12   29.30    2.80
  -1  -1  12   26.30    2.80
  -1   1 -12   26.70    2.90
   1  -1 -12   27.20    2.90
  -2  -1 -12   34.00    3.90
  -2  -1 -12   50.19    3.80
  -2   1  12   44.10    3.80
  -2   1  12   37.80    3.90
   2  -1  12   44.40    4.00
   2   1 -12   35.80    4.00
  -2  -1  12   33.10    3.90
  -2   1 -12   34.70    4.00
   2  -1 -12   38.90    3.90
  -2   1 -12   45.10    3.70
  -2  -1  12   39.30    3.80
   2   1  12   42.40    4.00
  -3  -1 -12    5.10    1.50
   3   1 -12    1.40    1.60
  -3  -1 -12    1.60    1.10
  -3   1  12    6.30    1.40
  -3   1  12    1.60    1.20
   3  -1  12    3.30    1.40
  -3  -1  12    4.20    1.10
  -3   1 -12    3.50    1.70
  -3  -1  12    2.70    1.40
   3   1  12    2.50    1.50
   3  -1 -12    3.80    1.50
  -4   1  12  141.29   12.60
  -4   1  12  142.09   12.50
   4   1 -12  141.99   12.70
  -4  -1 -12  142.39   12.70
   4  -1  12  140.59   12.60
   4  -1 -12  140.19   12.60
  -4   1 -12  144.59   12.70
   4   1  12  148.99   12.70
  -4  -1  12  133.19   12.60
   5  -1  12   28.40    3.50
  -5  -1 -12   32.00    3.80
  -5   1  12   28.50    3.30
   5   1 -12   33.50    3.80
  -5   1  12   29.00    3.50
  -5   1 -12   27.10    3.60
   5   1  12   29.30    3.50
  -5  -1  12   25.90    3.50
   5  -1 -12   31.30    3.70
   6   1 -12   32.40    4.50
   6  -1  12   35.10    4.20
  -6   1  12   34.60    4.10
  -6  -1 -12   38.70    4.50
  -6   1 -12   32.80    4.30
   6   1  12   40.60    4.30
  -6  -1  12   40.60    4.30
   7   1 -12   20.00    3.80
   7  -1  12   17.90    3.30
  -7   1  12   18.60    3.20
  -7  -1 -12   19.30    3.70
   7   1  12   18.60    3.40
  -7  -1  12   14.10    3.10
  -7   1 -12   20.70    3.60
   8  -1  12   12.80    3.90
   8   1 -12   15.50    4.40
  -8  -1 -12    8.80    4.10
  -8   1  12   12.10    5.40
  -8  -1  12   17.80    3.70
  -8   1 -12   13.80    3.90
   8   1  12   12.70    3.90
   0  -2  12    0.10    0.90
   0  -2 -12    0.00    1.00
   0   2  12   -0.10    1.00
   0   2 -12    1.00    1.40
   0  -2  12   -0.30    1.10
   0  -2 -12    1.60    1.00
   1   2 -12   13.20    1.90
   1  -2  12   11.70    1.60
  -1   2  12   11.60    1.60
  -1  -2 -12   11.10    1.60
   1  -2  12    9.00    1.50
  -1  -2 -12    9.20    1.50
   1  -2 -12   11.40    1.60
   1   2  12   13.20    1.70
  -1  -2  12   13.40    1.50
  -1  -2  12    6.90    1.60
  -1   2 -12    9.00    1.90
   1  -2 -12   10.10    1.50
  -2  -2 -12   14.80    2.00
  -2   2  12   19.30    2.00
   2  -2  12   17.30    2.10
  -2  -2 -12   12.50    2.00
  -2   2  12   14.40    2.10
   2   2 -12   13.10    2.20
   2   2  12   19.90    2.10
  -2   2 -12   16.60    1.80
  -2  -2  12   19.70    1.90
  -2   2 -12   17.20    2.30
  -2  -2  12   14.10    2.10
   2  -2 -12   15.90    2.00
   3   2 -12   12.50    2.10
  -3  -2 -12    9.90    1.90
  -3   2  12   12.30    1.70
   3  -2  12    7.60    1.80
  -3   2  12   11.70    1.80
  -3  -2 -12    9.30    1.70
   3   2  12   14.70    2.00
  -3  -2  12   11.40    1.90
   3  -2 -12    8.20    1.70
  -3   2 -12   10.10    2.10
  -4   2  12   27.30    2.70
   4   2 -12   26.10    3.20
  -4   2  12   19.20    2.80
   4  -2  12   24.10    2.90
  -4  -2 -12   22.60    3.00
  -4  -2  12   21.00    2.80
   4   2  12   26.60    2.90
  -4   2 -12   22.00    3.00
  -5  -2 -12   99.99    8.90
   5  -2  12   96.59    8.80
  -5   2  12   87.39    8.70
   5   2 -12  110.79    9.10
  -5   2  12   91.99    8.60
   5   2  12  100.09    8.80
  -5   2 -12   85.09    8.80
  -5  -2  12   94.49    8.80
   6  -2  12    3.50    1.90
   6   2 -12    7.90    2.90
  -6   2  12    0.60    2.10
  -6  -2 -12    1.40    2.40
  -6  -2  12    1.60    2.10
  -6   2 -12    3.80    2.40
   6   2  12    3.50    2.30
   7  -2  12    1.80    2.40
   7   2 -12   -1.40    3.20
  -7   2  12   -0.60    2.40
  -7  -2 -12   -2.10    2.90
  -7   2 -12    3.50    2.80
   7   2  12   -0.70    2.80
  -7  -2  12    1.00    2.60
  -8  -2 -12    5.50    3.90
   8   2 -12    4.50    4.20
   8  -2  12    1.60    3.20
   8   2  12    1.90    3.70
  -8   2 -12    1.00    3.60
  -8  -2  12   -1.40    3.00
   0  -3 -12    0.00    1.00
   0  -3  12    0.20    1.10
   0  -3  12   -0.20    1.00
   0  -3 -12   -1.00    1.00
   0   3 -12    0.70    1.50
   0   3  12   -0.10    1.10
  -1   3  12  114.49    9.90
   1   3 -12  105.29   10.00
  -1  -3 -12  107.89    9.80
   1  -3  12  121.59    9.90
  -1  -3 -12  115.09    9.90
   1  -3  12  102.49    9.90
  -1  -3  12  109.39    9.90
   1  -3 -12  120.89    9.90
   1   3  12  108.89    9.90
  -1   3 -12  108.29   10.00
  -1  -3  12  117.69    9.80
   2  -3  12   32.40    3.50
  -2   3  12   41.80    3.70
   2  -3  12   34.70    3.80
  -2  -3 -12   42.00    3.70
   2   3 -12   31.50    4.00
  -2  -3 -12   33.90    3.70
   2   3  12   40.40    3.80
  -2  -3  12   40.50    3.50
   2  -3 -12   37.90    3.70
  -2  -3  12   41.70    3.80
  -2   3 -12   36.00    4.00
   3   3 -12  169.18   14.10
   3  -3  12  152.78   13.90
  -3  -3 -12  147.99   13.90
  -3   3  12  154.88   13.80
  -3  -3 -12  157.98   13.80
  -3   3 -12  155.68   14.00
   3  -3 -12  163.08   13.90
  -3  -3  12  164.08   13.90
   3   3  12  154.98   13.90
  -4   3  12    3.30    1.50
  -4  -3 -12    3.10    1.80
   4   3 -12   -0.30    2.00
   4  -3  12    0.30    1.50
   4   3  12    0.50    1.60
  -4  -3  12    0.20    1.60
   4  -3 -12    1.00    1.50
  -4   3 -12    0.00    1.90
   5  -3  12   11.00    2.20
   5   3 -12   12.80    2.80
  -5   3  12   11.30    2.00
  -5  -3 -12   10.40    2.50
  -5   3 -12    9.10    2.40
   5  -3 -12    9.20    2.10
  -5  -3  12    9.50    2.30
   5   3  12   10.20    2.30
   6  -3  12    5.40    2.30
   6   3 -12   10.30    3.20
  -6  -3 -12   15.20    3.00
  -6   3  12   13.50    2.50
   6  -3 -12   12.90    2.50
  -6   3 -12   11.80    2.70
  -6  -3  12   11.70    2.60
   6   3  12   12.40    2.70
   7   3 -12   16.50    3.90
   7  -3  12    9.80    2.70
  -7  -3 -12   17.00    3.50
   7  -3 -12    9.30    2.80
  -7  -3  12    9.00    2.90
   7   3  12   12.20    3.10
  -7   3 -12    7.10    3.00
  -8  -3 -12   18.80    4.40
   8   3 -12   19.40    4.90
   8  -3  12    9.00    3.50
  -8   3 -12   14.10    4.20
  -8  -3  12   14.20    3.80
   8   3  12   19.90    4.20
   0   4  12   85.69    8.40
   0  -4  12   88.39    8.40
   0  -4  12  101.59    8.30
   0  -4 -12  100.59    8.40
   0   4 -12   90.99    8.60
   1  -4  12   26.60    2.90
  -1   4  12   28.90    3.00
  -1  -4 -12   31.60    3.10
   1  -4  12   33.20    3.00
   1   4 -12   27.20    3.40
  -1  -4  12   31.50    2.80
   1   4  12   28.70    3.10
  -1   4 -12   26.20    3.30
  -1  -4  12   25.50    3.00
   1  -4 -12   28.50    3.00
  -2  -4 -12   28.80    2.90
   2  -4  12   27.30    3.20
  -2  -4 -12   24.80    2.90
  -2   4  12   27.80    2.90
   2   4 -12   23.50    3.20
   2  -4  12   27.90    2.90
  -2   4 -12   26.90    3.20
   2   4  12   26.90    3.00
  -2  -4  12   22.50    2.80
   2  -4 -12   26.20    2.80
   3   4 -12   45.00    5.10
  -3  -4 -12   50.69    4.80
  -3  -4 -12   47.90    4.80
  -3   4  12   44.20    4.70
   3  -4  12   50.19    4.80
   3   4  12   45.00    4.80
  -3  -4  12   50.89    4.80
   3  -4 -12   49.50    4.80
  -3   4 -12   55.29    5.00
  -4  -4 -12   62.19    5.70
   4   4 -12   58.49    5.80
  -4   4  12   49.30    5.40
   4  -4  12   58.19    5.50
   4   4  12   54.49    5.60
   4  -4 -12   58.89    5.50
  -4  -4  12   53.99    5.50
  -4   4 -12   53.99    5.60
  -5   4  12   17.00    2.50
  -5  -4 -12   15.80    2.90
   5   4 -12   17.70    3.20
   5  -4  12   20.60    2.70
   5  -4 -12   16.20    2.50
  -5   4 -12   12.60    2.70
  -5  -4  12    9.90    2.50
   5   4  12   17.20    2.70
  -6  -4 -12   18.70    3.30
   6   4 -12   15.00    3.50
   6  -4  12   14.20    2.90
  -6   4  12   23.80    3.00
   6   4  12   20.10    3.20
   6  -4 -12   23.90    3.00
  -6  -4  12   20.20    3.00
  -6   4 -12   15.10    3.10
  -7  -4 -12   12.10    3.50
   7  -4  12    6.60    2.70
   7   4 -12    9.90    3.90
   7  -4 -12    5.50    2.80
  -7   4 -12    6.80    3.00
  -7  -4  12    6.60    3.00
   7   4  12    8.90    3.20
   8  -4  12    7.50    3.90
  -8  -4 -12    4.30    4.20
   8   4 -12    2.80    4.70
  -8  -4  12    2.20    3.50
   8   4  12    1.40    3.90
   0   5  12   54.79    5.10
   0  -5  12   48.10    5.10
   0  -5 -12   58.39    5.20
   0  -5  12   56.39    5.00
   0   5 -12   55.69    5.40
   1  -5  12   21.80    2.80
  -1   5  12   28.10    3.00
   1   5 -12   30.20    3.50
  -1  -5 -12   32.70    3.20
   1  -5  12   29.60    3.00
  -1   5 -12   30.40    3.40
   1   5  12   25.20    3.00
  -1  -5  12   24.10    2.90
   1  -5 -12   30.40    3.00
  -2   5  12   62.79    7.10
   2  -5  12   80.79    7.10
   2   5 -12   89.19    7.40
  -2  -5 -12   82.09    7.10
  -2   5 -12   78.09    7.30
   2  -5 -12   86.09    7.10
  -2  -5  12   72.99    7.10
   2   5  12   73.49    7.10
   3   5 -12    6.80    2.30
  -3   5  12    5.10    1.60
  -3  -5 -12    5.30    1.70
   3  -5  12    2.80    1.50
  -3  -5 -12    4.30    1.80
   3   5  12    5.80    1.70
   3  -5 -12    6.30    1.60
  -3  -5  12    5.30    1.70
  -3   5 -12    5.80    2.00
  -4  -5 -12   16.10    2.40
  -4   5  12    8.70    2.00
  -4  -5 -12   14.70    2.40
   4  -5  12    6.60    2.10
   4   5 -12   14.60    2.80
   4   5  12    9.90    2.20
  -4   5 -12    8.90    2.50
  -4  -5  12    8.10    2.20
   4  -5 -12   13.80    2.00
   5  -5  12   14.30    2.60
   5   5 -12   20.80    3.40
  -5  -5 -12   18.80    3.00
  -5   5  12   18.20    2.60
  -5   5 -12   12.00    2.80
   5  -5 -12   17.70    2.50
  -5  -5  12   10.50    2.40
   5   5  12   17.70    2.80
  -6  -5 -12   18.40    3.30
   6  -5  12   16.50    2.80
   6   5 -12   20.60    3.70
  -6   5  12   19.30    2.90
  -6   5 -12   17.30    3.10
  -6  -5  12    9.50    2.70
   6  -5 -12   11.30    2.60
   6   5  12   20.90    3.20
   7   5 -12    1.30    3.70
  -7  -5 -12   -0.70    3.10
   7  -5  12   -0.80    2.60
  -7   5  12    1.80    2.60
  -7   5 -12    2.00    3.00
  -7  -5  12    1.60    2.70
   7  -5 -12    3.10    2.60
   7   5  12    0.70    3.20
   8   5 -12   11.10    5.00
  -8  -5 -12   11.20    4.50
   8   5  12   14.30    4.60
  -8  -5  12   14.80    4.00
   0   6  12  435.26   39.60
   0  -6  12  453.45   39.50
   0  -6 -12  467.15   39.60
   0  -6  12  469.85   39.60
   1  -6  12    5.30    1.50
  -1  -6 -12    7.50    1.90
   1   6 -12    7.90    2.30
  -1   6  12    8.90    1.70
   1  -6  12    7.40    1.50
  -1  -6  12    7.30    1.60
   1  -6 -12    9.80    1.80
  -1   6 -12    8.40    2.20
   1   6  12    5.70    1.70
   2  -6  12  182.08   16.00
  -2  -6 -12  176.78   16.00
  -2   6  12  173.08   16.00
   2   6  12  182.18   16.00
  -2  -6  12  182.38   16.00
  -2   6 -12  182.38   16.10
   2  -6 -12  191.68   16.00
  -3  -6 -12   92.99    8.60
   3  -6  12   91.99    8.60
   3   6 -12  100.19    9.00
  -3   6  12   85.99    8.50
  -3  -6  12   99.59    8.60
   3  -6 -12   95.09    8.60
   3   6  12   98.09    8.60
  -3   6 -12   87.49    8.70
   4   6 -12    7.50    2.70
  -4   6  12    7.60    2.00
  -4  -6 -12    6.30    2.20
   4  -6  12    8.40    2.00
   4   6  12    7.30    2.10
  -4   6 -12    5.10    2.30
   4  -6 -12    9.50    2.00
  -4  -6  12    6.60    1.90
  -5   6  12    1.30    1.90
   5  -6  12   -1.00    1.80
   5   6 -12    0.00    2.70
   5   6  12    0.40    2.20
  -5   6 -12    1.00    2.30
   5  -6 -12    1.90    2.00
  -5  -6  12   -0.20    1.90
  -6  -6 -12    8.10    3.00
   6   6 -12    5.20    3.60
  -6   6  12    6.30    2.60
   6  -6  12    6.60    2.50
   6  -6 -12    7.30    2.50
  -6   6 -12    4.60    2.80
   6   6  12   14.60    3.00
  -6  -6  12    9.40    2.50
   7  -6  12   -2.10    2.80
   7   6 -12    0.30    4.00
  -7  -6 -12    1.90    3.40
  -7   6  12    2.00    2.80
  -7   6 -12   -0.10    3.10
   7   6  12    0.00    3.20
  -7  -6  12   -0.50    2.80
  -8  -6 -12   10.20    4.80
   0   7 -12  196.98   17.70
   0  -7  12  198.18   17.40
   0   7  12  191.88   17.40
   0  -7 -12  208.88   17.50
   1  -7  12   53.69    5.10
   1   7 -12   56.19    5.80
   1  -7  12   59.69    5.10
  -1  -7 -12   54.79    5.40
  -1   7  12   45.90    5.20
  -1  -7  12   49.10    5.20
   1  -7 -12   55.49    5.40
  -1   7 -12   58.29    5.50
   1   7  12   51.69    5.20
   2  -7  12   16.50    2.40
  -2   7  12   17.10    2.60
  -2  -7 -12   27.00    2.90
   2   7 -12   22.00    3.20
   2  -7 -12   18.60    2.60
  -2   7 -12   23.90    3.00
   2   7  12   21.80    2.60
  -2  -7  12   12.80    2.40
   3   7 -12   37.80    4.40
  -3  -7 -12   37.10    4.00
  -3   7  12   34.80    3.80
   3  -7  12   33.80    3.70
   3   7  12   33.00    3.80
   3  -7 -12   34.90    3.90
  -3   7 -12   33.70    4.00
  -3  -7  12   28.40    3.70
   4  -7  12    8.10    2.40
  -4   7  12   17.70    2.60
  -4  -7 -12   20.40    3.00
   4   7 -12   22.40    3.40
  -4  -7  12   15.20    2.60
   4   7  12   20.30    2.90
  -4   7 -12   22.40    3.20
   4  -7 -12   18.20    2.70
   5  -7  12    2.70    2.10
   5   7 -12    1.60    2.90
  -5   7  12    0.60    2.00
  -5  -7  12    4.30    2.20
   5   7  12    1.30    2.40
  -5   7 -12   -2.00    2.60
   5  -7 -12   -1.40    2.10
  -6   7  12    3.30    2.50
   6   7 -12    1.90    3.50
   6  -7  12    1.60    2.30
   6  -7 -12    0.80    2.50
  -6  -7  12    3.70    2.50
  -6   7 -12    1.40    2.80
   6   7  12    0.80    2.80
   7   7 -12    7.00    4.70
   7  -7  12    9.80    3.30
  -7   7  12   13.50    3.50
  -7   7 -12    7.60    3.50
   7   7  12   13.20    4.10
  -7  -7  12   11.00    3.20
   0  -8  12   10.90    2.00
   0  -8 -12   10.00    2.30
   0   8  12   12.50    2.10
   0   8 -12   11.60    2.90
  -1  -8 -12   94.49    8.30
   1  -8  12   82.19    8.10
  -1   8  12   88.19    8.10
   1   8 -12   85.09    8.60
   1  -8  12   88.79    8.00
   1   8  12   88.99    8.10
   1  -8 -12   93.79    8.30
  -1  -8  12   94.19    8.20
  -1   8 -12   80.19    8.40
  -2  -8 -12  124.29   11.10
  -2   8  12  112.09   11.00
   2  -8  12  122.59   10.90
   2   8 -12  123.89   11.30
  -2  -8  12  120.09   11.00
   2  -8 -12  131.29   11.10
   2   8  12  128.09   11.00
  -2   8 -12  113.79   11.20
  -3  -8 -12   29.60    3.80
  -3   8  12   32.30    3.70
   3   8 -12   23.80    3.90
   3  -8  12   22.30    3.40
   3   8  12   39.80    3.70
   3  -8 -12   40.10    3.80
  -3   8 -12   29.30    4.00
  -3  -8  12   32.50    3.60
  -4   8  12   41.80    4.70
  -4  -8 -12   52.29    5.00
   4  -8  12   41.60    4.70
   4   8 -12   47.00    5.40
  -4  -8  12   39.80    4.70
   4  -8 -12   49.99    4.90
  -4   8 -12   31.70    4.80
   4   8  12   46.70    4.90
   5   8 -12    1.40    3.10
  -5   8  12    2.00    2.20
   5  -8  12   -0.50    2.00
  -5  -8  12    2.20    2.20
  -5   8 -12    1.60    2.80
   5  -8 -12   -2.10    2.30
   5   8  12    0.70    2.50
   6   8 -12    0.60    3.60
  -6   8  12    0.20    2.80
   6  -8  12    3.70    2.60
  -6  -8  12    5.30    2.70
   6   8  12    3.50    3.20
  -6   8 -12    5.10    3.30
   6  -8 -12    5.00    2.90
   7   8 -12    2.30    4.80
  -7   8  12    4.10    3.60
   7  -8  12    2.30    3.20
  -7   8 -12    4.00    4.60
  -7  -8  12    5.30    3.50
   0  -9  12    3.60    1.80
   0   9  12    2.70    1.80
   0  -9 -12    5.70    2.30
   0   9 -12    2.20    2.60
   1  -9  12   58.39    5.30
  -1  -9 -12   52.39    5.30
  -1   9  12   47.90    5.00
   1   9 -12   48.80    5.70
   1   9  12   42.70    5.00
  -1   9 -12   43.80    5.40
   1  -9 -12   46.30    5.10
  -1  -9  12   49.99    5.00
   2   9 -12    7.20    2.90
   2  -9  12    8.40    2.00
  -2  -9 -12   14.40    2.80
  -2   9  12    8.10    2.30
  -2  -9  12   10.90    2.30
  -2   9 -12   11.40    2.90
   2   9  12   17.20    2.50
   2  -9 -12   11.00    2.60
   3  -9  12   80.79    8.00
  -3   9  12   64.69    8.10
  -3  -9 -12   83.29    8.40
  -3  -9  12   93.29    8.10
   3  -9 -12  113.29    8.40
  -3   9 -12   83.39    8.50
   3   9  12   92.29    8.20
  -4   9  12    0.00    2.20
   4   9 -12   -0.50    3.20
   4  -9  12   -1.20    2.30
  -4  -9 -12   -2.30    2.60
  -4   9 -12   -0.10    2.70
  -4  -9  12    0.30    2.10
   4   9  12    2.10    2.40
   4  -9 -12   -0.10    2.40
  -5   9  12    4.10    2.50
   5   9 -12    0.40    3.30
   5  -9  12    4.00    2.70
  -5  -9  12    5.90    2.50
  -5   9 -12    4.30    3.00
   5   9  12    3.00    2.70
   5  -9 -12    2.30    2.80
   6   9 -12   -3.80    4.10
   6  -9  12   -1.10    2.60
  -6   9  12    3.30    3.10
  -6   9 -12    0.20    3.40
   6  -9 -12   -2.00    3.40
  -6  -9  12    1.30    2.90
   0  10 -12    9.00    3.10
   0 -10  12    5.70    2.10
   0 -10 -12    9.10    2.60
   0  10  12    5.10    2.10
  -1 -10 -12    9.40    2.80
   1  10 -12   19.60    3.50
  -1  10  12    7.40    2.30
   1  10  12    8.20    2.30
   1 -10 -12   12.90    2.70
  -1  10 -12   11.00    3.20
  -1 -10  12   15.30    2.50
  -2 -10 -12    3.80    2.60
   2  10 -12    3.30    3.00
  -2  10  12    6.90    2.10
   2  10  12    8.40    2.30
  -2  10 -12    9.70    3.00
   2 -10 -12    8.30    2.50
  -2 -10  12    6.60    2.20
   3 -10  12   12.90    2.70
   3  10 -12   10.80    3.40
  -3 -10 -12    6.50    2.90
  -3  10  12   11.90    2.60
  -3 -10  12    8.50    2.50
   3 -10 -12   15.10    3.00
  -3  10 -12   18.00    3.40
   3  10  12   11.00    2.70
  -4  10  12    4.40    2.60
  -4 -10 -12    7.90    3.10
   4  10 -12    1.50    3.40
   4 -10  12    9.50    2.70
   4  10  12    3.40    2.60
   4 -10 -12    7.90    3.20
  -4  10 -12    1.80    3.00
  -4 -10  12    5.60    2.40
  -5  10  12   -1.80    2.70
   5  10 -12    0.30    3.90
   5 -10  12   -1.40    2.80
   5  10  12    1.70    3.10
  -5  10 -12    0.10    3.40
  -5 -10  12   -0.40    2.80
   5 -10 -12    1.50    3.30
   6 -10  12   14.20    3.90
  -6  10  12   13.50    3.60
   6  10 -12   10.50    4.70
  -6  10 -12   10.80    4.10
  -6 -10  12    5.10    3.20
   0 -11  12    2.30    2.30
   0  11  12    1.70    2.20
   0  11 -12   -2.50    3.00
   0 -11 -12    0.30    2.60
   1  11 -12   24.90    4.40
  -1 -11 -12   30.30    4.00
  -1  11  12   25.60    3.60
   1  11  12   30.00    3.60
   1 -11 -12   33.30    4.00
  -1  11 -12   32.50    4.30
  -1 -11  12   21.90    3.50
  -2  11  12    2.80    2.30
  -2 -11 -12    4.10    2.90
   2  11 -12    5.90    3.40
   2 -11 -12    7.60    2.90
   2  11  12    4.10    2.40
  -2  11 -12    3.40    3.10
  -2 -11  12    7.40    2.40
  -3  11  12   11.30    2.70
  -3 -11 -12   10.10    3.20
   3  11 -12    9.60    3.90
   3  11  12    8.30    2.80
  -3  11 -12   11.30    3.40
   3 -11 -12   14.10    3.20
  -3 -11  12   13.40    2.70
  -4  11  12   24.20    3.60
   4  11 -12   16.80    4.60
  -4 -11 -12   19.80    3.90
   4 -11  12   15.90    3.40
   4  11  12   25.70    3.80
  -4 -11  12   19.60    3.40
  -4  11 -12   13.30    3.80
   4 -11 -12   31.40    4.10
   5  11 -12    7.30    5.00
   5 -11  12    7.40    3.30
  -5  11  12    7.00    3.40
  -5 -11 -12   10.60    3.70
  -5 -11  12    6.90    3.20
   5 -11 -12    6.80    3.80
  -5  11 -12    7.20    4.00
   6 -11  12   -3.60    4.10
   0 -12 -12   16.00    3.60
   0 -12  12   16.50    3.00
   0  12  12   12.40    2.90
   0  12 -12   12.90    3.90
  -1 -12 -12   11.50    3.40
  -1  12  12   16.20    2.90
   1  12 -12    9.80    4.00
   1  12  12   13.00    2.90
  -1  12 -12   10.10    3.70
  -1 -12  12   17.40    2.90
   1 -12 -12    9.20    3.20
  -2  12  12   -1.10    2.40
   2  12 -12    2.90    3.70
  -2 -12 -12    3.60    3.10
  -2  12 -12    5.30    3.50
   2  12  12    0.70    2.70
  -2 -12  12    5.00    2.50
   2 -12 -12    1.70    3.10
  -3 -12 -12   -0.20    3.40
  -3  12  12    2.80    2.70
   3  12 -12   -1.00    3.60
  -3  12 -12    2.30    3.50
   3 -12 -12    0.70    3.30
  -3 -12  12    3.10    2.60
   3  12  12    5.90    3.00
   4  12 -12    8.20    4.50
   4 -12  12    7.40    3.40
  -4 -12 -12    7.90    3.70
  -4  12  12    7.20    3.20
  -4 -12  12    7.90    3.00
   4 -12 -12    5.50    3.80
  -4  12 -12    7.80    3.80
   5 -12  12    4.40    3.80
  -5 -12 -12    3.30    4.10
   5 -12 -12    7.70    4.30
  -5  12 -12    6.00    4.30
   0 -13 -12    0.40    3.40
   0  13  12    0.30    2.90
   0  13 -12    0.30    3.70
  -1  13  12    7.90    3.10
   1  13 -12   16.00    4.70
  -1 -13 -12   16.40    3.70
  -1 -13  12   11.80    3.00
   1 -13 -12   13.30    3.70
   1  13  12    9.00    3.10
  -1  13 -12   10.90    4.00
  -2  13  12    3.30    2.90
  -2 -13 -12    6.80    3.70
   2  13 -12    4.10    4.30
   2 -13 -12   -0.40    3.50
   2  13  12    5.80    3.20
  -2  13 -12   11.30    3.90
  -2 -13  12    5.40    3.00
   3  13 -12   -1.10    4.40
  -3  13  12   -1.10    3.00
  -3 -13 -12    0.80    3.80
   3 -13 -12    7.30    3.90
  -3  13 -12    2.50    4.10
  -3 -13  12    3.10    3.00
   3  13  12    0.80    3.40
  -4 -13 -12    6.80    4.10
  -4  13  12    4.20    3.90
   4  13 -12    1.40    5.30
  -4  13 -12    9.00    4.30
  -4 -13  12    3.10    3.30
   4 -13 -12    5.00    4.50
  -5 -13 -12   13.00    5.10
   5 -13  12   14.40    4.70
   5 -13 -12   16.80    5.50
   0 -14 -12   11.40    4.10
   0  14  12    7.00    3.30
   0  14 -12    9.50    4.60
   1  14 -12   -1.10    4.70
  -1  14  12    9.50    3.30
  -1 -14 -12    1.90    4.00
   1  14  12    4.60    3.50
   1 -14 -12   -1.70    3.90
  -1  14 -12    3.10    4.10
  -1 -14  12    8.60    3.60
  -2 -14 -12    0.80    4.10
   2  14 -12   -5.30    4.90
  -2  14  12    2.60    3.40
   2 -14 -12   -4.60    4.10
  -2 -14  12    3.30    3.20
   2  14  12    4.00    3.80
  -2  14 -12    5.20    4.40
  -3 -14 -12    2.60    4.40
   3  14 -12   -5.90    6.20
  -3 -14  12    0.30    3.40
  -3  14 -12    6.80    4.50
   3 -14 -12   -0.50    4.40
   0  15 -12    2.50    5.00
   0  15  12    6.10    4.00
   1  15 -12    5.20    5.50
  -1  15  12    5.20    3.90
  -1  15 -12    2.50    4.60
  -1 -15  12    7.40    4.30
   1  15  12    7.30    4.10
  -2 -15  12    2.20    3.80
   0   0 -13    0.20    1.30
   0   0  13    0.20    1.10
   0   0  13   -0.40    1.00
  -1   0  13    4.60    1.20
  -1   0 -13    2.40    1.10
  -1   0 -13    2.40    1.50
  -1   0  13    3.00    1.20
   1   0  13    5.40    1.20
   1   0 -13    2.40    1.50
  -2   0  13    0.20    1.10
   2   0 -13    1.50    1.50
  -2   0 -13    1.40    1.50
  -2   0 -13    1.60    1.00
   2   0  13    2.70    1.30
  -2   0  13    0.80    1.30
  -3   0  13    0.20    1.40
  -3   0 -13    0.80    1.60
   3   0  13    1.10    1.40
  -3   0  13    5.20    1.30
   3   0 -13    1.20    1.60
  -4   0  13    0.40    1.30
  -4   0  13   -0.80    1.50
  -4   0 -13   -1.50    1.60
   4   0  13    2.40    1.70
   4   0 -13   -0.70    1.90
  -5   0 -13   53.19    5.70
   5   0 -13   59.09    5.90
  -5   0  13   55.99    5.60
   5   0  13   54.99    5.70
  -6   0  13   21.30    3.20
  -6   0 -13   23.20    3.60
   6   0 -13   19.90    4.00
   6   0  13   26.80    3.40
   7   0  13   12.40    3.10
  -7   0 -13   13.20    3.50
  -7   0  13   10.50    3.00
   8   0  13   18.10    4.20
  -8   0 -13   18.20    4.50
  -8   0  13   19.00    4.00
   0  -1  13   73.89    6.70
   0   1  13   80.89    6.70
   0  -1  13   70.59    6.70
   0  -1 -13   73.39    6.70
   0   1 -13   68.19    6.80
   0  -1 -13   78.49    6.70
  -1   1  13  112.49   11.30
  -1  -1 -13  132.09   11.30
  -1   1  13  135.79   11.30
   1   1 -13  123.49   11.40
  -1  -1 -13  131.19   11.30
   1  -1  13  137.69   11.30
   1  -1  13  125.19   11.30
  -1   1 -13  127.39   11.40
  -1  -1  13  128.79   11.20
   1  -1 -13  124.99   11.30
   1   1  13  137.89   11.30
  -1  -1  13  121.79   11.30
  -2   1  13   94.39    7.70
   2   1 -13   81.09    7.80
  -2   1  13   81.19    7.60
  -2  -1 -13   82.59    7.70
  -2  -1 -13   84.99    7.60
   2  -1  13   91.79    7.70
   2   1  13   78.59    7.70
  -2   1 -13   80.29    7.80
   2  -1 -13   81.39    7.70
  -2  -1  13   87.79    7.70
  -2   1 -13   88.19    7.60
  -2  -1  13   91.29    7.60
  -3   1  13   35.70    3.30
  -3   1  13   32.50    3.50
  -3  -1 -13   27.90    3.50
   3   1 -13   29.40    3.50
   3  -1  13   33.30    3.60
  -3  -1  13   30.30    3.50
  -3  -1  13   33.40    3.20
   3  -1 -13   25.90    3.50
   3   1  13   35.30    3.60
  -3   1 -13   35.80    3.70
  -4  -1 -13   37.90    3.80
  -4   1  13   32.20    3.40
   4  -1  13   25.40    3.50
  -4   1  13   31.40    3.60
   4   1 -13   33.30    3.90
  -4  -1  13   30.80    3.60
  -4   1 -13   35.30    3.90
   4  -1 -13   27.60    3.60
   4   1  13   35.90    3.70
  -5  -1 -13   39.30    4.50
   5  -1  13   42.20    4.30
   5   1 -13   37.30    4.40
  -5   1  13   39.40    4.20
  -5  -1  13   36.50    4.20
  -5   1 -13   36.00    4.40
   5   1  13   34.50    4.20
   6   1 -13   10.80    3.20
  -6  -1 -13    9.50    2.80
   6  -1  13    9.30    2.60
  -6   1  13    9.50    2.50
  -6  -1  13   11.70    2.40
  -6   1 -13    8.00    2.60
   6   1  13   10.30    2.60
   7  -1  13   24.90    3.70
   7   1 -13   23.20    4.20
  -7   1  13   19.50    3.50
  -7  -1 -13   18.00    3.70
  -7  -1  13   17.30    3.30
   7   1  13   19.20    3.70
  -7   1 -13   20.00    3.80
  -8  -1 -13    3.70    3.90
   8  -1  13   -0.80    3.50
  -8   1  13    0.60    3.40
  -8   1 -13    1.20    3.70
   8   1  13    2.10    3.90
  -8  -1  13    0.30    3.50
   0  -2  13   56.19    5.20
   0  -2 -13   55.69    5.20
   0  -2 -13   54.69    5.20
   0   2 -13   57.99    5.40
   0   2  13   57.19    5.20
   0  -2  13   56.19    5.20
   1  -2  13   87.29    8.30
  -1  -2 -13   95.59    8.40
   1   2 -13   91.39    8.50
  -1   2  13   95.99    8.40
   1  -2  13   98.29    8.40
  -1  -2 -13   90.39    8.30
  -1  -2  13   89.39    8.40
  -1  -2  13   96.09    8.30
   1  -2 -13   99.19    8.40
   1  -2 -13   92.79    8.30
  -1   2 -13   93.39    8.50
   1   2  13   97.89    8.40
   2   2 -13   14.00    2.50
  -2  -2 -13   19.10    2.30
  -2   2  13   19.50    2.20
   2  -2  13   19.10    2.30
  -2  -2 -13   20.20    2.20
   2   2  13   14.50    2.20
  -2  -2  13   20.20    2.30
  -2  -2  13   16.80    2.00
  -2   2 -13   18.00    2.00
  -2   2 -13   18.80    2.50
   3  -2  13   29.70    3.40
  -3   2  13   28.60    3.30
  -3   2  13   36.70    3.50
  -3  -2 -13   27.30    3.40
   3   2 -13   28.40    3.60
  -3  -2 -13   35.90    3.30
  -3  -2  13   30.40    3.40
  -3   2 -13   31.30    3.60
   3   2  13   31.60    3.50
  -4  -2 -13    1.20    1.80
  -4   2  13    2.20    1.50
  -4   2  13    0.10    1.50
   4   2 -13    2.70    2.00
   4  -2  13    1.10    1.70
  -4   2 -13    2.50    2.00
   4   2  13    2.60    1.70
  -4  -2  13    1.70    1.70
   5   2 -13   15.90    3.00
  -5  -2 -13   19.60    2.90
   5  -2  13   12.30    2.40
  -5   2  13   12.50    2.40
  -5   2  13   12.30    2.20
  -5  -2  13   15.90    2.50
  -5   2 -13   12.50    2.60
   5   2  13   10.90    2.50
   6  -2  13    4.50    2.20
  -6   2  13    3.80    2.30
   6   2 -13    5.50    3.00
  -6  -2 -13    5.00    2.60
  -6  -2  13    7.40    2.40
   6   2  13    7.40    2.60
  -6   2 -13    8.60    2.60
   7   2 -13   18.40    4.00
  -7   2  13   14.00    3.20
  -7  -2 -13   21.00    3.80
   7  -2  13   14.90    3.10
  -7   2 -13   15.60    3.50
  -7  -2  13    8.60    3.20
   7   2  13   16.10    3.50
   8  -2  13    7.00    3.80
  -8  -2 -13    9.10    4.20
   8   2 -13   19.00    5.00
  -8  -2  13   14.30    3.70
  -8   2 -13   16.60    4.60
   8   2  13   13.60    4.20
   0  -3  13    4.10    1.30
   0   3  13    4.00    1.30
   0  -3 -13    5.50    1.30
   0  -3  13    4.50    1.20
   0   3 -13    2.40    1.70
  -1  -3 -13   21.10    2.20
   1  -3  13   18.30    2.20
   1  -3  13   18.00    2.10
   1   3 -13   17.70    2.60
  -1  -3 -13   22.90    2.20
  -1   3  13   14.90    2.10
  -1   3 -13   17.60    2.50
  -1  -3  13   15.30    2.20
   1  -3 -13   12.10    2.00
   1   3  13   18.60    2.30
  -1  -3  13   19.70    2.00
  -2  -3 -13   37.60    3.50
   2   3 -13   34.90    3.90
  -2  -3 -13   31.90    3.50
   2  -3  13   33.00    3.70
  -2   3  13   35.70    3.50
   2  -3  13   31.70    3.50
  -2   3 -13   33.10    3.80
   2  -3 -13   32.80    3.50
  -2  -3  13   40.30    3.60
   2   3  13   30.40    3.60
   3  -3  13  167.58   15.40
   3   3 -13  183.78   15.50
  -3  -3 -13  178.38   15.30
  -3  -3 -13  178.88   15.40
  -3   3  13  167.58   15.30
   3   3  13  175.98   15.40
  -3  -3  13  176.58   15.40
  -3   3 -13  164.48   15.40
   3  -3 -13  173.98   15.40
  -4   3  13   10.80    2.10
   4  -3  13   12.80    2.30
  -4  -3 -13   13.90    2.50
   4   3 -13   17.20    2.70
  -4   3 -13   10.60    2.50
   4  -3 -13   11.80    2.10
  -4  -3  13   10.80    2.30
   4   3  13   14.70    2.30
   5  -3  13   13.50    2.40
  -5   3  13   13.30    2.40
   5   3 -13   14.30    3.10
  -5  -3 -13   15.00    2.80
   5   3  13    9.60    2.50
  -5   3 -13   12.50    2.60
  -5  -3  13   10.10    2.50
   5  -3 -13   16.00    2.40
   6  -3  13   12.80    2.70
   6   3 -13    9.60    3.30
  -6  -3 -13   16.40    3.10
  -6   3 -13    5.80    2.60
   6  -3 -13   14.70    2.50
   6   3  13    7.00    2.70
  -6  -3  13    5.20    2.50
  -7  -3 -13    3.70    3.20
   7   3 -13   -1.10    3.50
   7  -3  13   -0.60    2.50
  -7   3 -13   -0.40    2.80
  -7  -3  13    0.00    2.60
   7  -3 -13    2.50    2.60
   7   3  13   -3.20    3.00
   8   3 -13    1.50    4.80
  -8  -3 -13    2.20    4.00
  -8  -3  13   -3.30    3.60
   8   3  13   -0.20    4.00
   0   4  13   68.39    6.50
   0  -4  13   74.59    6.40
   0   4 -13   73.19    6.80
   0  -4 -13   74.09    6.50
   0  -4  13   65.79    6.50
  -1   4  13   52.89    4.50
   1  -4  13   43.40    4.40
  -1  -4 -13   51.79    4.50
   1  -4  13   39.10    4.40
   1   4 -13   41.90    4.80
  -1  -4  13   47.60    4.30
   1   4  13   46.10    4.50
  -1  -4  13   45.60    4.50
   1  -4 -13   46.30    4.40
  -1   4 -13   46.80    4.70
  -2   4  13   28.20    3.00
  -2  -4 -13   27.60    3.00
   2  -4  13   20.90    2.90
   2   4 -13   29.00    3.40
   2   4  13   27.80    3.00
   2  -4 -13   24.20    2.90
  -2   4 -13   28.70    3.30
  -2  -4  13   27.10    3.00
  -3  -4 -13   39.20    3.90
   3   4 -13   40.70    4.30
   3  -4  13   33.20    3.80
  -3   4  13   32.40    3.70
  -3  -4 -13   33.30    3.80
  -3   4 -13   33.50    4.10
  -3  -4  13   34.70    3.80
   3  -4 -13   37.00    3.80
   3   4  13   34.00    3.80
  -4  -4 -13   57.19    5.50
   4   4 -13   54.19    5.80
   4  -4  13   57.09    5.40
  -4   4  13   50.99    5.20
   4  -4 -13   52.59    5.30
  -4  -4  13   49.40    5.30
  -4   4 -13   52.09    5.60
   4   4  13   53.49    5.40
   5   4 -13   35.90    4.20
  -5  -4 -13   36.20    3.90
   5  -4  13   25.60    3.50
  -5   4  13   31.00    3.50
   5   4  13   27.90    3.70
   5  -4 -13   33.50    3.60
  -5  -4  13   24.30    3.50
  -5   4 -13   21.20    3.60
   6   4 -13   18.50    3.60
  -6   4  13   12.20    2.70
   6  -4  13   16.00    2.90
  -6  -4 -13   18.20    3.20
   6  -4 -13   13.70    2.80
  -6  -4  13   12.60    2.90
  -6   4 -13    7.10    2.80
   6   4  13   15.60    3.10
   7  -4  13    2.20    2.60
  -7  -4 -13   -0.10    3.30
   7   4 -13    1.60    3.80
  -7   4 -13    2.60    3.10
   7   4  13    0.60    3.20
   7  -4 -13    0.60    2.80
  -7  -4  13    2.60    2.90
  -8  -4 -13    4.90    4.30
   8   4 -13    1.60    4.90
  -8  -4  13    4.40    3.60
   8   4  13    4.60    4.20
   0  -5  13   22.40    2.30
   0   5  13   17.20    2.30
   0  -5 -13   18.40    2.40
   0  -5  13   17.40    2.30
   0   5 -13   18.90    2.80
  -1   5  13    9.20    1.80
   1  -5  13    8.30    1.70
  -1  -5 -13    8.30    2.00
   1  -5  13   13.20    1.80
   1   5 -13   12.40    2.50
  -1  -5  13   14.30    2.00
   1   5  13    8.40    1.80
  -1   5 -13   13.40    2.30
   1  -5 -13    8.90    1.80
   2   5 -13   26.10    3.80
  -2  -5 -13   31.10    3.40
  -2   5  13   31.00    3.40
   2  -5  13   30.70    3.40
  -2   5 -13   31.70    3.70
  -2  -5  13   37.60    3.60
   2  -5 -13   28.50    3.30
   2   5  13   29.40    3.40
   3  -5  13    7.10    1.90
  -3  -5 -13    9.40    2.20
  -3   5  13    6.40    1.90
   3   5 -13   10.80    2.80
   3  -5 -13   11.90    2.00
  -3   5 -13   12.40    2.40
   3   5  13   12.30    2.10
  -3  -5  13   12.80    2.20
   4   5 -13   35.70    5.00
   4  -5  13   45.90    4.90
  -4   5  13   42.10    4.70
  -4   5 -13   51.59    5.00
  -4  -5  13   45.60    4.70
   4   5  13   56.39    4.90
   4  -5 -13   46.00    4.70
   5  -5  13   -1.60    1.80
  -5   5  13    0.80    2.00
   5   5 -13   -0.70    2.50
  -5  -5 -13   -1.60    2.40
   5  -5 -13   -1.50    1.70
  -5  -5  13    0.20    1.90
  -5   5 -13    0.90    2.40
   5   5  13    0.50    2.10
  -6  -5 -13    1.60    2.80
   6  -5  13    1.60    2.40
   6   5 -13    0.10    3.30
  -6   5  13    1.70    2.40
  -6  -5  13    0.90    2.30
  -6   5 -13    1.30    2.50
   6  -5 -13    1.10    2.10
   6   5  13    0.50    2.40
  -7  -5 -13   -3.50    3.40
  -7   5  13    1.80    3.90
   7  -5  13    2.70    3.10
   7   5 -13   -1.00    4.00
   7   5  13   -2.40    3.40
   7  -5 -13    3.10    2.70
  -7  -5  13   -0.40    3.00
  -7   5 -13    1.60    3.20
  -8  -5 -13    4.10    4.40
   8   5  13   13.90    4.90
   0  -6 -13  107.49    9.20
   0  -6  13  106.29    9.00
   0   6 -13  103.39    9.40
   0  -6  13   93.19    9.00
   0   6  13   93.69    9.10
  -1   6  13    8.30    1.80
   1  -6  13    7.00    1.60
  -1  -6 -13    9.30    2.00
   1  -6  13    8.20    1.70
   1   6 -13    9.60    2.50
  -1   6 -13    6.40    2.30
   1  -6 -13    6.60    1.90
   1   6  13    7.00    1.80
  -1  -6  13    8.60    1.80
   2   6 -13   55.49    5.70
  -2  -6 -13   50.99    5.30
   2  -6  13   50.89    5.10
  -2   6  13   45.30    5.10
   2   6  13   55.79    5.20
   2  -6 -13   56.19    5.20
  -2  -6  13   59.89    5.30
  -2   6 -13   50.49    5.40
  -3  -6 -13   11.70    2.30
   3   6 -13    8.60    2.80
   3  -6  13    5.30    1.90
  -3   6  13   12.10    2.10
   3  -6 -13   11.20    2.10
  -3  -6  13   13.30    2.20
   3   6  13    7.10    2.10
  -3   6 -13    7.00    2.30
   4   6 -13   35.40    5.00
  -4  -6 -13   44.30    4.80
  -4   6  13   42.70    4.60
  -4  -6  13   44.10    4.70
  -4   6 -13   42.00    5.00
   4   6  13   44.80    4.70
   4  -6 -13   50.09    4.70
  -5   6  13    2.40    2.30
   5  -6  13    2.50    2.00
   5   6 -13    4.90    3.10
  -5  -6  13    2.30    2.30
   5  -6 -13    6.10    2.20
   5   6  13    9.40    2.50
  -5   6 -13    3.70    2.50
   6  -6  13    7.00    2.60
   6   6 -13    9.70    3.70
  -6   6  13   10.80    2.70
  -6  -6  13    8.70    2.70
   6   6  13    8.30    3.00
   6  -6 -13    0.50    2.50
  -6   6 -13    8.10    2.90
  -7   6  13   10.40    3.40
   7   6 -13   10.80    4.60
   7  -6  13    6.00    3.20
   7  -6 -13   11.80    3.40
  -7   6 -13    5.00    3.20
  -7  -6  13    8.40    3.30
   7   6  13    3.30    3.70
   0   7  13  167.48   15.70
   0  -7  13  186.08   15.70
   0   7 -13  185.58   16.00
   0  -7 -13  173.28   15.80
  -1   7  13   64.89    6.90
   1  -7  13   80.39    6.90
  -1  -7 -13   70.79    7.00
   1   7 -13   78.99    7.40
   1  -7  13   69.59    6.90
   1  -7 -13   75.29    7.00
   1   7  13   76.99    7.00
  -1  -7  13   79.99    7.00
  -1   7 -13   76.19    7.20
   2   7 -13   47.80    5.40
  -2   7  13   48.80    5.00
   2  -7  13   49.30    5.00
  -2  -7 -13   51.69    5.20
   2   7  13   50.99    5.00
   2  -7 -13   50.09    5.10
  -2   7 -13   46.10    5.20
  -2  -7  13   53.39    5.00
  -3  -7 -13    5.10    2.30
   3  -7  13    5.50    1.80
  -3   7  13    4.90    1.90
   3   7 -13    7.50    2.70
   3   7  13    3.80    2.00
  -3  -7  13    2.30    1.80
  -3   7 -13    6.60    2.30
   3  -7 -13    5.70    2.00
   4  -7  13    7.70    2.20
  -4   7  13   10.40    2.20
   4   7 -13    7.50    3.10
  -4  -7 -13    9.70    2.60
   4  -7 -13    8.90    2.20
  -4  -7  13    6.10    2.10
   4   7  13   12.30    2.50
  -4   7 -13    6.10    2.60
   5   7 -13   12.50    3.50
   5  -7  13    9.90    2.50
  -5   7  13    9.10    2.60
  -5  -7  13    8.10    2.50
   5   7  13   11.00    2.70
   5  -7 -13    7.70    2.60
  -5   7 -13    9.90    3.10
   6  -7  13   -1.60    2.50
   6   7 -13    1.20    3.60
  -6   7  13    3.70    2.70
  -6  -7  13    0.70    2.70
  -6   7 -13    1.40    3.00
   6   7  13    0.00    3.00
   6  -7 -13    0.90    2.70
   7  -7  13    1.10    3.10
   7   7 -13    5.80    4.70
  -7   7  13    4.80    3.40
  -7   7 -13    2.30    3.50
   7   7  13    3.50    3.90
  -7  -7  13    7.80    3.30
   0  -8  13  143.49   12.30
   0   8 -13  135.99   12.60
   0   8  13  131.19   12.30
   0  -8 -13  139.29   12.40
   1  -8  13   39.00    5.00
  -1  -8 -13   43.20    4.70
   1   8 -13   45.70    5.20
  -1   8  13   39.90    4.40
  -1   8 -13   45.80    5.00
   1   8  13   43.50    4.50
  -1  -8  13   38.60    4.30
   1  -8 -13   38.70    4.60
   2  -8  13   82.19    7.30
  -2  -8 -13   73.39    7.50
  -2   8  13   65.59    7.30
  -2   8 -13   81.59    7.60
   2  -8 -13   84.69    7.50
   2   8  13   77.19    7.40
  -2  -8  13   83.29    7.40
   3   8 -13   -5.40    2.50
  -3   8  13    2.20    2.00
  -3  -8 -13   -1.50    2.30
   3  -8  13    1.90    1.90
  -3   8 -13    0.30    2.40
   3  -8 -13    1.30    2.00
  -3  -8  13   -1.60    1.70
   3   8  13    2.00    2.00
   4  -8  13   -0.70    2.00
  -4  -8 -13    2.10    2.60
  -4   8  13    2.60    2.10
   4   8 -13   -3.30    3.00
  -4   8 -13    2.00    2.60
   4  -8 -13   -1.90    2.10
   4   8  13    3.40    2.30
  -4  -8  13   -0.30    1.90
  -5   8  13   18.70    3.10
   5   8 -13   16.60    3.90
   5  -8  13   16.00    3.00
   5   8  13   19.70    3.30
   5  -8 -13   21.20    3.20
  -5  -8  13   14.30    3.10
  -5   8 -13   13.10    3.60
  -6   8  13    3.00    2.90
   6  -8  13    4.90    2.80
   6   8 -13   -1.60    4.10
  -6  -8  13    8.10    3.00
   6   8  13   10.40    3.50
  -6   8 -13    5.10    3.50
   6  -8 -13    6.20    3.10
  -7   8  13    6.80    3.80
   0   9 -13   16.30    3.40
   0   9  13   21.70    2.90
   0  -9 -13   18.10    3.10
   0  -9  13   24.10    2.90
   1   9 -13   27.10    4.20
  -1  -9 -13   26.10    3.80
  -1   9  13   29.40    3.50
  -1   9 -13   26.10    4.10
   1   9  13   32.90    3.50
  -1  -9  13   29.40    3.60
   1  -9 -13   31.60    3.70
   2  -9  13    1.90    1.90
   2   9 -13   -1.30    2.60
  -2  -9 -13   -2.00    2.30
  -2   9  13    2.40    2.00
   2  -9 -13    2.10    2.40
  -2  -9  13   -1.00    2.00
  -2   9 -13    3.30    2.60
   2   9  13    1.90    2.10
   3   9 -13    8.40    3.20
  -3   9  13   10.30    2.40
  -3  -9 -13    7.20    2.80
   3  -9  13   11.30    2.30
  -3  -9  13   10.40    2.50
  -3   9 -13    6.30    2.80
   3   9  13    8.10    2.60
   3  -9 -13   10.00    2.70
  -4   9  13   12.80    2.80
   4  -9  13    9.50    2.50
  -4  -9 -13   12.40    3.20
   4   9 -13   17.10    3.90
  -4  -9  13    7.30    2.40
   4   9  13   11.00    2.80
   4  -9 -13   17.50    3.10
  -4   9 -13   13.00    3.20
   5   9 -13    5.00    3.70
   5  -9  13    5.20    2.60
  -5   9  13    4.30    2.60
   5   9  13    8.30    3.00
  -5   9 -13    4.10    3.30
  -5  -9  13    2.10    2.50
   5  -9 -13    2.80    3.00
   6  -9  13    1.90    3.00
  -6   9  13   -0.50    3.20
   6   9 -13   -2.30    4.20
  -6  -9  13    1.50    3.00
   6   9  13    4.10    3.70
  -6   9 -13    0.00    3.80
   6  -9 -13    6.50    3.70
   0 -10 -13   -1.30    2.50
   0 -10  13   -0.80    2.00
   0  10 -13    1.50    3.10
   0  10  13   -0.20    2.00
   1  10 -13   21.10    3.80
  -1 -10 -13   18.90    3.20
  -1  10  13   13.20    2.70
  -1 -10  13   18.90    2.90
  -1  10 -13   18.70    3.40
   1 -10 -13   21.10    3.20
   1  10  13   14.50    2.80
   2  10 -13    9.70    3.20
  -2 -10 -13    7.50    2.90
  -2  10  13    7.70    2.30
   2  10  13    9.80    2.40
   2 -10 -13   11.40    2.70
  -2 -10  13    8.50    2.40
  -2  10 -13   12.50    3.10
   3 -10  13    5.50    2.30
   3  10 -13    4.80    3.50
  -3  10  13    8.30    2.60
  -3 -10 -13   16.40    3.10
   3  10  13   12.40    2.70
   3 -10 -13   13.30    3.10
  -3  10 -13    3.70    3.10
  -3 -10  13    6.70    2.50
  -4  10  13    3.50    2.70
   4 -10  13    2.70    2.40
  -4 -10 -13    5.80    3.20
   4  10 -13    5.40    3.50
  -4 -10  13    7.40    2.60
   4 -10 -13    6.60    3.20
   4  10  13    3.20    2.80
  -4  10 -13    4.30    3.20
  -5  10  13   16.40    3.50
   5  10 -13   24.70    5.20
   5 -10  13   12.60    3.30
   5 -10 -13   25.40    4.20
  -5 -10  13   11.70    3.20
   5  10  13   28.50    4.00
  -5  10 -13   19.00    4.10
   6 -10  13    2.60    3.40
  -6  10  13   10.30    4.30
   6 -10 -13    5.70    4.40
   0 -11  13   43.50    4.60
   0  11 -13   34.40    5.10
   0  11  13   35.50    4.40
   0 -11 -13   38.20    4.80
  -1  11  13    1.90    2.20
   1  11 -13   -1.60    3.50
  -1 -11 -13   -0.90    2.80
   1 -11 -13    0.10    2.60
   1  11  13    4.20    2.40
  -1 -11  13    0.20    2.20
  -1  11 -13    0.50    3.10
  -2  11  13   18.20    3.30
  -2 -11 -13   25.50    3.90
   2  11 -13   18.00    4.50
  -2 -11  13   26.80    3.40
   2 -11 -13   27.50    3.80
  -2  11 -13   24.30    4.20
   2  11  13   21.40    3.40
  -3  11  13   -0.40    2.40
   3  11 -13    0.70    3.50
  -3 -11 -13   -1.00    3.10
  -3  11 -13    3.50    3.40
  -3 -11  13   -0.90    2.40
   3  11  13   -1.30    2.60
   3 -11 -13    2.50    2.90
  -4  11  13   -0.10    2.90
   4 -11  13    1.40    2.50
   4  11 -13   -6.40    3.70
  -4 -11 -13   -0.80    3.30
   4  11  13    0.60    3.00
  -4  11 -13    4.70    3.40
  -4 -11  13    1.50    2.70
   4 -11 -13   -0.40    3.20
   5  11 -13    2.60    4.80
  -5  11  13    0.20    3.10
   5 -11  13    3.40    3.10
  -5 -11  13    1.50    2.80
   5 -11 -13    0.30    4.00
  -5  11 -13    5.50    4.20
   0 -12 -13    7.80    3.30
   0 -12  13    4.70    4.10
   0  12 -13   -0.30    3.70
   0  12  13    6.40    2.70
   1  12 -13   -0.70    4.00
  -1  12  13    4.80    2.60
  -1 -12 -13    1.10    3.30
  -1  12 -13    6.80    3.70
   1  12  13    4.10    2.70
   1 -12 -13    1.00    3.10
  -1 -12  13    1.50    2.50
  -2  12  13    1.10    2.60
   2  12 -13    2.40    4.10
  -2 -12 -13    3.00    3.40
  -2  12 -13    8.30    3.80
   2  12  13    5.30    2.80
   2 -12 -13    4.10    3.20
  -2 -12  13    8.70    2.80
   3  12 -13    8.90    4.30
  -3 -12 -13   16.40    4.00
  -3  12  13   14.90    3.20
   3  12  13   17.70    3.50
  -3 -12  13   13.80    3.20
   3 -12 -13   18.50    4.00
  -3  12 -13   14.60    4.20
  -4 -12 -13    0.00    3.90
   4  12 -13   -0.10    4.80
  -4  12  13    1.80    3.50
  -4  12 -13   -0.60    3.90
   4 -12 -13    0.00    3.70
  -4 -12  13    1.40    3.10
   4  12  13   -0.10    3.60
   5 -12  13    0.40    3.30
   5 -12 -13   -0.20    4.30
   0  13 -13   -3.10    3.90
   0  13  13   -0.90    2.90
   0 -13 -13    0.80    3.60
   1  13 -13    0.60    4.40
  -1  13  13    4.50    3.00
  -1 -13 -13    3.40    3.70
  -1 -13  13    6.00    2.90
  -1  13 -13    7.80    4.10
   1  13  13   -0.70    3.10
   1 -13 -13   -0.50    3.50
  -2  13  13   -1.30    2.90
   2  13 -13   -2.70    4.50
  -2 -13 -13    2.70    3.80
  -2 -13  13    1.70    2.90
   2  13  13   -1.00    3.10
   2 -13 -13    1.40    3.90
  -2  13 -13    6.10    4.20
  -3 -13 -13   10.20    4.50
  -3  13  13    4.70    3.30
   3  13 -13   -0.50    4.80
   3 -13 -13    5.70    4.20
   3  13  13    0.80    3.50
  -3 -13  13    5.70    3.30
  -3  13 -13    1.60    4.00
  -4 -13 -13    2.70    4.20
   4 -13 -13   -0.40    4.60
   0  14 -13    3.10    4.80
   0 -14 -13   -2.20    4.00
   0  14  13   -3.60    3.30
  -1 -14 -13    3.20    4.10
   1  14 -13    1.80    5.00
  -1  14  13    1.50    3.50
  -1  14 -13    2.40    4.40
   1  14  13    0.00    3.40
  -1 -14  13    1.70    3.30
   1 -14 -13   -4.10    4.10
  -2 -14 -13   -0.40    4.20
  -2  14  13    3.80    3.50
   2  14 -13    2.60    5.10
  -2  14 -13    9.10    4.80
   2  14  13    0.50    3.80
  -2 -14  13    3.10    3.50
   2 -14 -13    8.10    4.40
   0  15  13    4.40    4.00
   1  15  13    0.10    4.20
  -1 -15  13    1.80    5.00
   0   0  14  125.39   10.00
   0   0  14  105.39   10.00
   0   0 -14  107.49   10.00
  -1   0  14   63.39    5.70
[truncated: 131,549 more chars]
