# Supplementary material for: Crystal structure of 1-(2,4-di­nitro­phen­yl)-3,5-diphenyl-1H-pyrazole
Source: Acta Crystallogr E Crystallogr Commun. 2015 Nov 14;71(Pt 12):o931–2. doi: 10.1107/S2056989015021350 (PMC4719887; doi:10.1107/S2056989015021350)
Supplement: Supplementary file 2 [file e-71-0o931-Isup2.hkl]

data_I                                                                          
_shelx_title ' SKM166_0m_a.res in P2(1)2(1)2(1)'                                
_shelx_refln_list_code          4                                               
_shelx_F_calc_maximum      202.36                                               
_exptl_crystal_F_000       800.00                                               
_reflns_d_resolution_high  0.7298                                               
                                                                                
loop_                                                                           
 _space_group_symop_operation_xyz                                               
 'x, y, z'                                                                      
 '-x+1/2, -y, z+1/2'                                                            
 '-x, y+1/2, -z+1/2'                                                            
 'x+1/2, -y+1/2, -z'                                                            
                                                                                
_cell_length_a     7.2170                                                       
_cell_length_b    12.9467                                                       
_cell_length_c    19.3006                                                       
_cell_angle_alpha  90.000                                                       
_cell_angle_beta   90.000                                                       
_cell_angle_gamma  90.000                                                       
                                                                                
_shelx_F_squared_multiplier     1.000                                           
                                                                                
loop_                                                                           
 _refln_index_h                                                                 
 _refln_index_k                                                                 
 _refln_index_l                                                                 
 _refln_F_squared_calc                                                          
 _refln_F_squared_meas                                                          
 _refln_F_squared_sigma                                                         
 _refln_observed_status                                                         
   2   0   0      31974.81      35329.24      1757.15 o                         
   4   0   0        212.32        246.46        12.93 o                         
   6   0   0         26.09         37.26         6.04 o                         
   8   0   0         26.19         16.94         8.24 o                         
   1   1   0       3744.00       3776.58       135.25 o                         
   2   1   0        441.36        449.97        17.95 o                         
   3   1   0       1055.62       1113.83        39.45 o                         
   4   1   0        579.03        540.40        19.41 o                         
   5   1   0        130.29        123.53         5.27 o                         
   6   1   0        174.06        173.20         9.24 o                         
   7   1   0          3.49          2.96         4.44 o                         
   8   1   0         10.68         13.02         6.72 o                         
   9   1   0         17.12         21.57        11.30 o                         
   0   2   0      10907.94      10387.45       516.03 o                         
   1   2   0        140.69        128.75         4.73 o                         
   2   2   0      40947.55      44841.40      1577.35 o                         
   3   2   0        486.41        475.83        17.08 o                         
   4   2   0       6834.41       7248.28       255.21 o                         
   5   2   0         90.16         95.46         5.18 o                         
   6   2   0         67.81         74.93         5.48 o                         
   7   2   0          4.57         11.91         5.31 o                         
   8   2   0          7.19          5.18         6.37 o                         
   9   2   0         65.49         65.18        10.05 o                         
   1   3   0        465.27        460.79        16.43 o                         
   2   3   0          0.00          0.80         1.03 o                         
   3   3   0       3158.14       3376.93       119.01 o                         
   4   3   0         14.39         19.24         2.66 o                         
   5   3   0          0.83          2.52         2.40 o                         
   6   3   0        222.33        245.95        10.63 o                         
   7   3   0          6.38          7.95         5.31 o                         
   8   3   0         69.76         59.50        14.56 o                         
   9   3   0         27.41         26.62         9.26 o                         
   0   4   0        844.13        728.01        36.43 o                         
   1   4   0       2151.94       2136.08        75.29 o                         
   2   4   0         50.89         46.12         4.70 o                         
   3   4   0        181.46        180.27         6.74 o                         
   4   4   0       3737.79       4034.71       155.75 o                         
   5   4   0        334.34        319.52        13.08 o                         
   6   4   0        909.10        866.64        38.12 o                         
   7   4   0         57.53         73.71         7.24 o                         
   8   4   0         15.86         13.71         6.91 o                         
   9   4   0         24.30         15.24         9.41 o                         
   1   5   0        134.51        122.95         4.79 o                         
   2   5   0        877.47        935.01        33.16 o                         
   3   5   0        734.95        768.58        27.38 o                         
   4   5   0        101.51        109.49         4.79 o                         
   5   5   0        433.52        397.36        18.11 o                         
   6   5   0        407.06        405.49        18.80 o                         
   7   5   0         28.21         26.77         6.06 o                         
   8   5   0        143.55        140.74        11.04 o                         
   9   5   0         64.56         69.93        11.47 o                         
   0   6   0        304.73        245.54        12.85 o                         
   1   6   0        115.97        109.44         4.44 o                         
   2   6   0        869.29        960.12        34.10 o                         
   3   6   0         51.81         55.20         4.75 o                         
   4   6   0        347.30        332.61        12.35 o                         
   5   6   0        241.84        232.36        11.67 o                         
   6   6   0          0.87         -1.93         4.22 o                         
   7   6   0         12.54          0.58         5.38 o                         
   8   6   0         67.51         63.56         9.04 o                         
   9   6   0         17.79          8.44        11.85 o                         
   1   7   0        196.84        195.82         7.46 o                         
   2   7   0        753.75        813.39        28.93 o                         
   3   7   0         82.75         81.46         4.09 o                         
   4   7   0        522.68        511.86        20.45 o                         
   5   7   0          3.59          3.32         3.78 o                         
   6   7   0        222.40        211.85        11.36 o                         
   7   7   0        391.23        391.08        18.73 o                         
   8   7   0         59.00         56.10         9.43 o                         
   9   7   0          2.07          8.69        19.66 o                         
   0   8   0        146.28        175.03        18.30 o                         
   1   8   0         54.22         65.56         3.81 o                         
   2   8   0        137.71        125.00         5.49 o                         
   3   8   0        145.58        154.30         7.27 o                         
   4   8   0         45.78         47.17         4.58 o                         
   5   8   0        679.85        630.57        32.46 o                         
   6   8   0          7.08         11.08         4.87 o                         
   7   8   0        323.94        323.54        16.52 o                         
   8   8   0        137.35        108.19        21.49 o                         
   1   9   0        240.07        226.60         8.92 o                         
   2   9   0       1907.15       1978.85        70.03 o                         
   3   9   0         59.13         60.55         4.44 o                         
   4   9   0         51.61         49.81         4.98 o                         
   5   9   0         47.19         46.06         5.32 o                         
   6   9   0         47.03         45.79         5.86 o                         
   7   9   0          5.63          2.33         7.30 o                         
   8   9   0         11.58         15.81        11.92 o                         
   0  10   0        492.84        477.40        24.63 o                         
   1  10   0        354.39        338.26        12.78 o                         
   2  10   0        457.93        449.71        18.36 o                         
   3  10   0        362.93        368.61        15.50 o                         
   4  10   0         36.72         48.81         5.35 o                         
   5  10   0        120.07        107.11         8.78 o                         
   6  10   0          4.22         13.68         6.69 o                         
   7  10   0         49.98         49.95         9.05 o                         
   1  11   0        127.24        122.37         9.04 o                         
   2  11   0        753.11        828.05        32.80 o                         
   3  11   0         13.24         16.37         4.89 o                         
   4  11   0        233.61        215.64        13.74 o                         
   5  11   0         11.57          2.37         6.12 o                         
   6  11   0         55.88         42.76         8.02 o                         
   7  11   0         25.53         17.45         9.42 o                         
   0  12   0        893.31        899.52        45.84 o                         
   1  12   0        263.36        270.67        13.66 o                         
   2  12   0         19.17         26.12         6.01 o                         
   3  12   0         82.99         83.03         7.06 o                         
   4  12   0         54.96         47.25        11.46 o                         
   5  12   0          2.11         -0.79         8.87 o                         
   6  12   0         22.68         14.84         8.39 o                         
   7  12   0          6.93          5.60        13.60 o                         
   1  13   0          8.85          4.43         6.16 o                         
   2  13   0        106.70         97.90         7.79 o                         
   3  13   0         34.74         45.50         7.66 o                         
   4  13   0         55.79         51.36         9.34 o                         
   5  13   0         31.39         30.75        10.91 o                         
   6  13   0         29.52         23.92         9.90 o                         
   0  14   0         28.62         37.49        13.26 o                         
   1  14   0          4.89          6.40        10.06 o                         
   2  14   0         25.64         23.61         8.77 o                         
   3  14   0         37.86         31.22        17.83 o                         
   4  14   0         88.47         82.29        11.80 o                         
   5  14   0          5.44          2.39        16.41 o                         
   6  14   0          8.45          7.32        25.15 o                         
   1  15   0          7.65         35.97        10.50 o                         
   2  15   0          3.38          3.67         8.53 o                         
   3  15   0         76.97         86.57        11.91 o                         
   4  15   0         78.34         68.62        12.77 o                         
   0  16   0         68.90         95.10        19.66 o                         
   1  16   0         15.79         31.25        17.37 o                         
   2  16   0         27.00         32.01        16.46 o                         
   3  16   0         45.95         96.96        15.36 o                         
   1  17   0         59.08         78.85        16.13 o                         
   1   0   1        862.96        884.09        32.35 o                         
   2   0   1        668.61        671.52        26.05 o                         
   3   0   1        358.40        374.46        13.47 o                         
   4   0   1       1390.12       1453.94        51.39 o                         
   5   0   1         21.35         24.65         2.35 o                         
   6   0   1        273.08        281.22        13.42 o                         
   7   0   1         11.25         18.39         4.53 o                         
   8   0   1         15.31         16.92         6.39 o                         
   9   0   1          3.57         -0.01        10.29 o                         
  -9   1   1         64.79         53.00        12.44 o                         
  -8   1   1         17.44         21.91         6.82 o                         
  -7   1   1        157.13        169.00         9.42 o                         
  -6   1   1         67.50         75.62         6.80 o                         
  -5   1   1         68.93         79.00         3.79 o                         
  -4   1   1       1087.78       1160.76        41.50 o                         
  -3   1   1          1.39          2.23         1.16 o                         
  -2   1   1      25150.18      27108.23       883.97 o                         
  -1   1   1        750.01        759.53        23.28 o                         
   0   1   1       4918.11       4790.19       185.65 o                         
   1   1   1        747.63        767.69        32.92 o                         
   2   1   1      25150.87      27199.53      1045.98 o                         
   3   1   1          1.45          3.10         1.59 o                         
   4   1   1       1087.00       1181.39        41.47 o                         
   5   1   1         68.69         68.64         3.67 o                         
   6   1   1         67.43         71.52         4.56 o                         
   7   1   1        157.10        155.03         9.17 o                         
   8   1   1         17.43         19.22        10.03 o                         
   9   1   1         64.89         46.92        11.64 o                         
  -9   2   1         36.52         40.62         9.11 o                         
  -8   2   1        151.66        146.76        10.87 o                         
  -7   2   1         10.17          7.13         5.38 o                         
  -6   2   1        439.06        434.81        19.72 o                         
  -5   2   1        367.50        393.23        14.12 o                         
  -4   2   1        400.28        405.28        14.62 o                         
  -3   2   1        265.36        268.83         8.42 o                         
  -2   2   1       3433.09       3477.73       113.13 o                         
  -1   2   1       6968.36       6956.54       246.13 o                         
   0   2   1        643.71        547.48        19.41 o                         
   1   2   1       6968.15       7038.65       269.61 o                         
   2   2   1       3432.95       3457.14       133.83 o                         
   3   2   1        264.99        268.32        12.00 o                         
   4   2   1        399.41        401.44        14.62 o                         
   5   2   1        368.39        374.16        15.50 o                         
   6   2   1        439.02        433.75        17.62 o                         
   7   2   1         10.09          4.83         4.34 o                         
   8   2   1        151.46        132.09        17.36 o                         
   9   2   1         36.55         37.95        11.96 o                         
  -9   3   1        121.18        110.32        11.46 o                         
  -8   3   1          1.02         -4.28         6.37 o                         
  -7   3   1          6.15          8.08         5.35 o                         
  -6   3   1        260.71        255.58        12.10 o                         
  -5   3   1        301.61        279.21        11.53 o                         
  -4   3   1       1852.54       1896.77        62.24 o                         
  -3   3   1        692.72        674.54        22.24 o                         
  -2   3   1       3497.40       3644.27       119.10 o                         
  -1   3   1       2038.27       1928.48        68.35 o                         
   0   3   1        790.76        799.97        28.37 o                         
   1   3   1       2038.58       1950.04        68.38 o                         
   2   3   1       3497.15       3666.14       140.99 o                         
   3   3   1        692.78        681.19        26.34 o                         
   4   3   1       1853.55       1912.81        73.65 o                         
   5   3   1        301.41        277.48        10.44 o                         
   6   3   1        260.49        239.06        10.70 o                         
   7   3   1          6.14         10.04         5.38 o                         
   8   3   1          1.01          1.60         6.52 o                         
   9   3   1        121.26        111.73        11.80 o                         
  -9   4   1          6.48         19.04         9.37 o                         
  -8   4   1         28.09         26.21         7.09 o                         
  -7   4   1         34.39         33.33         5.92 o                         
  -6   4   1        105.46        106.22         6.76 o                         
  -5   4   1        657.55        682.70        26.66 o                         
  -4   4   1       1428.74       1498.17        49.38 o                         
  -3   4   1        110.53        112.96         4.10 o                         
  -2   4   1       1350.86       1335.34        46.98 o                         
  -1   4   1        352.78        328.15        11.95 o                         
   0   4   1        134.75        122.53         4.63 o                         
   1   4   1        352.76        337.83        11.95 o                         
   2   4   1       1350.59       1322.93        47.01 o                         
   3   4   1        110.69        100.46         4.78 o                         
   4   4   1       1427.91       1517.20        58.44 o                         
   5   4   1        657.85        673.45        24.39 o                         
   6   4   1        105.06        117.05         6.99 o                         
   7   4   1         34.32         26.86         5.79 o                         
   8   4   1         28.12         31.60         7.18 o                         
   9   4   1          6.47          6.41        10.77 o                         
  -9   5   1         33.74         39.76         9.97 o                         
  -8   5   1        141.57        139.01         9.90 o                         
  -7   5   1         91.53         69.58         7.59 o                         
  -6   5   1        334.07        313.95        15.11 o                         
  -5   5   1        168.99        174.46         8.01 o                         
  -4   5   1         17.74         19.48         1.95 o                         
  -3   5   1         22.64         28.77         2.05 o                         
  -2   5   1        624.76        655.74        23.33 o                         
  -1   5   1        829.00        847.93        29.83 o                         
   0   5   1         90.00         78.62         3.35 o                         
   1   5   1        829.66        835.20        29.87 o                         
   2   5   1        624.68        654.83        23.39 o                         
   3   5   1         22.54         21.50         2.10 o                         
   4   5   1         17.63         18.04         2.67 o                         
   5   5   1        169.03        166.02        11.33 o                         
   6   5   1        334.13        305.48        16.89 o                         
   7   5   1         91.56         97.18         7.72 o                         
   8   5   1        141.45        120.89        13.02 o                         
   9   5   1         33.70         41.55        12.04 o                         
  -9   6   1         45.34         32.62        13.72 o                         
  -8   6   1          0.23          2.64         7.84 o                         
  -7   6   1         75.11         73.33         7.92 o                         
  -6   6   1        107.60        102.72         6.99 o                         
  -5   6   1        348.39        343.37        14.31 o                         
  -4   6   1        846.96        850.67        33.08 o                         
  -3   6   1         26.07         28.80         2.32 o                         
  -2   6   1        905.38        947.80        33.44 o                         
  -1   6   1         18.45         20.43         1.85 o                         
   0   6   1       3586.55       3824.71       134.75 o                         
   1   6   1         18.42         21.47         1.98 o                         
   2   6   1        905.04        937.33        33.47 o                         
   3   6   1         26.07         24.63         2.32 o                         
   4   6   1        847.02        834.12        33.00 o                         
   5   6   1        348.54        355.35        18.65 o                         
   6   6   1        107.67        105.73         7.81 o                         
   7   6   1         75.17         71.21         9.13 o                         
   8   6   1          0.24          2.94         7.83 o                         
   9   6   1         45.31         39.07        12.17 o                         
  -8   7   1         86.20         99.78        10.56 o                         
  -7   7   1        277.22        293.22        17.97 o                         
  -6   7   1        103.96        117.20         7.55 o                         
  -5   7   1         87.33         87.22         5.15 o                         
  -4   7   1        122.43        130.62         7.30 o                         
  -3   7   1         80.63         81.86         4.09 o                         
  -2   7   1         60.27         64.17         5.37 o                         
  -1   7   1        581.70        562.49        20.22 o                         
   0   7   1          4.43          5.79         1.85 o                         
   1   7   1        581.61        567.75        20.28 o                         
   2   7   1         60.12         61.58         4.61 o                         
   3   7   1         80.92         79.80         4.03 o                         
   4   7   1        122.55        128.44         6.40 o                         
   5   7   1         87.24         73.17         7.76 o                         
   6   7   1        103.91        111.43         7.54 o                         
   7   7   1        277.18        312.30        15.56 o                         
   8   7   1         86.16         96.64        10.56 o                         
   9   7   1         40.08         37.49        19.66 o                         
  -8   8   1         80.05         49.89        11.92 o                         
  -7   8   1         22.47         26.01         6.25 o                         
  -6   8   1         46.19         47.86         5.77 o                         
  -5   8   1         14.01          9.19         3.73 o                         
  -4   8   1        129.24        127.86         7.32 o                         
  -3   8   1         21.00         27.83         3.33 o                         
  -2   8   1         33.30         39.56         2.91 o                         
  -1   8   1         28.48         33.81         4.29 o                         
   0   8   1        128.00        126.22         5.41 o                         
   1   8   1         28.48         35.03         2.75 o                         
   2   8   1         33.28         39.05         3.16 o                         
   3   8   1         20.93         22.85         2.82 o                         
   4   8   1        128.99        120.70         6.41 o                         
   5   8   1         14.03          9.51         4.87 o                         
   6   8   1         46.16         50.90         5.75 o                         
   7   8   1         22.41         28.34         6.28 o                         
   8   8   1         80.16         70.41        10.20 o                         
  -8   9   1          6.29         14.88        12.74 o                         
  -7   9   1          1.85          2.40         7.11 o                         
  -6   9   1         83.55         82.70        15.83 o                         
  -5   9   1        313.95        305.52        13.11 o                         
  -4   9   1         80.42         78.47        11.43 o                         
  -3   9   1        881.13        864.06        33.41 o                         
  -2   9   1        316.37        316.73        13.00 o                         
  -1   9   1        134.42        131.19         5.81 o                         
   0   9   1        142.88        122.50         5.48 o                         
   1   9   1        134.54        129.95         5.80 o                         
   2   9   1        316.87        305.85        11.82 o                         
   3   9   1        880.43        835.59        33.37 o                         
   4   9   1         80.37         76.06         5.55 o                         
   5   9   1        313.96        290.28        17.05 o                         
   6   9   1         83.46         83.22         8.51 o                         
   7   9   1          1.84         -0.06         6.25 o                         
   8   9   1          6.26         18.44        16.69 o                         
  -7  10   1          0.81         -2.19         7.97 o                         
  -6  10   1          7.78          2.78         6.51 o                         
  -5  10   1         11.64         12.06         4.84 o                         
  -4  10   1         41.66         43.24         6.07 o                         
  -3  10   1         44.22         53.54         4.51 o                         
  -2  10   1         54.02         52.88         4.44 o                         
  -1  10   1        145.88        138.45         6.68 o                         
   0  10   1        692.27        688.40        24.76 o                         
   1  10   1        145.95        146.91         6.68 o                         
   2  10   1         53.92         56.60         4.45 o                         
   3  10   1         44.36         39.55         4.82 o                         
   4  10   1         41.62         43.39         5.21 o                         
   5  10   1         11.60         -0.44         5.71 o                         
   6  10   1          7.85          4.99         6.03 o                         
   7  10   1          0.82          0.45         7.98 o                         
  -7  11   1         11.81         13.70         9.31 o                         
  -6  11   1         58.15         50.54         8.14 o                         
  -5  11   1         40.85         43.53         6.30 o                         
  -4  11   1        222.59        217.62        13.77 o                         
  -3  11   1         40.67         34.25         5.39 o                         
  -2  11   1          1.47         -2.22         4.60 o                         
  -1  11   1        333.26        326.50        13.94 o                         
   0  11   1        315.17        341.26        13.13 o                         
   1  11   1        333.08        333.35        12.78 o                         
   2  11   1          1.49          4.40         3.97 o                         
   3  11   1         40.83         39.28         4.74 o                         
   4  11   1        222.39        207.27        11.59 o                         
   5  11   1         40.84         38.35         8.87 o                         
   6  11   1         58.21         40.58        10.59 o                         
   7  11   1         11.75          7.27         9.20 o                         
  -7  12   1          1.64         -5.18        13.92 o                         
  -6  12   1          5.94          6.20         8.30 o                         
  -5  12   1         11.92          9.27         6.12 o                         
  -4  12   1        117.21        108.80        11.11 o                         
  -3  12   1          0.39          2.65         6.16 o                         
  -2  12   1        117.41        124.88         8.05 o                         
  -1  12   1         34.96         36.73         5.47 o                         
   0  12   1          5.77          6.49         4.90 o                         
   1  12   1         35.03         35.37         4.89 o                         
   2  12   1        117.51        123.45         8.87 o                         
   3  12   1          0.42         -1.23         6.67 o                         
   4  12   1        117.15        119.31        10.23 o                         
   5  12   1         11.88          4.51        10.74 o                         
   6  12   1          5.93         -8.32         8.34 o                         
   7  12   1          1.63          0.40        17.60 o                         
  -6  13   1         14.11          6.79         9.67 o                         
  -5  13   1          5.67          7.59         6.96 o                         
  -4  13   1         17.06         12.50         7.33 o                         
  -3  13   1         88.30         79.29         8.90 o                         
  -2  13   1         75.16         74.60         7.99 o                         
  -1  13   1         19.18         16.09         5.86 o                         
   0  13   1        216.56        247.23        15.72 o                         
   1  13   1         19.36         22.06         6.66 o                         
   2  13   1         75.39         87.85        13.81 o                         
   3  13   1         88.33         97.38        15.73 o                         
   4  13   1         17.04         15.91         8.00 o                         
   5  13   1          5.70         10.83        10.57 o                         
   6  13   1         14.12         20.54         9.90 o                         
  -6  14   1         12.28          0.00        24.69 o                         
  -5  14   1         20.56         28.68         8.34 o                         
  -4  14   1         25.50         34.91        10.38 o                         
  -3  14   1         18.66         10.96         7.66 o                         
  -2  14   1         25.40         33.45         7.69 o                         
  -1  14   1         71.56         85.41        11.73 o                         
   0  14   1         52.38         51.35         9.70 o                         
   1  14   1         71.69         65.32        10.35 o                         
   2  14   1         25.25         24.36         7.29 o                         
   3  14   1         18.59         -1.60         8.41 o                         
   4  14   1         25.63         39.32        14.63 o                         
   5  14   1         20.68         18.75        15.09 o                         
  -4  15   1         22.66         27.67        11.15 o                         
  -3  15   1         31.07         65.00        13.49 o                         
  -2  15   1         95.55        134.28        11.34 o                         
  -1  15   1         13.14         24.46        10.35 o                         
   0  15   1        178.90        286.06        22.47 o                         
   1  15   1         13.22         14.57        10.01 o                         
   2  15   1         95.46         81.32        19.43 o                         
   3  15   1         30.97         28.11        10.50 o                         
   4  15   1         22.71         35.66        16.46 o                         
  -4  16   1          7.02          4.52        13.80 o                         
  -3  16   1         59.72         62.61        18.52 o                         
  -2  16   1         77.30         83.67        19.66 o                         
  -1  16   1         50.93         67.91        13.41 o                         
   0  16   1          4.70         26.89        12.12 o                         
   1  16   1         50.89         83.06        22.18 o                         
   2  16   1         77.46        103.07        14.97 o                         
   3  16   1         59.73        127.57        23.32 o                         
  -1  17   1         27.87         85.93        17.58 o                         
   0  17   1          0.74         18.93        13.89 o                         
   1  17   1         27.98         64.64        15.48 o                         
   0   0   2       3643.11       3472.56       212.38 o                         
   1   0   2         91.31         67.72         2.61 o                         
   2   0   2      21457.08      23117.09       813.19 o                         
   3   0   2        141.83        166.94         6.87 o                         
   4   0   2        165.93        173.76         6.67 o                         
   5   0   2         90.02        105.53         4.69 o                         
   6   0   2         15.56         20.31         3.29 o                         
   7   0   2         56.75         54.67         5.56 o                         
   8   0   2          0.61         -1.36         6.32 o                         
   9   0   2        113.86         94.89        13.57 o                         
  -9   1   2         11.35         14.32         8.47 o                         
  -8   1   2         34.42         33.33         7.10 o                         
  -7   1   2         60.90         52.46         6.64 o                         
  -6   1   2        178.64        179.84         8.60 o                         
  -5   1   2        146.16        137.90         5.77 o                         
  -4   1   2       3073.42       3368.27       118.20 o                         
  -3   1   2       1226.18       1278.47        42.29 o                         
  -2   1   2       9207.53       9707.41       316.91 o                         
  -1   1   2       3336.17       3333.13       108.86 o                         
   0   1   2        473.08        432.82        18.75 o                         
   1   1   2       3338.45       3342.82       143.95 o                         
   2   1   2       9205.32       9767.88       419.24 o                         
   3   1   2       1224.60       1314.62        50.14 o                         
   4   1   2       3072.08       3335.49       118.17 o                         
   5   1   2        146.10        134.84         6.45 o                         
   6   1   2        178.88        181.30         8.33 o                         
   7   1   2         60.92         59.75         5.54 o                         
   8   1   2         34.54         37.59         6.11 o                         
   9   1   2         11.38         22.39        11.47 o                         
  -9   2   2          8.21         -1.78         8.60 o                         
  -8   2   2          6.42          7.09         6.57 o                         
  -7   2   2        147.81        144.03        10.62 o                         
  -6   2   2        264.07        288.26        13.14 o                         
  -5   2   2          3.33          4.96         2.10 o                         
  -4   2   2       1117.62       1169.11        36.21 o                         
  -3   2   2         19.37         17.99         1.24 o                         
  -2   2   2        325.11        306.66        10.22 o                         
  -1   2   2       2235.50       2195.34        71.89 o                         
   0   2   2      20450.60      20054.95       705.14 o                         
   1   2   2       2232.33       2212.57        95.10 o                         
   2   2   2        325.23        310.82        13.54 o                         
   3   2   2         19.59         21.04         2.51 o                         
   4   2   2       1117.92       1202.92        51.32 o                         
   5   2   2          3.32          4.56         2.36 o                         
   6   2   2        263.80        260.97        11.60 o                         
   7   2   2        148.04        169.11         9.22 o                         
   8   2   2          6.42         10.32         6.52 o                         
   9   2   2          8.21          3.46        11.47 o                         
  -9   3   2         50.41         68.27        10.60 o                         
  -8   3   2         36.05         26.90         6.93 o                         
  -7   3   2        167.67        173.41        11.41 o                         
  -6   3   2        694.73        725.04        36.78 o                         
  -5   3   2         21.20         22.61         2.80 o                         
  -4   3   2         69.86         65.20         2.92 o                         
  -3   3   2       3028.87       3180.23       103.35 o                         
  -2   3   2        103.23         99.93         3.63 o                         
  -1   3   2        469.95        458.47        16.24 o                         
   0   3   2       2475.65       2274.84        80.45 o                         
   1   3   2        469.59        451.90        17.79 o                         
   2   3   2        103.14         98.65         5.71 o                         
   3   3   2       3025.47       3147.75       136.75 o                         
   4   3   2         69.87         72.23         5.81 o                         
   5   3   2         21.15         23.74         2.49 o                         
   6   3   2        694.76        710.31        28.34 o                         
   7   3   2        168.08        164.29        15.01 o                         
   8   3   2         36.05         36.09         7.06 o                         
   9   3   2         50.41         63.41        10.43 o                         
  -9   4   2         24.79         15.17         8.21 o                         
  -8   4   2         39.98         26.26         7.25 o                         
  -7   4   2         27.51         31.45         6.06 o                         
  -6   4   2        339.06        332.49        15.54 o                         
  -5   4   2        139.77        135.92         6.62 o                         
  -4   4   2        284.46        295.14         9.47 o                         
  -3   4   2        304.82        294.44         9.19 o                         
  -2   4   2       2138.49       2216.71        78.37 o                         
  -1   4   2        152.88        141.25         5.25 o                         
   0   4   2       1928.85       1881.94        66.36 o                         
   1   4   2        153.13        138.79         5.93 o                         
   2   4   2       2137.27       2227.55        85.84 o                         
   3   4   2        304.93        292.11        12.97 o                         
   4   4   2        284.52        300.70        13.43 o                         
   5   4   2        139.88        138.39         6.52 o                         
   6   4   2        339.12        326.89        13.90 o                         
   7   4   2         27.50         29.69         6.20 o                         
   8   4   2         39.87         28.88        10.29 o                         
   9   4   2         24.79         27.08        11.07 o                         
  -9   5   2         46.28         42.79        14.45 o                         
  -8   5   2         86.21         71.57         9.17 o                         
  -7   5   2          6.48          2.39         4.96 o                         
  -6   5   2        143.75        142.51         7.32 o                         
  -5   5   2        128.98        118.94         5.70 o                         
  -4   5   2        261.38        268.73         9.50 o                         
  -3   5   2         21.74         24.14         2.13 o                         
  -2   5   2        994.55       1069.27        37.74 o                         
  -1   5   2        443.58        473.69        16.64 o                         
   0   5   2        202.48        191.38         7.12 o                         
   1   5   2        442.75        454.50        16.64 o                         
   2   5   2        993.72       1060.62        37.77 o                         
   3   5   2         21.82         21.73         3.43 o                         
   4   5   2        260.87        277.57        12.51 o                         
   5   5   2        128.77        124.73         6.78 o                         
   6   5   2        144.09        131.09         9.05 o                         
   7   5   2          6.51          4.56         5.42 o                         
   8   5   2         86.12         87.30        10.41 o                         
   9   5   2         46.38         41.94        11.97 o                         
  -9   6   2         92.51        119.79        29.26 o                         
  -8   6   2         69.20         73.80         8.11 o                         
  -7   6   2        180.93        191.25        12.21 o                         
  -6   6   2        157.09        157.67         8.06 o                         
  -5   6   2         17.30         18.34         3.05 o                         
  -4   6   2        282.67        311.39        12.51 o                         
  -3   6   2        190.94        218.70         8.33 o                         
  -2   6   2        525.11        486.87        17.76 o                         
  -1   6   2         71.90         71.56         4.81 o                         
   0   6   2       1824.89       1928.99        68.16 o                         
   1   6   2         71.84         66.49         3.22 o                         
   2   6   2        524.92        505.50        17.79 o                         
   3   6   2        191.22        219.21         8.40 o                         
   4   6   2        282.43        296.36        12.47 o                         
   5   6   2         17.22          4.03         5.00 o                         
   6   6   2        156.90        156.57        10.27 o                         
   7   6   2        180.97        179.92        11.91 o                         
   8   6   2         69.06         53.02        10.41 o                         
   9   6   2         92.49         70.15        13.15 o                         
  -8   7   2          0.09          6.42        10.15 o                         
  -7   7   2        148.10        154.38        11.32 o                         
  -6   7   2          5.99          6.01         4.58 o                         
  -5   7   2        117.35        129.46         8.69 o                         
  -4   7   2         39.13         40.52         3.55 o                         
  -3   7   2        283.99        289.60        11.61 o                         
  -2   7   2        211.63        214.92         8.02 o                         
  -1   7   2        740.26        771.91        27.44 o                         
   0   7   2        174.10        186.42         8.25 o                         
   1   7   2        740.66        767.71        27.44 o                         
   2   7   2        211.53        205.29         7.99 o                         
   3   7   2        284.14        276.67        13.80 o                         
   4   7   2         39.17         37.64         3.54 o                         
   5   7   2        117.17        122.62        18.02 o                         
   6   7   2          5.99          4.12         4.70 o                         
   7   7   2        147.97        147.36         9.58 o                         
   8   7   2          0.08          2.25         8.28 o                         
  -8   8   2         61.13         66.91        12.60 o                         
  -7   8   2         40.49         40.41         9.05 o                         
  -6   8   2         30.36         35.09         5.51 o                         
  -5   8   2        400.00        392.81        16.07 o                         
  -4   8   2        210.71        218.38         9.36 o                         
  -3   8   2         78.58         84.88         4.80 o                         
  -2   8   2        636.91        657.35        23.43 o                         
  -1   8   2        145.34        162.92         9.13 o                         
   0   8   2          0.09         -0.78         2.09 o                         
   1   8   2        145.53        156.45         8.21 o                         
   2   8   2        637.04        643.79        23.46 o                         
   3   8   2         78.77         80.13         4.27 o                         
   4   8   2        210.23        193.16        11.09 o                         
   5   8   2        400.04        370.54        20.85 o                         
   6   8   2         30.36         29.45         6.50 o                         
   7   8   2         40.42         31.11         6.31 o                         
   8   8   2         61.21         65.34        12.19 o                         
  -8   9   2         32.49         28.77        16.00 o                         
  -7   9   2         16.56          7.95         8.88 o                         
  -6   9   2         39.76         35.17         6.79 o                         
  -5   9   2          6.20          1.16         4.40 o                         
  -4   9   2        337.23        314.10        13.49 o                         
  -3   9   2        763.30        792.30        31.08 o                         
  -2   9   2        111.07        115.89         7.29 o                         
  -1   9   2         83.18         90.17         6.35 o                         
   0   9   2        255.79        236.34         9.17 o                         
   1   9   2         83.38        101.09         7.33 o                         
   2   9   2        111.06        111.59         7.84 o                         
   3   9   2        763.72        782.91        31.08 o                         
   4   9   2        337.26        319.77        15.14 o                         
   5   9   2          6.23         12.01         5.61 o                         
   6   9   2         39.67         44.45         7.12 o                         
   7   9   2         16.52         14.79         6.36 o                         
   8   9   2         32.50         25.15        10.37 o                         
  -7  10   2          8.29          7.72         8.10 o                         
  -6  10   2          3.06          2.74         5.62 o                         
  -5  10   2         11.67         13.72         4.84 o                         
  -4  10   2         72.01         76.01         7.39 o                         
  -3  10   2        230.67        196.82        11.02 o                         
  -2  10   2        370.08        366.05        17.77 o                         
  -1  10   2        190.46        187.14         8.42 o                         
   0  10   2        740.86        741.08        26.69 o                         
   1  10   2        190.87        172.23         9.93 o                         
   2  10   2        370.26        395.95        14.40 o                         
   3  10   2        230.50        220.01         9.81 o                         
   4  10   2         72.13         83.04         6.76 o                         
   5  10   2         11.67         11.93         6.58 o                         
   6  10   2          3.04          3.82         6.86 o                         
   7  10   2          8.30          7.75         8.29 o                         
  -7  11   2          5.40          4.61         8.90 o                         
  -6  11   2         50.50         54.95         8.41 o                         
  -5  11   2          9.08         11.19         5.48 o                         
  -4  11   2         20.89         13.70         5.89 o                         
  -3  11   2         22.55         30.10         8.50 o                         
  -2  11   2        951.81        964.13        42.06 o                         
  -1  11   2        221.38        227.04        11.71 o                         
   0  11   2         12.85          6.36         3.82 o                         
   1  11   2        220.89        223.91         9.35 o                         
   2  11   2        951.50        946.03        37.50 o                         
   3  11   2         22.47         17.32         5.35 o                         
   4  11   2         20.91         27.26         6.35 o                         
   5  11   2          9.18         10.00         6.70 o                         
   6  11   2         50.56         50.67        16.00 o                         
   7  11   2          5.39          7.37         9.11 o                         
  -7  12   2          4.89         10.97        16.46 o                         
  -6  12   2         33.64         27.72         8.93 o                         
  -5  12   2         12.17         13.80         6.18 o                         
  -4  12   2         16.90          7.89         5.42 o                         
  -3  12   2         59.17         71.55         7.86 o                         
  -2  12   2        199.02        223.67        18.66 o                         
  -1  12   2        664.21        725.60        31.95 o                         
   0  12   2        347.21        395.12        18.68 o                         
   1  12   2        663.50        705.00        31.78 o                         
   2  12   2        198.85        206.69        11.41 o                         
   3  12   2         59.05         59.89         5.72 o                         
   4  12   2         16.90         16.70         8.29 o                         
   5  12   2         12.18         15.66         9.30 o                         
   6  12   2         33.69         21.90        11.40 o                         
   7  12   2          4.90          3.24        15.03 o                         
  -6  13   2         14.22         16.92        10.06 o                         
  -5  13   2         12.06          4.19         6.88 o                         
  -4  13   2         63.50         62.22         7.10 o                         
  -3  13   2         70.35         68.40         8.67 o                         
  -2  13   2         77.93         95.18         8.51 o                         
  -1  13   2         43.70         38.85         7.66 o                         
   0  13   2          9.58         13.14         5.77 o                         
   1  13   2         43.67         38.26         7.05 o                         
   2  13   2         77.97         82.94        14.81 o                         
   3  13   2         70.25         73.43         8.03 o                         
   4  13   2         63.38         25.15        12.35 o                         
   5  13   2         12.07         20.58        12.80 o                         
   6  13   2         14.20         18.75        15.55 o                         
  -5  14   2         19.79         25.89         8.45 o                         
  -4  14   2         39.92         30.70         7.37 o                         
  -3  14   2          3.31          6.12         9.12 o                         
  -2  14   2         58.01         56.13         8.05 o                         
  -1  14   2         42.62         36.50         6.90 o                         
   0  14   2          2.59          7.83         8.92 o                         
   1  14   2         42.70         26.98        13.26 o                         
   2  14   2         58.07         85.05         8.62 o                         
   3  14   2          3.31          3.66         8.41 o                         
   4  14   2         39.88         12.35        13.26 o                         
   5  14   2         19.74         21.03        15.09 o                         
  -5  15   2         43.52         43.44        26.98 o                         
  -4  15   2        104.67        112.21        11.33 o                         
  -3  15   2         75.45         92.59        12.27 o                         
  -2  15   2          2.33         13.28        13.03 o                         
  -1  15   2         20.33         26.52        10.35 o                         
   0  15   2         62.80         70.14        11.47 o                         
   1  15   2         20.37         25.57        23.32 o                         
   2  15   2          2.35         -3.66        10.00 o                         
   3  15   2         75.55         64.01        16.46 o                         
   4  15   2        104.63         72.24        18.29 o                         
  -4  16   2          6.73         14.63        17.37 o                         
  -3  16   2         34.06         40.69        17.83 o                         
  -2  16   2         74.08        132.60        21.49 o                         
  -1  16   2          2.42         -2.51        15.77 o                         
   0  16   2         71.91         93.11        17.37 o                         
   1  16   2          2.46          5.41        11.45 o                         
   2  16   2         74.01        105.73        37.04 o                         
   3  16   2         34.07         54.87        29.26 o                         
  -1  17   2          7.28         21.95        20.12 o                         
   0  17   2         45.50         87.03        22.18 o                         
   1  17   2          7.29         33.35        14.86 o                         
   2  17   2          8.72         10.06        29.26 o                         
   1   0   3       2335.84       2306.03        81.35 o                         
   2   0   3       2077.85       2141.96        75.57 o                         
   3   0   3         53.78         49.60         2.90 o                         
   4   0   3        155.73        142.36         5.92 o                         
   5   0   3        590.12        557.90        22.08 o                         
   6   0   3         33.29         38.40         3.73 o                         
   7   0   3         66.34         66.67         5.73 o                         
   8   0   3          0.20          1.29         6.17 o                         
   9   0   3          0.14         -1.45        11.12 o                         
  -9   1   3         10.46         16.41         8.60 o                         
  -8   1   3         17.15         11.30         6.31 o                         
  -7   1   3         26.05         28.96         7.04 o                         
  -6   1   3         51.84         59.11         4.19 o                         
  -5   1   3         29.75         35.68         4.09 o                         
  -4   1   3        140.28        145.69         5.37 o                         
  -3   1   3        262.82        248.82         8.47 o                         
  -2   1   3       8681.02       9162.54       321.77 o                         
  -1   1   3        741.53        731.75        22.45 o                         
   0   1   3        519.73        481.76        18.61 o                         
   1   1   3        745.38        735.24        31.72 o                         
   2   1   3       8679.05       9124.30       394.09 o                         
   3   1   3        262.87        255.91        11.31 o                         
   4   1   3        140.48        143.75         6.36 o                         
   5   1   3         29.82         33.62         2.98 o                         
   6   1   3         51.76         52.92         4.10 o                         
   7   1   3         26.05         38.67         7.34 o                         
   8   1   3         17.07         17.43         6.83 o                         
   9   1   3         10.47          8.39        11.63 o                         
  -9   2   3         43.54         45.21         9.34 o                         
  -8   2   3         49.90         51.99         7.89 o                         
  -7   2   3         24.77         22.05         6.06 o                         
  -6   2   3         88.97         89.11         7.44 o                         
  -5   2   3         38.86         45.90         4.06 o                         
  -4   2   3       1797.63       1930.24        63.35 o                         
  -3   2   3       2130.06       2245.57        73.30 o                         
  -2   2   3        355.13        316.21         9.84 o                         
  -1   2   3       3115.41       3013.20        98.02 o                         
   0   2   3       5374.33       5016.89       216.02 o                         
   1   2   3       3113.79       2995.63       129.77 o                         
   2   2   3        355.45        314.63        16.10 o                         
   3   2   3       2131.69       2242.21        97.05 o                         
   4   2   3       1798.62       1947.02        83.90 o                         
   5   2   3         38.83         42.31         3.27 o                         
   6   2   3         88.67         92.21         5.47 o                         
   7   2   3         24.88         23.38         4.86 o                         
   8   2   3         49.77         73.52        11.66 o                         
   9   2   3         43.56         53.62        13.26 o                         
  -9   3   3         29.88         27.70         8.38 o                         
  -8   3   3         13.50         16.02         6.71 o                         
  -7   3   3        107.95        123.47        12.18 o                         
  -6   3   3         99.66        115.99         8.07 o                         
  -5   3   3        114.65        123.96         5.42 o                         
  -4   3   3        434.21        460.02        16.46 o                         
  -3   3   3        341.83        322.51        10.86 o                         
  -2   3   3        134.23        118.16         4.14 o                         
  -1   3   3       1855.32       1733.92        55.97 o                         
   0   3   3         27.60         30.40         1.71 o                         
   1   3   3       1854.48       1676.54        74.07 o                         
   2   3   3        134.13        116.28         6.64 o                         
   3   3   3        342.83        322.96        14.34 o                         
   4   3   3        433.97        452.91        20.17 o                         
   5   3   3        114.92        113.38         5.87 o                         
   6   3   3         99.39        108.06         6.03 o                         
   7   3   3        108.08        127.00         7.26 o                         
   8   3   3         13.50          7.42         6.65 o                         
   9   3   3         29.91         28.35        16.92 o                         
  -9   4   3         27.36         26.82         8.70 o                         
  -8   4   3        255.43        248.35        14.88 o                         
  -7   4   3         42.56         38.21         5.60 o                         
  -6   4   3        150.08        154.29         9.02 o                         
  -5   4   3        332.84        331.34        12.28 o                         
  -4   4   3        210.55        201.26         7.25 o                         
  -3   4   3        918.93        998.12        32.51 o                         
  -2   4   3        283.34        253.20         8.61 o                         
  -1   4   3       1124.76       1149.26        40.72 o                         
   0   4   3        125.65        125.01         5.31 o                         
   1   4   3       1124.62       1153.17        44.62 o                         
   2   4   3        283.36        259.01        11.37 o                         
   3   4   3        918.60        971.49        43.04 o                         
   4   4   3        210.84        205.14         9.60 o                         
   5   4   3        333.34        316.30        14.91 o                         
   6   4   3        149.98        158.82         8.72 o                         
   7   4   3         42.64         26.08         5.77 o                         
   8   4   3        255.16        254.90        20.35 o                         
   9   4   3         27.30         32.23        11.89 o                         
  -9   5   3         16.05          8.12        11.59 o                         
  -8   5   3         45.38         56.26         9.37 o                         
  -7   5   3         92.50        107.18         7.96 o                         
  -6   5   3         40.49         39.37         4.33 o                         
  -5   5   3         86.85         95.08         4.94 o                         
  -4   5   3         62.95         71.73         3.79 o                         
  -3   5   3        236.93        250.06         8.39 o                         
  -2   5   3        655.38        677.39        23.77 o                         
  -1   5   3         76.27         75.68         5.52 o                         
   0   5   3          0.02          0.49         1.44 o                         
   1   5   3         76.70         68.85         3.10 o                         
   2   5   3        655.19        655.86        26.09 o                         
   3   5   3        237.48        232.00        11.14 o                         
   4   5   3         62.95         62.99         4.32 o                         
   5   5   3         86.99         87.90         5.53 o                         
   6   5   3         40.42         38.52         6.57 o                         
   7   5   3         92.59        109.24         8.55 o                         
   8   5   3         45.27         40.37         9.23 o                         
   9   5   3         16.08         18.67        11.52 o                         
  -8   6   3         47.58         46.29         9.37 o                         
  -7   6   3         19.59         18.13         5.59 o                         
  -6   6   3         32.15         26.12         3.86 o                         
  -5   6   3        226.45        231.41         9.17 o                         
  -4   6   3        280.18        285.46        10.73 o                         
  -3   6   3        341.25        350.71        12.66 o                         
  -2   6   3        396.13        401.54        16.11 o                         
  -1   6   3        481.43        459.97        16.08 o                         
   0   6   3       1384.37       1520.77        53.82 o                         
   1   6   3        481.43        435.65        16.15 o                         
   2   6   3        396.82        408.27        16.11 o                         
   3   6   3        341.42        337.41        13.94 o                         
   4   6   3        280.17        269.01        12.97 o                         
   5   6   3        226.29        214.63        10.97 o                         
   6   6   3         32.04         24.90         6.37 o                         
   7   6   3         19.61         15.26         6.53 o                         
   8   6   3         47.69         33.54         9.63 o                         
   9   6   3         31.15         12.80        12.09 o                         
  -8   7   3          7.82          4.84        10.23 o                         
  -7   7   3        167.10        145.62        13.93 o                         
  -6   7   3         99.62        110.65         8.05 o                         
  -5   7   3         10.98          5.99         3.40 o                         
  -4   7   3         87.85        103.76         5.47 o                         
  -3   7   3         20.62         15.18         2.45 o                         
  -2   7   3        361.02        367.92        14.47 o                         
  -1   7   3        127.72        135.03         6.80 o                         
   0   7   3        749.59        757.06        27.03 o                         
   1   7   3        128.00        127.44         5.41 o                         
   2   7   3        360.88        352.54        13.19 o                         
   3   7   3         20.65         17.39         2.75 o                         
   4   7   3         87.96         96.82         5.46 o                         
   5   7   3         11.00          6.71         4.87 o                         
   6   7   3         99.82         93.09         8.37 o                         
   7   7   3        167.20        167.86         9.97 o                         
   8   7   3          7.84         10.92         8.39 o                         
  -8   8   3         34.25         40.61        12.01 o                         
  -7   8   3          3.89         17.83         8.45 o                         
  -6   8   3         61.53         55.67         7.89 o                         
  -5   8   3         18.98         14.76         4.31 o                         
  -4   8   3         53.11         48.45         4.08 o                         
  -3   8   3         34.94         37.78         3.28 o                         
  -2   8   3         63.09         73.43         4.14 o                         
  -1   8   3        802.60        797.39        28.59 o                         
   0   8   3        311.88        304.05        11.35 o                         
   1   8   3        801.61        804.07        28.62 o                         
   2   8   3         62.94         61.66         4.81 o                         
   3   8   3         34.99         37.11         3.55 o                         
   4   8   3         52.99         44.71         5.21 o                         
   5   8   3         18.93         18.95         6.31 o                         
   6   8   3         61.29         57.54         7.99 o                         
   7   8   3          3.86          2.14         5.79 o                         
   8   8   3         34.35         49.03        11.02 o                         
  -7   9   3         31.77         24.42         9.13 o                         
  -6   9   3         79.91         80.65         8.84 o                         
  -5   9   3         66.88         67.31         5.81 o                         
  -4   9   3          3.17          3.48         4.03 o                         
  -3   9   3        174.77        167.98         9.05 o                         
  -2   9   3        101.74        105.05         5.62 o                         
  -1   9   3         15.08         10.66         2.52 o                         
   0   9   3        396.35        373.97        13.81 o                         
   1   9   3         15.18         10.51         2.76 o                         
   2   9   3        102.02        102.74         6.42 o                         
   3   9   3        174.55        165.32         9.35 o                         
   4   9   3          3.18          4.94         4.23 o                         
   5   9   3         66.97         64.54         7.09 o                         
   6   9   3         80.02         70.72         8.25 o                         
   7   9   3         31.67         23.16         6.63 o                         
   8   9   3         17.95         11.47         9.55 o                         
  -7  10   3         39.05         45.48        11.33 o                         
  -6  10   3         17.28         19.37         5.97 o                         
  -5  10   3          6.50          2.88         4.81 o                         
  -4  10   3        727.11        731.01        33.15 o                         
  -3  10   3         50.94         45.76         6.20 o                         
  -2  10   3        325.96        314.53        15.03 o                         
  -1  10   3        539.40        560.22        24.40 o                         
   0  10   3        405.08        372.74        13.93 o                         
   1  10   3        539.62        537.38        19.75 o                         
   2  10   3        325.96        319.04        12.19 o                         
   3  10   3         51.03         54.75         5.91 o                         
   4  10   3        726.37        766.79        43.22 o                         
   5  10   3          6.56          7.03         6.18 o                         
   6  10   3         17.29         18.97         7.02 o                         
   7  10   3         39.03         30.12         7.44 o                         
   8  10   3         17.93         16.46        16.00 o                         
  -7  11   3          2.00          1.00         9.33 o                         
  -6  11   3         24.64         25.50         6.55 o                         
  -5  11   3          5.10          4.31         5.43 o                         
  -4  11   3         12.87         14.62         4.97 o                         
  -3  11   3        117.64        115.44         9.97 o                         
  -2  11   3        210.06        225.72        13.65 o                         
  -1  11   3        490.85        511.92        23.15 o                         
   0  11   3        115.84        124.41         7.75 o                         
   1  11   3        490.02        505.85        20.61 o                         
   2  11   3        210.38        230.94        10.54 o                         
   3  11   3        117.54        105.66         9.50 o                         
   4  11   3         12.85         19.23         6.86 o                         
   5  11   3          5.11          2.81         7.21 o                         
   6  11   3         24.67         18.69         7.92 o                         
   7  11   3          1.97          6.68         9.33 o                         
  -7  12   3          0.88         -6.86        16.46 o                         
  -6  12   3         28.27         25.20         7.58 o                         
  -5  12   3         12.79          5.18         6.07 o                         
  -4  12   3         10.03         13.13         5.52 o                         
  -3  12   3         60.73         60.62        14.16 o                         
  -2  12   3        181.35        223.03        12.24 o                         
  -1  12   3         19.87         15.79         5.28 o                         
   0  12   3       1541.66       1736.91        75.61 o                         
   1  12   3         19.89         24.59         5.68 o                         
   2  12   3        181.34        207.39        11.59 o                         
   3  12   3         60.81         67.57        14.42 o                         
   4  12   3         10.06          7.03         7.80 o                         
   5  12   3         12.73         10.30         9.11 o                         
   6  12   3         28.14         31.56        11.64 o                         
   7  12   3          0.87        -15.09        22.86 o                         
  -6  13   3         61.09         60.46        10.02 o                         
  -5  13   3          0.46         -1.57         6.99 o                         
  -4  13   3         57.32         65.42         8.25 o                         
  -3  13   3        113.55        125.74         8.84 o                         
  -2  13   3         77.71         85.23         7.51 o                         
  -1  13   3         32.79         43.10         6.22 o                         
   0  13   3         95.77        113.28         8.25 o                         
   1  13   3         32.84         36.79         9.96 o                         
   2  13   3         77.87         75.07         7.02 o                         
   3  13   3        113.60        115.23        12.42 o                         
   4  13   3         57.38         39.32        12.80 o                         
   5  13   3          0.45          6.40        13.26 o                         
   6  13   3         61.02         48.47        16.92 o                         
  -5  14   3         69.87         68.78         9.24 o                         
  -4  14   3         15.46          9.76         7.30 o                         
  -3  14   3          5.65          1.13         7.72 o                         
  -2  14   3        135.55        156.78        19.84 o                         
  -1  14   3          3.31          8.85         7.66 o                         
   0  14   3        150.36        154.81        11.67 o                         
   1  14   3          3.34          2.45         8.78 o                         
   2  14   3        135.69        149.29        24.69 o                         
   3  14   3          5.65          8.43         9.44 o                         
   4  14   3         15.53         17.83        12.80 o                         
   5  14   3         70.03         58.07        17.37 o                         
  -5  15   3          2.16        -18.75        25.61 o                         
  -4  15   3          8.04          9.18         8.36 o                         
  -3  15   3          1.92         -2.83         7.92 o                         
  -2  15   3         71.42        100.57        13.90 o                         
  -1  15   3          9.89          6.98         8.32 o                         
   0  15   3         74.56        116.92        41.61 o                         
   1  15   3          9.87         16.39        10.41 o                         
   2  15   3         71.28        119.31        25.83 o                         
   3  15   3          1.93         11.43        13.26 o                         
   4  15   3          8.07          7.77        14.63 o                         
  -4  16   3         14.61         30.18        19.20 o                         
  -3  16   3          2.14          2.29        17.83 o                         
  -2  16   3          0.01          8.46        12.61 o                         
  -1  16   3          4.74         29.95        12.27 o                         
   0  16   3          0.09          3.61        11.63 o                         
   1  16   3          4.76         13.26        12.29 o                         
   2  16   3          0.01         14.33        12.62 o                         
   0  17   3          0.00         28.93        14.69 o                         
   1  17   3         18.76         44.92        14.78 o                         
   2  17   3         57.92         87.79        24.69 o                         
   0   0   4       8788.81       8504.40       423.11 o                         
   1   0   4        525.21        529.10        18.79 o                         
   2   0   4       1272.55       1351.10        52.31 o                         
   3   0   4        502.99        556.39        20.00 o                         
   4   0   4       1558.44       1629.00        57.71 o                         
   5   0   4         49.15         54.82         5.12 o                         
   6   0   4         21.75         18.54         3.22 o                         
   7   0   4          1.47          0.59         5.23 o                         
   8   0   4          5.20          4.92         6.62 o                         
   9   0   4         48.55         46.99         9.70 o                         
  -9   1   4          9.56         11.38         8.72 o                         
  -8   1   4         52.83         35.70         9.71 o                         
  -7   1   4        121.89        126.55         9.85 o                         
  -6   1   4         35.38         38.89         3.77 o                         
  -5   1   4        428.34        462.21        18.03 o                         
  -4   1   4       1317.31       1381.43        45.01 o                         
  -3   1   4        259.15        262.50         9.55 o                         
  -2   1   4        837.83        830.81        27.31 o                         
  -1   1   4        522.72        549.71        17.97 o                         
   0   1   4       2157.17       1994.59        70.22 o                         
   1   1   4        523.18        543.24        21.31 o                         
   2   1   4        838.33        838.07        36.18 o                         
   3   1   4        258.47        259.41        10.47 o                         
   4   1   4       1317.07       1358.80        59.67 o                         
   5   1   4        427.62        441.49        18.03 o                         
   6   1   4         35.39         38.29         4.31 o                         
   7   1   4        122.29        145.77         8.46 o                         
   8   1   4         52.77         35.09         7.32 o                         
   9   1   4          9.57         -3.43        11.47 o                         
  -9   2   4         19.51         12.88         8.53 o                         
  -8   2   4         50.76         52.37         7.78 o                         
  -7   2   4        185.70        182.95        12.38 o                         
  -6   2   4          8.42          8.77         3.75 o                         
  -5   2   4        211.27        218.15         7.67 o                         
  -4   2   4        302.09        300.00        10.21 o                         
  -3   2   4        531.63        563.36        17.64 o                         
  -2   2   4       1694.43       1714.64        56.36 o                         
  -1   2   4        498.00        481.55        17.02 o                         
   0   2   4          0.11         -0.95         0.95 o                         
   1   2   4        497.85        470.97        20.86 o                         
   2   2   4       1695.60       1743.10        74.53 o                         
   3   2   4        531.06        589.19        28.86 o                         
   4   2   4        302.29        302.40        13.66 o                         
   5   2   4        211.34        203.33        10.28 o                         
   6   2   4          8.37         10.41         3.25 o                         
   7   2   4        185.75        196.97         9.50 o                         
   8   2   4         50.67         43.81         6.87 o                         
   9   2   4         19.53         25.15        16.92 o                         
  -9   3   4         66.11         63.63         8.94 o                         
  -8   3   4         46.76         44.06         6.89 o                         
  -7   3   4         70.12         71.84         9.39 o                         
  -6   3   4        182.72        190.66        11.78 o                         
  -5   3   4        427.04        421.56        15.21 o                         
  -4   3   4        452.47        463.00        15.48 o                         
  -3   3   4       1050.75       1159.40        37.67 o                         
  -2   3   4        713.07        728.18        23.75 o                         
  -1   3   4         32.86         30.74         1.89 o                         
   0   3   4       1404.74       1274.60        49.32 o                         
   1   3   4         32.74         33.31         2.15 o                         
   2   3   4        712.96        708.79        31.43 o                         
   3   3   4       1050.71       1127.75        49.78 o                         
   4   3   4        452.63        467.18        20.52 o                         
   5   3   4        428.19        386.94        21.38 o                         
   6   3   4        183.00        189.39        10.05 o                         
   7   3   4         70.13         81.19         6.38 o                         
   8   3   4         46.83         42.89         8.78 o                         
   9   3   4         66.27         60.81        18.75 o                         
  -9   4   4          6.13         12.21         8.75 o                         
  -8   4   4         86.80         89.74         8.15 o                         
  -7   4   4         60.60         61.98         6.49 o                         
  -6   4   4         34.99         33.28         4.85 o                         
  -5   4   4        220.12        222.75         8.67 o                         
  -4   4   4          3.84         -1.35         2.07 o                         
  -3   4   4        830.77        856.93        30.30 o                         
  -2   4   4       1227.61       1276.68        41.48 o                         
  -1   4   4         32.65         37.92         1.80 o                         
   0   4   4       1771.08       1739.56        61.38 o                         
   1   4   4         32.47         37.46         5.80 o                         
   2   4   4       1226.47       1245.85        54.87 o                         
   3   4   4        830.88        843.32        37.09 o                         
   4   4   4          3.80         -0.62         2.38 o                         
   5   4   4        220.18        209.46        10.51 o                         
   6   4   4         35.02         29.31         4.96 o                         
   7   4   4         60.64         69.64         6.90 o                         
   8   4   4         86.75         92.26        23.32 o                         
   9   4   4          6.15          2.83        12.56 o                         
  -9   5   4         27.95         32.46        16.46 o                         
  -8   5   4         11.86         11.55         6.80 o                         
  -7   5   4        142.01        164.83        11.55 o                         
  -6   5   4        192.88        199.89         9.30 o                         
  -5   5   4        222.30        225.49         8.77 o                         
  -4   5   4        237.60        214.69         9.54 o                         
  -3   5   4        380.20        366.76        12.32 o                         
  -2   5   4       1466.52       1562.44        50.61 o                         
  -1   5   4       1770.82       1910.62        66.70 o                         
   0   5   4         62.12         61.05         2.86 o                         
   1   5   4       1771.95       1866.79        66.70 o                         
   2   5   4       1466.72       1516.94        66.98 o                         
   3   5   4        380.82        366.19        16.34 o                         
   4   5   4        237.94        214.50        11.48 o                         
   5   5   4        222.10        203.63        10.51 o                         
   6   5   4        192.95        183.60        15.36 o                         
   7   5   4        142.33        115.55         9.65 o                         
   8   5   4         11.87         10.91         8.66 o                         
   9   5   4         27.97          6.60        16.92 o                         
  -8   6   4         13.89          0.58         8.13 o                         
  -7   6   4        112.00        108.92         8.09 o                         
  -6   6   4          1.79         -0.14         3.41 o                         
  -5   6   4         35.82         43.06         4.26 o                         
  -4   6   4        127.38        129.45         5.75 o                         
  -3   6   4        109.45        101.38         4.31 o                         
  -2   6   4         71.64         81.10         3.65 o                         
  -1   6   4        890.23        924.00        32.67 o                         
   0   6   4       6175.39       6677.30       257.58 o                         
   1   6   4        890.60        910.60        35.82 o                         
   2   6   4         71.51         74.62         4.58 o                         
   3   6   4        109.44        105.87         5.76 o                         
   4   6   4        127.16        121.09         6.96 o                         
   5   6   4         35.78         36.57         4.26 o                         
   6   6   4          1.79          4.84         5.92 o                         
   7   6   4        112.05        103.13        11.04 o                         
   8   6   4         13.89         12.93         9.50 o                         
   9   6   4         24.42         20.58        16.00 o                         
  -8   7   4         15.56         21.43        10.83 o                         
  -7   7   4          8.44          4.92         6.59 o                         
  -6   7   4        131.25        138.53         7.23 o                         
  -5   7   4          5.32          5.11         3.71 o                         
  -4   7   4         11.45         13.28         3.13 o                         
  -3   7   4        627.96        681.07        23.99 o                         
  -2   7   4         72.71         72.46         3.67 o                         
  -1   7   4        284.65        273.04         9.79 o                         
   0   7   4        102.27        104.06         4.52 o                         
   1   7   4        285.10        252.70        10.71 o                         
   2   7   4         72.78         75.49         5.03 o                         
   3   7   4        627.94        649.82        26.30 o                         
   4   7   4         11.44          7.22         3.44 o                         
   5   7   4          5.26          1.23         4.47 o                         
   6   7   4        131.29         96.63        10.65 o                         
   7   7   4          8.47          4.41         6.04 o                         
   8   7   4         15.52         15.70        10.97 o                         
  -8   8   4         28.26         18.97        11.74 o                         
  -7   8   4         25.39         26.34        13.03 o                         
  -6   8   4         42.67         44.93         5.48 o                         
  -5   8   4        241.07        241.79        12.02 o                         
  -4   8   4         34.75         25.41         4.29 o                         
  -3   8   4         37.23         31.66         3.62 o                         
  -2   8   4        304.38        306.76        11.07 o                         
  -1   8   4         71.76         69.93         4.91 o                         
   0   8   4        160.10        134.09         5.80 o                         
   1   8   4         71.73         77.34         3.84 o                         
   2   8   4        304.84        278.31        12.14 o                         
   3   8   4         37.29         29.58         3.41 o                         
   4   8   4         34.90         34.99         4.18 o                         
   5   8   4        241.19        220.27        14.07 o                         
   6   8   4         42.66         30.42         6.57 o                         
   7   8   4         25.29         30.87         6.39 o                         
   8   8   4         28.28         41.53         8.50 o                         
  -7   9   4         22.60         13.86         9.73 o                         
  -6   9   4         56.54         51.74         6.27 o                         
  -5   9   4        156.66        152.39         8.97 o                         
  -4   9   4        245.32        229.90        12.04 o                         
  -3   9   4         68.26         63.00         6.37 o                         
  -2   9   4         85.45         94.17         6.39 o                         
  -1   9   4          6.44          1.58         3.37 o                         
   0   9   4        427.70        435.83        15.89 o                         
   1   9   4          6.40          8.39         2.67 o                         
   2   9   4         85.49         82.15         6.11 o                         
   3   9   4         68.37         81.79        11.38 o                         
   4   9   4        245.52        243.81        12.66 o                         
   5   9   4        156.99        157.14        10.80 o                         
   6   9   4         56.46         51.16         7.45 o                         
   7   9   4         22.59         17.77         6.63 o                         
   8   9   4         26.28         11.14         9.13 o                         
  -7  10   4          4.62         -3.66        10.65 o                         
  -6  10   4         31.11         22.75         6.09 o                         
  -5  10   4        119.00        115.00         9.24 o                         
  -4  10   4         15.25         11.79         4.87 o                         
  -3  10   4         67.74         60.04         5.53 o                         
  -2  10   4        724.43        732.61        32.18 o                         
  -1  10   4         52.91         55.55         7.99 o                         
   0  10   4         52.81         50.22         5.94 o                         
   1  10   4         53.04         49.47         4.22 o                         
   2  10   4        724.54        728.82        28.83 o                         
   3  10   4         67.73         71.06        11.29 o                         
   4  10   4         15.33         18.58         5.02 o                         
   5  10   4        118.59         93.46         8.99 o                         
   6  10   4         31.16         27.44         7.45 o                         
   7  10   4          4.62          9.75         8.61 o                         
   8  10   4         12.51         27.35        12.88 o                         
  -7  11   4          1.94         -0.77        11.83 o                         
  -6  11   4         75.64         63.32         7.68 o                         
  -5  11   4         78.62         69.86         6.87 o                         
  -4  11   4         42.21         48.72         6.74 o                         
  -3  11   4         60.15         69.67         6.05 o                         
  -2  11   4        265.61        258.85        13.03 o                         
  -1  11   4        200.23        210.55        13.06 o                         
   0  11   4        299.54        294.82        14.45 o                         
   1  11   4        200.25        207.41        10.86 o                         
   2  11   4        265.32        255.49        16.82 o                         
   3  11   4         60.38         59.46         7.43 o                         
   4  11   4         42.16         44.47         7.79 o                         
   5  11   4         78.91         66.88        12.31 o                         
   6  11   4         75.71         76.05         9.41 o                         
   7  11   4          1.94          0.26        10.00 o                         
  -6  12   4         33.39         29.52         7.81 o                         
  -5  12   4         36.74         29.02         6.52 o                         
  -4  12   4         19.61         24.44         5.98 o                         
  -3  12   4        106.60        104.55         8.67 o                         
  -2  12   4         66.92         67.60         7.99 o                         
  -1  12   4         44.34         51.40         5.90 o                         
   0  12   4        614.79        719.83        32.29 o                         
   1  12   4         44.29         55.20        10.65 o                         
   2  12   4         66.80         78.72        10.47 o                         
   3  12   4        106.23        108.61        14.38 o                         
   4  12   4         19.68         13.19        12.35 o                         
   5  12   4         36.85         24.14        11.20 o                         
   6  12   4         33.39         31.55        15.09 o                         
  -6  13   4          1.53         -1.53        10.06 o                         
  -5  13   4          0.61          2.93         7.06 o                         
  -4  13   4        107.24        125.48         9.25 o                         
  -3  13   4        118.40        131.08        21.91 o                         
  -2  13   4        229.14        233.51        14.21 o                         
  -1  13   4          8.74          4.94         5.78 o                         
   0  13   4         51.92         48.81         7.26 o                         
   1  13   4          8.73         21.54         6.82 o                         
   2  13   4        229.28        221.46        14.50 o                         
   3  13   4        118.42        105.37        14.81 o                         
   4  13   4        107.18        110.60        28.81 o                         
   5  13   4          0.62          6.40        13.72 o                         
   6  13   4          1.55         26.98        25.61 o                         
  -5  14   4          1.86          2.62         8.26 o                         
  -4  14   4         17.14         16.25         7.79 o                         
  -3  14   4         58.05         71.80         7.93 o                         
  -2  14   4        130.00        159.37        37.35 o                         
  -1  14   4         57.38         29.71         6.64 o                         
   0  14   4          8.65          3.96         6.49 o                         
   1  14   4         57.28         47.07         8.00 o                         
   2  14   4        129.89        149.54        12.47 o                         
   3  14   4         58.26         61.62        10.97 o                         
   4  14   4         17.18         21.03        13.72 o                         
   5  14   4          1.85         10.52        16.00 o                         
  -5  15   4         12.71        -10.06        34.29 o                         
  -4  15   4         10.50          2.09         8.47 o                         
  -3  15   4          4.92         16.57        10.22 o                         
  -2  15   4         64.72         65.60        10.23 o                         
  -1  15   4         16.11         16.78         7.40 o                         
   0  15   4         22.90         22.80        10.74 o                         
   1  15   4         16.06         17.45        10.33 o                         
   2  15   4         64.65         88.89        15.32 o                         
   3  15   4          4.95         23.14        11.07 o                         
   4  15   4         10.46         25.61        16.00 o                         
  -4  16   4        115.21         61.27        43.89 o                         
  -3  16   4         17.59          5.49        18.29 o                         
  -2  16   4         48.69         63.33        13.57 o                         
  -1  16   4         14.88         32.71        13.34 o                         
   0  16   4          1.95          3.76        12.80 o                         
   1  16   4         14.93         39.73        12.88 o                         
   2  16   4         48.65         64.74        14.05 o                         
   0  17   4         12.48         24.69        19.20 o                         
   1  17   4          1.09          8.23        15.20 o                         
   2  17   4         15.81         17.83        23.78 o                         
   1   0   5        409.94        348.40        12.51 o                         
   2   0   5        905.66        875.63        31.02 o                         
   3   0   5          1.53          5.55         1.32 o                         
   4   0   5        394.42        381.65        14.19 o                         
   5   0   5        162.40        146.30         6.85 o                         
   6   0   5        116.91        120.87         6.34 o                         
   7   0   5         77.28         87.80         7.91 o                         
   8   0   5          4.06          0.71         6.59 o                         
   9   0   5          1.73          2.56         9.37 o                         
  -9   1   5          5.56          2.21         8.92 o                         
  -8   1   5          2.51         11.33         6.64 o                         
  -7   1   5         71.24         77.67         9.69 o                         
  -6   1   5         68.07         78.74         5.60 o                         
  -5   1   5         24.29         27.13         2.59 o                         
  -4   1   5        651.66        661.73        23.52 o                         
  -3   1   5         82.69         83.59         3.32 o                         
  -2   1   5       3717.90       3752.88       132.08 o                         
  -1   1   5       2374.14       2247.93        73.47 o                         
   0   1   5       3069.02       2934.77       103.27 o                         
   1   1   5       2373.79       2258.85        86.95 o                         
   2   1   5       3721.42       3747.36       161.78 o                         
   3   1   5         82.39         80.84         4.39 o                         
   4   1   5        651.11        646.01        28.92 o                         
   5   1   5         24.45         25.25         3.45 o                         
   6   1   5         67.93         74.14         4.87 o                         
   7   1   5         71.28         71.92         5.47 o                         
   8   1   5          2.52         -3.49         6.59 o                         
   9   1   5          5.53          7.77        16.92 o                         
  -9   2   5         33.93         32.74         8.44 o                         
  -8   2   5         16.21         15.65         6.04 o                         
  -7   2   5         11.84         17.55         5.69 o                         
  -6   2   5         33.05         37.21         4.36 o                         
  -5   2   5        308.01        323.17        11.05 o                         
  -4   2   5        186.22        184.94         7.54 o                         
  -3   2   5         56.90         59.86         2.63 o                         
  -2   2   5        542.42        557.41        18.49 o                         
  -1   2   5        125.30        122.22         4.48 o                         
   0   2   5        274.37        254.10         9.14 o                         
   1   2   5        125.18        116.11         4.44 o                         
   2   2   5        542.83        561.54        24.40 o                         
   3   2   5         56.88         53.85         3.38 o                         
   4   2   5        186.34        187.59        10.21 o                         
   5   2   5        307.62        314.07        16.98 o                         
   6   2   5         32.68         35.18         4.63 o                         
   7   2   5         11.79         15.26         4.65 o                         
   8   2   5         16.11         12.04         8.71 o                         
   9   2   5         33.94         36.58        17.37 o                         
  -9   3   5         37.81         35.95         8.60 o                         
  -8   3   5         19.37         22.38         6.54 o                         
  -7   3   5         12.71         15.24         5.31 o                         
  -6   3   5         51.45         64.10         8.05 o                         
  -5   3   5        471.35        477.69        17.20 o                         
  -4   3   5         50.89         57.14         2.85 o                         
  -3   3   5         37.90         47.52         3.78 o                         
  -2   3   5        467.01        458.86        15.21 o                         
  -1   3   5        714.32        652.39        22.96 o                         
   0   3   5       1005.51        936.78        36.27 o                         
   1   3   5        714.86        635.64        25.11 o                         
   2   3   5        466.86        465.22        20.23 o                         
   3   3   5         37.89         43.14         3.89 o                         
   4   3   5         50.79         50.06         4.54 o                         
   5   3   5        471.12        446.50        24.28 o                         
   6   3   5         51.23         68.89         6.29 o                         
   7   3   5         12.73         14.61         4.85 o                         
   8   3   5         19.31         20.31         8.45 o                         
   9   3   5         37.92         22.86        17.37 o                         
  -9   4   5         19.06         20.58        11.48 o                         
  -8   4   5         29.84         24.04         6.87 o                         
  -7   4   5         97.75         99.00         7.50 o                         
  -6   4   5         95.93         98.59         8.80 o                         
  -5   4   5         55.59         69.74         5.15 o                         
  -4   4   5         46.75         60.22         3.32 o                         
  -3   4   5        197.07        194.63         7.65 o                         
  -2   4   5        439.90        417.48        13.90 o                         
  -1   4   5        125.59        142.18         5.28 o                         
   0   4   5        953.29        940.67        36.48 o                         
   1   4   5        125.50        127.37         6.51 o                         
   2   4   5        440.38        416.53        18.40 o                         
   3   4   5        197.22        210.37         9.42 o                         
   4   4   5         46.92         49.57         3.92 o                         
   5   4   5         55.51         56.98         5.30 o                         
   6   4   5         96.02         95.79        10.29 o                         
   7   4   5         97.78         90.12         6.93 o                         
   8   4   5         29.69         25.87         8.90 o                         
   9   4   5         19.03         10.06        17.83 o                         
  -9   5   5         38.16          9.60        21.49 o                         
  -8   5   5         46.12         40.42         8.51 o                         
  -7   5   5        219.33        212.57        12.15 o                         
  -6   5   5        116.72        115.46         6.57 o                         
  -5   5   5        106.90        126.10         5.76 o                         
  -4   5   5        150.67        142.74         5.99 o                         
  -3   5   5         73.15         79.57         3.44 o                         
  -2   5   5        172.44        171.78         5.97 o                         
  -1   5   5        175.95        211.10         8.62 o                         
   0   5   5        947.17        922.86        32.73 o                         
   1   5   5        176.55        208.18         7.77 o                         
   2   5   5        172.59        159.87         8.06 o                         
   3   5   5         73.43         72.84         4.60 o                         
   4   5   5        150.35        130.35         7.19 o                         
   5   5   5        106.89        109.50         6.72 o                         
   6   5   5        116.60        106.97         9.38 o                         
   7   5   5        219.27        209.14        13.33 o                         
   8   5   5         46.14         49.64        18.98 o                         
   9   5   5         38.18         45.27        16.46 o                         
  -8   6   5         12.63         15.12         8.34 o                         
  -7   6   5         99.94         90.48         8.74 o                         
  -6   6   5          3.56          3.57         4.70 o                         
  -5   6   5         25.04         26.21         3.31 o                         
  -4   6   5        149.77        162.20         7.09 o                         
  -3   6   5        135.31        127.52         5.02 o                         
  -2   6   5         29.61         28.14         2.93 o                         
  -1   6   5        338.46        349.57        12.63 o                         
   0   6   5          7.46          8.09         2.26 o                         
   1   6   5        338.52        339.68        12.60 o                         
   2   6   5         29.57         25.22         3.25 o                         
   3   6   5        135.64        126.79         6.79 o                         
   4   6   5        149.96        134.27         7.94 o                         
   5   6   5         25.03         23.49         3.98 o                         
   6   6   5          3.55          3.72         5.97 o                         
   7   6   5         99.86         90.73         8.15 o                         
   8   6   5         12.64          3.69         9.44 o                         
   9   6   5         15.52        -10.52        15.55 o                         
  -8   7   5         97.31         84.19        19.20 o                         
  -7   7   5        201.80        214.23        16.77 o                         
  -6   7   5        132.15        123.86         7.45 o                         
  -5   7   5          5.84          6.66         3.62 o                         
  -4   7   5        187.04        191.77         9.53 o                         
  -3   7   5        250.70        246.05        10.04 o                         
  -2   7   5          0.16          2.39         2.47 o                         
  -1   7   5         46.03         56.56         3.58 o                         
   0   7   5        177.46        175.69         6.89 o                         
   1   7   5         45.74         43.65         2.79 o                         
   2   7   5          0.16         -1.61         2.36 o                         
   3   7   5        250.66        221.95         9.98 o                         
   4   7   5        187.00        175.07         9.48 o                         
   5   7   5          5.82          3.72         4.11 o                         
   6   7   5        132.06        100.76        16.23 o                         
   7   7   5        201.78        196.46        16.49 o                         
   8   7   5         97.23         84.64         9.62 o                         
  -8   8   5         12.69          8.52        11.83 o                         
  -7   8   5         23.69         12.28         7.13 o                         
  -6   8   5         65.92         58.24         8.17 o                         
  -5   8   5         13.07          9.28         4.26 o                         
  -4   8   5         43.55         44.50         4.73 o                         
  -3   8   5         37.22         32.57         4.11 o                         
  -2   8   5        120.21        130.02         6.26 o                         
  -1   8   5        114.64        122.50         7.37 o                         
   0   8   5         72.38         71.86         3.74 o                         
   1   8   5        114.58        114.57         5.14 o                         
   2   8   5        120.16        119.91         6.17 o                         
   3   8   5         37.15         34.59         3.58 o                         
   4   8   5         43.75         47.21         4.31 o                         
   5   8   5         12.98          8.98         4.87 o                         
   6   8   5         65.80         65.79         7.42 o                         
   7   8   5         23.70         20.71         7.70 o                         
   8   8   5         12.75          5.06         7.90 o                         
  -7   9   5          0.36         -0.18         7.84 o                         
  -6   9   5         93.12         68.49         6.90 o                         
  -5   9   5         28.38         23.89         5.08 o                         
  -4   9   5        225.41        226.81        12.66 o                         
  -3   9   5         56.51         46.33         4.77 o                         
  -2   9   5          1.83          5.11         3.15 o                         
  -1   9   5         89.94         87.29         5.14 o                         
   0   9   5        390.62        363.00        14.95 o                         
   1   9   5         89.95        101.33         5.28 o                         
   2   9   5          1.81          2.41         3.17 o                         
   3   9   5         56.54         49.82         4.18 o                         
   4   9   5        225.74        223.23        16.82 o                         
   5   9   5         28.36         33.20         6.36 o                         
   6   9   5         93.24         79.83         8.37 o                         
   7   9   5          0.36          3.39         8.02 o                         
   8   9   5          1.20          0.33        10.56 o                         
  -7  10   5         13.44         19.56         8.96 o                         
  -6  10   5         26.47         17.39         6.15 o                         
  -5  10   5        110.30        112.36         9.37 o                         
  -4  10   5        221.68        215.91        11.89 o                         
  -3  10   5        149.08        131.05        10.63 o                         
  -2  10   5        349.85        361.43        15.12 o                         
  -1  10   5         36.66         39.08         3.92 o                         
   0  10   5         51.59         68.75         5.79 o                         
   1  10   5         36.77         45.32         6.29 o                         
   2  10   5        350.72        363.69        16.97 o                         
   3  10   5        149.00        159.36         7.72 o                         
   4  10   5        221.51        227.29        11.88 o                         
   5  10   5        110.52         97.87        11.74 o                         
   6  10   5         26.39         16.59         7.50 o                         
   7  10   5         13.37          6.60         8.75 o                         
  -7  11   5          1.54         -2.82        16.31 o                         
  -6  11   5         22.12         27.54         7.19 o                         
  -5  11   5         23.84         21.69         5.92 o                         
  -4  11   5         73.01         88.19         6.95 o                         
  -3  11   5         38.91         34.55         5.37 o                         
  -2  11   5        241.31        256.01        11.76 o                         
  -1  11   5          0.32          1.09         4.50 o                         
   0  11   5        298.92        290.57        14.27 o                         
   1  11   5          0.32         -2.19         4.46 o                         
   2  11   5        241.31        263.81        13.08 o                         
   3  11   5         38.79         44.22         7.47 o                         
   4  11   5         73.33         63.35         7.95 o                         
   5  11   5         23.85         29.19         8.53 o                         
   6  11   5         22.03         19.58         8.36 o                         
   7  11   5          1.53          1.71         9.75 o                         
  -6  12   5         21.44         24.33         7.72 o                         
  -5  12   5         55.99         61.99         9.51 o                         
  -4  12   5         42.94         43.69         6.40 o                         
  -3  12   5         50.12         47.68         6.16 o                         
  -2  12   5         61.67         62.27         7.13 o                         
  -1  12   5          5.92          9.04         5.22 o                         
   0  12   5       1635.55       1711.63        74.47 o                         
   1  12   5          5.92          8.42         5.10 o                         
   2  12   5         61.76         45.56         7.06 o                         
   3  12   5         50.16         40.46         7.71 o                         
   4  12   5         42.97         49.16         7.99 o                         
   5  12   5         55.82         58.70        10.47 o                         
   6  12   5         21.37         12.75        11.15 o                         
  -6  13   5         16.21         11.71        10.91 o                         
  -5  13   5          8.11          4.48         8.12 o                         
  -4  13   5        133.17        161.37        10.37 o                         
  -3  13   5          7.00          6.79         6.08 o                         
  -2  13   5        288.69        290.23        15.76 o                         
  -1  13   5        130.96        110.15         8.32 o                         
   0  13   5         19.20         12.45         5.71 o                         
   1  13   5        131.01        117.94         8.35 o                         
   2  13   5        289.12        314.31        18.02 o                         
   3  13   5          7.06         10.55         7.06 o                         
   4  13   5        133.04        130.59        14.04 o                         
   5  13   5          8.09         17.49        12.65 o                         
  -5  14   5         45.91         43.06         9.55 o                         
  -4  14   5        144.88        180.22        19.49 o                         
  -3  14   5         17.34         19.96        11.55 o                         
  -2  14   5         98.35         87.31        10.77 o                         
  -1  14   5         18.46         18.77         6.64 o                         
   0  14   5          2.39          0.58         6.47 o                         
   1  14   5         18.46         15.77         7.73 o                         
   2  14   5         98.20         94.79         9.84 o                         
   3  14   5         17.36         11.96         7.92 o                         
   4  14   5        144.76        124.37        20.58 o                         
  -4  15   5         80.96         70.33         9.93 o                         
  -3  15   5         27.49         36.02        10.57 o                         
  -2  15   5         26.67         32.45         9.86 o                         
  -1  15   5         70.05         61.70         8.15 o                         
   0  15   5         12.49         11.35         8.84 o                         
   1  15   5         70.02         63.62        10.47 o                         
   2  15   5         26.62         39.22        10.98 o                         
   3  15   5         27.42         55.97        11.97 o                         
  -3  16   5          3.37          4.84        26.75 o                         
  -2  16   5         19.09         19.93        15.69 o                         
  -1  16   5         18.84         23.32        17.83 o                         
   0  16   5         17.23         41.84        16.92 o                         
   1  16   5         18.79         16.12        12.69 o                         
   2  16   5         19.06         23.32        12.74 o                         
   0  17   5          7.34         21.95        19.66 o                         
   1  17   5         13.57         14.63        23.32 o                         
   0   0   6        944.18        914.02        45.67 o                         
   1   0   6       3404.65       3494.96       123.02 o                         
   2   0   6       2580.40       2662.09       102.67 o                         
   3   0   6        255.78        277.04        10.17 o                         
   4   0   6        976.23       1019.25        39.67 o                         
   5   0   6         31.15         32.69         3.19 o                         
   6   0   6        126.35        135.50         7.04 o                         
   7   0   6        158.06        154.87         9.22 o                         
   8   0   6         43.24         41.34         7.55 o                         
   9   0   6          3.52          4.24        10.98 o                         
  -9   1   6         50.62         46.00         9.08 o                         
  -8   1   6         37.51         25.53         6.57 o                         
  -7   1   6         90.96         84.40        10.61 o                         
  -6   1   6        274.76        246.19        12.39 o                         
  -5   1   6        251.62        246.70         8.95 o                         
  -4   1   6         42.87         50.20         2.65 o                         
  -3   1   6        124.12        116.80         4.46 o                         
  -2   1   6        568.91        594.54        21.22 o                         
  -1   1   6        434.52        441.76        14.37 o                         
   0   1   6        153.60        133.75         5.01 o                         
   1   1   6        434.73        428.36        17.01 o                         
   2   1   6        568.67        593.39        21.19 o                         
   3   1   6        124.00        123.92         5.87 o                         
   4   1   6         43.16         49.85         5.02 o                         
   5   1   6        251.07        263.49        13.81 o                         
   6   1   6        274.61        253.45        12.27 o                         
   7   1   6         91.17        101.37         9.13 o                         
   8   1   6         37.47         36.10         8.98 o                         
   9   1   6         50.64         51.14        20.80 o                         
  -9   2   6         17.85         13.94         8.53 o                         
  -8   2   6         28.63         25.86         6.60 o                         
  -7   2   6         62.54         70.65         6.46 o                         
  -6   2   6         31.87         38.62         5.97 o                         
  -5   2   6        247.92        260.36        10.11 o                         
  -4   2   6        700.32        685.77        21.28 o                         
  -3   2   6        550.53        561.48        18.29 o                         
  -2   2   6        595.02        590.94        19.53 o                         
  -1   2   6        369.24        335.44        11.82 o                         
   0   2   6          4.42          1.93         1.00 o                         
   1   2   6        369.47        323.95        11.88 o                         
   2   2   6        594.74        590.82        23.11 o                         
   3   2   6        550.94        532.18        26.73 o                         
   4   2   6        700.46        695.52        34.93 o                         
   5   2   6        248.06        258.00        14.34 o                         
   6   2   6         31.80         33.15         5.77 o                         
   7   2   6         62.58         58.39         5.86 o                         
   8   2   6         28.70         32.44         9.50 o                         
   9   2   6         17.85          2.29        17.37 o                         
  -9   3   6         75.05         71.52        10.00 o                         
  -8   3   6        102.95        102.65         8.57 o                         
  -7   3   6        130.47        140.99         8.95 o                         
  -6   3   6        151.69        161.20         7.99 o                         
  -5   3   6         52.82         61.34         3.87 o                         
  -4   3   6        863.37        901.52        32.17 o                         
  -3   3   6        182.22        196.42         7.40 o                         
  -2   3   6       1105.05       1159.73        37.48 o                         
  -1   3   6         38.60         39.08         2.06 o                         
   0   3   6        230.69        275.37        11.08 o                         
   1   3   6         38.77         37.83         3.01 o                         
   2   3   6       1103.35       1112.32        49.67 o                         
   3   3   6        182.12        189.08        12.34 o                         
   4   3   6        863.24        907.09        45.58 o                         
   5   3   6         52.93         64.21        15.89 o                         
   6   3   6        151.48        153.97        10.29 o                         
   7   3   6        130.56        141.13        12.87 o                         
   8   3   6        102.79        122.29        21.72 o                         
   9   3   6         75.13         48.01        21.95 o                         
  -9   4   6         59.55         67.72        14.70 o                         
  -8   4   6         91.85         86.57         9.63 o                         
  -7   4   6          8.25         10.39         5.36 o                         
  -6   4   6         10.16         13.75         4.01 o                         
  -5   4   6        268.71        272.48        10.41 o                         
  -4   4   6         71.38         82.07         3.99 o                         
  -3   4   6        224.91        231.68        11.85 o                         
  -2   4   6       1213.50       1257.98        40.76 o                         
  -1   4   6        801.21        763.30        27.19 o                         
   0   4   6        118.93        121.33         6.55 o                         
   1   4   6        801.71        766.78        33.43 o                         
   2   4   6       1213.70       1213.09        54.01 o                         
   3   4   6        224.78        230.29        11.83 o                         
   4   4   6         71.39         67.54         4.78 o                         
   5   4   6        268.87        256.72        12.63 o                         
   6   4   6         10.22         17.78         4.23 o                         
   7   4   6          8.25          9.45         5.02 o                         
   8   4   6         91.74         69.03        11.89 o                         
  -8   5   6         17.84         21.84         8.10 o                         
  -7   5   6         87.04         71.83         8.27 o                         
  -6   5   6        537.73        563.13        22.57 o                         
  -5   5   6         39.61         50.84         3.71 o                         
  -4   5   6         32.95         34.63         2.97 o                         
  -3   5   6        163.68        155.86         6.34 o                         
  -2   5   6        825.21        913.86        29.70 o                         
  -1   5   6        242.67        280.22        10.67 o                         
   0   5   6       2010.84       2035.78        78.77 o                         
   1   5   6        242.46        248.62        10.59 o                         
   2   5   6        825.89        875.85        39.38 o                         
   3   5   6        163.41        155.75         7.71 o                         
   4   5   6         32.84         31.87         3.57 o                         
   5   5   6         39.60         36.14         4.29 o                         
   6   5   6        537.47        542.90        29.04 o                         
   7   5   6         87.08         79.10         9.31 o                         
   8   5   6         17.80          9.83         7.66 o                         
  -8   6   6         14.98         12.75         8.46 o                         
  -7   6   6        262.77        248.79        13.28 o                         
  -6   6   6         89.62         87.64         6.58 o                         
  -5   6   6         91.10         90.27         5.60 o                         
  -4   6   6        102.61        119.63         5.51 o                         
  -3   6   6         90.70         93.38         5.32 o                         
  -2   6   6        286.65        285.95        10.29 o                         
  -1   6   6        666.58        639.16        25.15 o                         
   0   6   6       4130.29       4543.54       175.42 o                         
   1   6   6        666.88        636.71        22.90 o                         
   2   6   6        286.16        259.84        13.92 o                         
   3   6   6         90.35         80.95         5.24 o                         
   4   6   6        102.51         95.55         6.28 o                         
   5   6   6         91.02        102.74         6.67 o                         
   6   6   6         89.52         84.79        16.97 o                         
   7   6   6        262.74        216.74        18.07 o                         
   8   6   6         14.97         18.49         7.82 o                         
   9   6   6         23.76         25.61        17.37 o                         
  -8   7   6         11.17         12.15         9.53 o                         
  -7   7   6          2.74          5.52         5.86 o                         
  -6   7   6         24.34         24.03         5.07 o                         
  -5   7   6        269.76        271.84        12.01 o                         
  -4   7   6        339.87        334.59        14.10 o                         
  -3   7   6         61.64         54.24         4.50 o                         
  -2   7   6        252.27        258.32        10.46 o                         
  -1   7   6         90.40        110.23         5.22 o                         
   0   7   6        110.74        121.38         7.29 o                         
   1   7   6         90.91        101.19         4.62 o                         
   2   7   6        252.19        239.39        10.43 o                         
   3   7   6         61.43         55.92         3.95 o                         
   4   7   6        340.04        338.88        15.72 o                         
   5   7   6        269.81        269.31        17.42 o                         
   6   7   6         24.45         24.70         6.90 o                         
   7   7   6          2.74          2.31         7.35 o                         
   8   7   6         11.22          6.16         8.68 o                         
  -8   8   6         10.92         16.82        15.43 o                         
  -7   8   6         20.40         15.40         7.49 o                         
  -6   8   6         27.36         28.78         5.66 o                         
  -5   8   6        527.82        523.63        23.83 o                         
  -4   8   6        241.80        234.44        11.88 o                         
  -3   8   6        115.10        104.60         6.83 o                         
  -2   8   6        240.87        229.28         9.88 o                         
  -1   8   6         19.29         20.95         2.94 o                         
   0   8   6        435.49        391.44        15.86 o                         
   1   8   6         19.21         26.22         5.76 o                         
   2   8   6        240.37        232.82         9.98 o                         
   3   8   6        115.29        123.29         6.16 o                         
   4   8   6        241.75        237.40        10.81 o                         
   5   8   6        527.39        527.77        27.19 o                         
   6   8   6         27.38         29.42         6.66 o                         
   7   8   6         20.39         20.84         8.58 o                         
   8   8   6         10.90         12.74         8.07 o                         
  -7   9   6         23.01         22.50         8.23 o                         
  -6   9   6        109.25        104.57         7.96 o                         
  -5   9   6          4.92          6.11         4.82 o                         
  -4   9   6         35.94         36.72         8.38 o                         
  -3   9   6        305.65        306.07        15.08 o                         
  -2   9   6         59.77         60.03         4.24 o                         
  -1   9   6        162.36        162.37         7.58 o                         
   0   9   6          0.73          0.77         2.81 o                         
   1   9   6        162.41        159.94        11.42 o                         
   2   9   6         59.62         52.75         7.24 o                         
   3   9   6        305.97        321.90        13.41 o                         
   4   9   6         36.13         34.30         4.56 o                         
   5   9   6          4.92          7.66         5.37 o                         
   6   9   6        109.36        107.61        20.30 o                         
   7   9   6         23.06         15.97         8.40 o                         
   8   9   6         21.26         29.53        10.65 o                         
  -7  10   6         61.77         51.56         9.82 o                         
  -6  10   6         14.09          4.80         5.94 o                         
  -5  10   6         73.46         64.76         6.63 o                         
  -4  10   6         77.77         63.55         6.01 o                         
  -3  10   6        186.61        187.75        10.35 o                         
  -2  10   6         96.50        107.78         6.17 o                         
  -1  10   6        757.99        765.80        30.75 o                         
   0  10   6        156.48        176.23         9.65 o                         
   1  10   6        758.14        796.91        34.58 o                         
   2  10   6         96.48        113.53        12.25 o                         
   3  10   6        186.10        192.98        18.08 o                         
   4  10   6         77.83         70.14         7.28 o                         
   5  10   6         73.32         65.58         9.64 o                         
   6  10   6         14.11          5.01         7.42 o                         
   7  10   6         61.70         65.76        10.23 o                         
  -6  11   6        114.00        117.44         9.27 o                         
  -5  11   6         46.44         42.23         8.91 o                         
  -4  11   6         21.85         25.31         5.87 o                         
  -3  11   6         23.87         19.60         6.34 o                         
  -2  11   6        260.53        254.28        16.16 o                         
  -1  11   6        279.99        315.64        13.19 o                         
   0  11   6        160.25        181.31        10.07 o                         
   1  11   6        279.53        283.90        14.73 o                         
   2  11   6        260.46        253.75        12.90 o                         
   3  11   6         23.84         32.39         6.24 o                         
   4  11   6         21.79         24.78         7.67 o                         
   5  11   6         46.60         47.12         9.36 o                         
   6  11   6        114.12         93.45        13.26 o                         
   7  11   6          5.36          9.64        11.59 o                         
  -6  12   6         35.29         40.80         8.30 o                         
  -5  12   6         80.02         91.75         8.48 o                         
  -4  12   6        103.31         97.98        11.98 o                         
  -3  12   6         41.14         45.01         7.38 o                         
  -2  12   6        134.16        147.59        11.42 o                         
  -1  12   6        131.71        145.97        14.98 o                         
   0  12   6         69.54         54.57         6.21 o                         
   1  12   6        131.83        134.94         9.90 o                         
   2  12   6        134.43        153.83        14.45 o                         
   3  12   6         41.12         55.77         7.45 o                         
   4  12   6        103.24         94.14         9.32 o                         
   5  12   6         79.81         90.90        12.10 o                         
   6  12   6         35.36         37.09        11.80 o                         
  -6  13   6          6.58         18.75        17.83 o                         
  -5  13   6          0.96          6.81         7.77 o                         
  -4  13   6        183.04        191.24        12.17 o                         
  -3  13   6         24.25         33.96         6.50 o                         
  -2  13   6        329.98        355.99        21.02 o                         
  -1  13   6         40.75         32.59         9.90 o                         
   0  13   6         28.16         25.83         7.59 o                         
   1  13   6         40.86         35.72         8.84 o                         
   2  13   6        330.03        375.75        20.93 o                         
   3  13   6         24.23         24.43         7.59 o                         
   4  13   6        183.03        214.38        18.62 o                         
   5  13   6          0.96          4.37        11.12 o                         
  -5  14   6          4.44         -3.39        10.18 o                         
  -4  14   6         70.69         61.76         8.65 o                         
  -3  14   6         11.16         15.84         9.09 o                         
  -2  14   6         27.57         24.44        11.16 o                         
  -1  14   6          8.09          8.88         7.28 o                         
   0  14   6          1.94          5.56         6.51 o                         
   1  14   6          8.12          8.34         7.60 o                         
   2  14   6         27.58         30.57         8.07 o                         
   3  14   6         11.16          8.25         8.19 o                         
   4  14   6         70.84         60.68        11.97 o                         
  -4  15   6         21.88         42.00        16.23 o                         
  -3  15   6         31.10         30.63        17.57 o                         
  -2  15   6         80.95         94.52        11.23 o                         
  -1  15   6          0.04          8.39         9.32 o                         
   0  15   6         29.92         45.52         9.68 o                         
   1  15   6          0.04          0.42         8.48 o                         
   2  15   6         80.89         91.25        11.27 o                         
   3  15   6         31.11         25.49        11.97 o                         
  -3  16   6         18.07         -7.86        15.27 o                         
  -2  16   6         31.65         40.04        12.42 o                         
  -1  16   6         38.35         44.09        11.40 o                         
   0  16   6         23.02         35.48        12.74 o                         
   1  16   6         38.29         45.98        13.17 o                         
   2  16   6         31.62         54.64        13.50 o                         
   3  16   6         18.02         20.12        23.32 o                         
   0  17   6         35.04         32.92        19.66 o                         
   1   0   7          0.02         -1.09         1.11 o                         
   2   0   7        363.78        391.86        14.12 o                         
   3   0   7        584.24        623.24        22.24 o                         
   4   0   7        238.59        247.37        10.30 o                         
   5   0   7          3.89          5.21         2.76 o                         
   6   0   7         38.77         34.93         5.24 o                         
   7   0   7          0.71          8.04         5.51 o                         
   8   0   7        136.65        155.14        34.63 o                         
   9   0   7          0.01         17.80        10.21 o                         
  -9   1   7         57.67         76.00        11.43 o                         
  -8   1   7          1.43          1.10         6.19 o                         
  -7   1   7        188.31        195.76         9.87 o                         
  -6   1   7         76.60         81.05         5.44 o                         
  -5   1   7         82.05         88.36         4.60 o                         
  -4   1   7        310.30        325.28        11.82 o                         
  -3   1   7        211.73        195.69         7.46 o                         
  -2   1   7       1024.80        988.22        34.78 o                         
  -1   1   7        231.18        209.86         7.13 o                         
   0   1   7       1101.07        982.07        34.72 o                         
   1   1   7        230.95        212.73         8.46 o                         
   2   1   7       1023.80        971.47        34.72 o                         
   3   1   7        211.19        198.02         8.22 o                         
   4   1   7        309.83        309.94        16.83 o                         
   5   1   7         81.65         86.18         6.40 o                         
   6   1   7         76.75         74.82         6.66 o                         
   7   1   7        188.33        187.17        12.32 o                         
   8   1   7          1.45         -2.56         8.20 o                         
   9   1   7         57.79         71.11        12.77 o                         
  -9   2   7          5.24          8.82         9.20 o                         
  -8   2   7         39.29         36.60         7.09 o                         
  -7   2   7         58.34         61.36         9.73 o                         
  -6   2   7        213.05        230.40         9.57 o                         
  -5   2   7          5.31          8.15         2.73 o                         
  -4   2   7        158.16        169.83         7.91 o                         
  -3   2   7        210.64        188.13         7.43 o                         
  -2   2   7        205.91        188.81         7.09 o                         
  -1   2   7        495.52        479.46        17.20 o                         
   0   2   7       2094.73       2121.70        74.82 o                         
   1   2   7        494.95        484.28        17.14 o                         
   2   2   7        206.20        180.62         7.52 o                         
   3   2   7        211.16        199.13         8.09 o                         
   4   2   7        158.67        161.80        14.06 o                         
   5   2   7          5.39          9.11         3.83 o                         
   6   2   7        212.95        237.44        13.63 o                         
   7   2   7         58.26         65.11         7.92 o                         
   8   2   7         39.47         35.41        10.33 o                         
   9   2   7          5.25         15.09        25.61 o                         
  -9   3   7          2.27        -12.01        12.01 o                         
  -8   3   7         25.72         26.29         6.89 o                         
  -7   3   7          3.60          4.28         5.14 o                         
  -6   3   7          4.20          3.60         3.81 o                         
  -5   3   7        171.60        164.85         7.20 o                         
  -4   3   7        671.25        667.99        24.17 o                         
  -3   3   7       1083.52       1097.57        38.86 o                         
  -2   3   7        255.22        248.52         8.83 o                         
  -1   3   7        130.96        116.45         4.53 o                         
   0   3   7       2756.72       2917.93       112.61 o                         
   1   3   7        130.61        110.31         4.94 o                         
   2   3   7        255.08        228.49         9.65 o                         
   3   3   7       1083.09       1081.96        42.53 o                         
   4   3   7        671.09        682.97        34.14 o                         
   5   3   7        171.60        173.48        15.03 o                         
   6   3   7          4.27          8.96         4.77 o                         
   7   3   7          3.62          2.16         4.99 o                         
   8   3   7         25.72         34.29        10.02 o                         
  -8   4   7         69.66         73.56         9.21 o                         
  -7   4   7        113.16        114.59         8.90 o                         
  -6   4   7         10.32          6.14         3.84 o                         
  -5   4   7        137.13        151.21         6.82 o                         
  -4   4   7        592.69        645.28        22.65 o                         
  -3   4   7         21.50         25.68         2.31 o                         
  -2   4   7        873.80        936.76        32.67 o                         
  -1   4   7        534.87        588.11        20.78 o                         
   0   4   7         84.69         89.79         4.23 o                         
   1   4   7        535.18        569.50        22.70 o                         
   2   4   7        873.46        900.04        35.78 o                         
   3   4   7         21.52         23.73         3.42 o                         
   4   4   7        591.69        597.64        27.66 o                         
   5   4   7        137.06        144.62         8.10 o                         
   6   4   7         10.38          8.83         4.23 o                         
   7   4   7        113.31        113.46         9.68 o                         
   8   4   7         69.51         56.00         8.72 o                         
  -8   5   7         16.63          7.93         9.84 o                         
  -7   5   7         10.08          4.71         5.31 o                         
  -6   5   7         65.51         68.02         6.15 o                         
  -5   5   7         36.11         48.25         3.76 o                         
  -4   5   7        103.86        100.18         4.86 o                         
  -3   5   7          4.61          5.01         2.09 o                         
  -2   5   7       1738.19       1866.54        60.19 o                         
  -1   5   7        231.07        226.37         8.58 o                         
   0   5   7       1038.13       1091.73        47.44 o                         
   1   5   7        230.18        228.08         9.40 o                         
   2   5   7       1738.82       1783.07        79.73 o                         
   3   5   7          4.62          6.45         2.70 o                         
   4   5   7        103.80         98.44         5.91 o                         
   5   5   7         36.17         40.22         4.48 o                         
   6   5   7         65.61         72.69         5.86 o                         
   7   5   7         10.02         13.38         6.52 o                         
   8   5   7         16.57         16.04         7.50 o                         
  -8   6   7         50.82         46.77         9.55 o                         
  -7   6   7         12.86          9.05         5.53 o                         
  -6   6   7        147.13        155.35         9.57 o                         
  -5   6   7        200.43        214.42        11.70 o                         
  -4   6   7        140.80        143.29         7.27 o                         
  -3   6   7         65.55         85.73         4.51 o                         
  -2   6   7        230.27        249.63         9.17 o                         
  -1   6   7         63.89         70.75         3.75 o                         
   0   6   7        542.27        596.34        23.51 o                         
   1   6   7         63.71         63.06         3.89 o                         
   2   6   7        229.50        229.77        11.26 o                         
   3   6   7         65.94         65.74         4.84 o                         
   4   6   7        140.65        154.54         8.11 o                         
   5   6   7        200.35        219.86        11.03 o                         
   6   6   7        146.86        156.47        26.64 o                         
   7   6   7         12.87         11.28         7.68 o                         
   8   6   7         50.85         47.66         8.72 o                         
  -8   7   7          1.52         -0.44         9.39 o                         
  -7   7   7         41.97         39.31         6.56 o                         
  -6   7   7         70.36         59.72         6.13 o                         
  -5   7   7        133.67        136.47         7.38 o                         
  -4   7   7        355.10        363.53        15.08 o                         
  -3   7   7         75.21         82.68         5.68 o                         
  -2   7   7       2279.13       2428.11        93.61 o                         
  -1   7   7        246.66        227.37         9.35 o                         
   0   7   7       1284.40       1281.93        49.93 o                         
   1   7   7        246.24        208.81         8.36 o                         
   2   7   7       2279.82       2405.59        93.61 o                         
   3   7   7         75.04         75.24         5.24 o                         
   4   7   7        355.29        366.99        16.80 o                         
   5   7   7        133.53        142.97        10.36 o                         
   6   7   7         70.28         54.91         8.69 o                         
   7   7   7         42.00         23.51         8.45 o                         
   8   7   7          1.53          6.48         8.36 o                         
  -7   8   7         26.35         18.18         7.92 o                         
  -6   8   7         13.78         13.85         5.87 o                         
  -5   8   7        181.81        194.32        10.51 o                         
  -4   8   7         63.87         60.85         5.40 o                         
  -3   8   7        109.08        107.13        10.63 o                         
  -2   8   7         84.33         86.96         4.94 o                         
  -1   8   7         49.53         57.29         4.01 o                         
   0   8   7          7.28         10.10         2.69 o                         
   1   8   7         49.55         65.34         5.53 o                         
   2   8   7         84.45         87.04         5.00 o                         
   3   8   7        109.13        124.39         6.21 o                         
   4   8   7         63.60         65.22         8.26 o                         
   5   8   7        182.03        183.59        13.86 o                         
   6   8   7         13.81          4.15         7.09 o                         
   7   8   7         26.32         21.79         8.57 o                         
   8   8   7          7.73          6.94         8.95 o                         
  -7   9   7         20.71         18.98         8.77 o                         
  -6   9   7        137.51        121.77        12.97 o                         
  -5   9   7          3.24          4.53         5.13 o                         
  -4   9   7        260.86        255.95        13.16 o                         
  -3   9   7        426.47        401.37        18.62 o                         
  -2   9   7        988.08       1007.13        39.83 o                         
  -1   9   7        459.00        446.90        20.17 o                         
   0   9   7        757.21        760.08        30.10 o                         
   1   9   7        459.59        449.01        20.34 o                         
   2   9   7        987.78       1031.55        44.69 o                         
   3   9   7        426.24        403.56        18.46 o                         
   4   9   7        261.27        264.42        11.77 o                         
   5   9   7          3.25          2.88         5.31 o                         
   6   9   7        138.11        127.22        19.86 o                         
   7   9   7         20.76         10.56         8.75 o                         
   8   9   7         15.39         22.71        14.60 o                         
  -7  10   7          8.52          0.58         9.23 o                         
  -6  10   7          4.26         11.58         6.57 o                         
  -5  10   7         45.22         51.85         6.30 o                         
  -4  10   7         64.04         53.41         5.90 o                         
  -3  10   7         24.56         25.95         4.89 o                         
  -2  10   7          4.28          7.98         4.16 o                         
  -1  10   7        235.95        221.30        10.15 o                         
   0  10   7        226.82        219.70        11.35 o                         
   1  10   7        236.30        222.78        11.48 o                         
   2  10   7          4.28          9.46         4.38 o                         
   3  10   7         24.47         25.76         4.94 o                         
   4  10   7         63.90         65.77         7.20 o                         
   5  10   7         45.40         42.05         7.52 o                         
   6  10   7          4.23          0.99         8.45 o                         
   7  10   7          8.51         -0.70        10.47 o                         
  -6  11   7         57.45         58.13         8.17 o                         
  -5  11   7         26.24         29.81         6.54 o                         
  -4  11   7        352.90        352.67        17.59 o                         
  -3  11   7        125.75        134.76         8.28 o                         
  -2  11   7        121.66        116.14         7.71 o                         
  -1  11   7        151.75        144.10         9.11 o                         
   0  11   7        121.38        128.43         8.11 o                         
   1  11   7        151.50        163.51        13.94 o                         
   2  11   7        121.93        124.86         7.86 o                         
   3  11   7        125.69        116.00        13.69 o                         
   4  11   7        353.56        372.86        20.49 o                         
   5  11   7         26.20         23.29         9.18 o                         
   6  11   7         57.42         48.31        10.94 o                         
   7  11   7         13.92         16.46        17.37 o                         
  -6  12   7         26.04         45.45         9.70 o                         
  -5  12   7         33.37         37.66         7.27 o                         
  -4  12   7         20.23         19.27         6.10 o                         
  -3  12   7          1.87          1.88         5.28 o                         
  -2  12   7         49.32         46.75         6.93 o                         
  -1  12   7         11.99          8.61         5.34 o                         
   0  12   7         30.11         13.82         5.32 o                         
   1  12   7         11.99         11.62         5.39 o                         
   2  12   7         49.30         53.63         6.26 o                         
   3  12   7          1.85         -7.25        10.65 o                         
   4  12   7         20.22         21.12         7.45 o                         
   5  12   7         33.33         21.73        10.09 o                         
   6  12   7         25.93         22.90        11.52 o                         
  -6  13   7         35.73         35.21        20.12 o                         
  -5  13   7         17.35         17.27         8.78 o                         
  -4  13   7         39.62         28.76         7.19 o                         
  -3  13   7         29.38         28.64         6.59 o                         
  -2  13   7        116.10        125.48        20.20 o                         
  -1  13   7         33.60         21.22         6.20 o                         
   0  13   7         18.53         14.31         5.92 o                         
   1  13   7         33.46         29.64         6.23 o                         
   2  13   7        116.14        109.69        15.94 o                         
   3  13   7         29.32         28.82         7.60 o                         
   4  13   7         39.47         33.43         8.58 o                         
   5  13   7         17.39         16.78        11.59 o                         
   6  13   7         35.79         37.04        20.12 o                         
  -5  14   7         12.91         23.87        11.82 o                         
  -4  14   7         19.61          9.08         8.45 o                         
  -3  14   7          3.87         -0.69         9.05 o                         
  -2  14   7         27.07         35.65         9.18 o                         
  -1  14   7         23.10         18.18        10.59 o                         
   0  14   7         35.29         40.98         6.98 o                         
   1  14   7         23.14         31.16         8.78 o                         
   2  14   7         26.98         32.72         8.47 o                         
   3  14   7          3.88         11.61         8.61 o                         
   4  14   7         19.65         15.93        11.07 o                         
   5  14   7         12.89         11.43        23.32 o                         
  -4  15   7         56.06         29.26        24.69 o                         
  -3  15   7         92.50        108.74        12.77 o                         
  -2  15   7          3.59         -1.72         9.70 o                         
  -1  15   7          2.19         -2.43        15.92 o                         
   0  15   7          0.02          7.20         7.48 o                         
   1  15   7          2.18          4.05         8.75 o                         
   2  15   7          3.62         13.14        12.42 o                         
   3  15   7         92.58        105.02        12.12 o                         
  -3  16   7         52.70         30.18        26.06 o                         
  -2  16   7          1.03         -9.28        14.36 o                         
  -1  16   7          9.38         23.26        11.78 o                         
   0  16   7         45.80         59.62        11.89 o                         
   1  16   7          9.32         16.86        11.02 o                         
   2  16   7          1.02          0.40        13.18 o                         
   3  16   7         52.63         55.33        24.23 o                         
   0   0   8       1245.24       1186.19        59.40 o                         
   1   0   8       1966.73       1895.33        66.89 o                         
   2   0   8        670.78        661.68        23.46 o                         
   3   0   8       3100.30       3260.97       114.97 o                         
   4   0   8       1019.20       1032.26        40.32 o                         
   5   0   8         22.37         27.51         3.36 o                         
   6   0   8         45.92         53.63         5.45 o                         
   7   0   8         79.59         84.30         8.83 o                         
   8   0   8          1.02         -0.05         7.48 o                         
   9   0   8         36.48         34.23        19.89 o                         
  -9   1   8         53.46         60.01        13.83 o                         
  -8   1   8          7.47          6.60         7.69 o                         
  -7   1   8        112.20        122.32         8.25 o                         
  -6   1   8        163.85        157.56         8.15 o                         
  -5   1   8        239.89        253.38        11.04 o                         
  -4   1   8        104.63         98.10         5.35 o                         
  -3   1   8       2174.69       2341.67        82.07 o                         
  -2   1   8         12.77         11.85         3.03 o                         
  -1   1   8        452.81        436.54        14.49 o                         
   0   1   8       1438.05       1484.15        52.45 o                         
   1   1   8        452.94        437.40        17.13 o                         
   2   1   8         12.72         11.60         1.48 o                         
   3   1   8       2173.66       2303.88        89.93 o                         
   4   1   8        104.53        119.57         5.45 o                         
   5   1   8        240.36        249.43        10.95 o                         
   6   1   8        163.75        176.54         9.46 o                         
   7   1   8        112.07        110.94        10.77 o                         
   8   1   8          7.48          4.73         7.81 o                         
   9   1   8         53.51         67.25        20.12 o                         
  -9   2   8         29.52         40.34        13.62 o                         
  -8   2   8          3.14          4.72         7.70 o                         
  -7   2   8          1.16         -2.48         4.54 o                         
  -6   2   8         17.19         18.56         3.61 o                         
  -5   2   8        482.77        481.69        17.73 o                         
  -4   2   8        340.36        339.90        12.47 o                         
  -3   2   8        241.60        247.84         9.17 o                         
  -2   2   8        910.17        899.67        29.25 o                         
  -1   2   8       3440.03       3647.04       128.31 o                         
   0   2   8         33.29         49.65         2.43 o                         
   1   2   8       3439.16       3637.93       128.34 o                         
   2   2   8        908.75        876.62        34.60 o                         
   3   2   8        241.52        239.98         9.97 o                         
   4   2   8        340.63        327.11        13.61 o                         
   5   2   8        483.07        487.51        25.17 o                         
   6   2   8         17.21         17.49         5.27 o                         
   7   2   8          1.15          4.62         5.88 o                         
   8   2   8          3.14         -3.43         9.05 o                         
  -9   3   8         13.82         17.54        15.15 o                         
  -8   3   8         48.65         39.02         8.74 o                         
  -7   3   8        192.15        218.52        12.16 o                         
  -6   3   8         42.31         39.44         4.31 o                         
  -5   3   8        447.26        467.86        17.11 o                         
  -4   3   8         66.40         72.35         4.14 o                         
  -3   3   8         58.94         65.85         6.31 o                         
  -2   3   8        446.66        453.14        16.02 o                         
  -1   3   8         34.15         38.74         2.96 o                         
   0   3   8        577.04        593.70        21.25 o                         
   1   3   8         34.33         38.65         4.09 o                         
   2   3   8        446.70        436.23        15.99 o                         
   3   3   8         58.78         61.07         3.54 o                         
   4   3   8         66.41         66.74         9.48 o                         
   5   3   8        447.41        447.84        24.11 o                         
   6   3   8         42.40         48.57         8.00 o                         
   7   3   8        192.46        211.17        17.22 o                         
   8   3   8         48.71         61.60         8.87 o                         
  -8   4   8         37.45         26.57         8.30 o                         
  -7   4   8        156.37        161.85        12.34 o                         
  -6   4   8        317.93        315.69        15.64 o                         
  -5   4   8         46.50         56.77         5.68 o                         
  -4   4   8        164.89        168.17         8.00 o                         
  -3   4   8        423.72        444.87        16.72 o                         
  -2   4   8        570.77        573.78        19.97 o                         
  -1   4   8        280.13        296.44        10.79 o                         
   0   4   8        203.30        181.81        11.28 o                         
   1   4   8        280.37        293.78        11.86 o                         
   2   4   8        570.59        535.21        21.80 o                         
   3   4   8        423.77        384.51        18.57 o                         
   4   4   8        164.73        160.30         8.51 o                         
   5   4   8         46.59         44.37         4.61 o                         
   6   4   8        318.17        333.49        18.48 o                         
   7   4   8        156.24        169.84        13.63 o                         
   8   4   8         37.57         46.42        17.15 o                         
  -8   5   8         42.48         28.64         9.23 o                         
  -7   5   8         74.50         82.41         7.29 o                         
  -6   5   8         57.09         51.13         5.60 o                         
  -5   5   8         96.66        108.92         9.06 o                         
  -4   5   8        345.32        346.65        14.06 o                         
  -3   5   8        450.01        470.88        18.07 o                         
  -2   5   8        365.97        349.97        12.60 o                         
  -1   5   8        180.82        169.47         8.67 o                         
   0   5   8          0.02         -0.13         1.86 o                         
   1   5   8        181.00        159.21         6.98 o                         
   2   5   8        366.09        337.16        15.54 o                         
   3   5   8        450.19        427.00        20.17 o                         
   4   5   8        345.64        332.35        15.60 o                         
   5   5   8         96.73         91.99         9.31 o                         
   6   5   8         57.17         61.89         7.99 o                         
   7   5   8         74.29         68.29         8.16 o                         
   8   5   8         42.55         48.30         8.35 o                         
  -8   6   8         28.41         17.39         9.80 o                         
  -7   6   8          1.33          4.69         5.86 o                         
  -6   6   8         24.83         26.53         5.39 o                         
  -5   6   8        318.08        322.54        13.57 o                         
  -4   6   8        481.13        467.07        19.10 o                         
  -3   6   8        330.15        312.78        12.83 o                         
  -2   6   8        179.61        170.57         6.73 o                         
  -1   6   8         76.41         78.44         4.23 o                         
   0   6   8        482.18        501.64        19.91 o                         
   1   6   8         76.07         74.52         3.75 o                         
   2   6   8        179.35        161.10         8.34 o                         
   3   6   8        329.99        309.62        14.23 o                         
   4   6   8        481.33        478.99        21.26 o                         
   5   6   8        317.84        310.92        15.09 o                         
   6   6   8         24.87         24.16         5.08 o                         
   7   6   8          1.32         -2.20         7.80 o                         
   8   6   8         28.45         29.22         8.52 o                         
  -8   7   8         13.46         21.08        10.15 o                         
  -7   7   8          4.91          7.49         6.31 o                         
  -6   7   8         34.83         30.70         5.76 o                         
  -5   7   8         27.07         37.06         4.62 o                         
  -4   7   8        187.55        179.63         8.98 o                         
  -3   7   8        178.89        171.97         8.13 o                         
  -2   7   8         10.22         10.69         2.81 o                         
  -1   7   8         48.00         61.12         4.36 o                         
   0   7   8        108.70        108.36         5.62 o                         
   1   7   8         47.86         54.28         5.87 o                         
   2   7   8         10.25          5.41         2.86 o                         
   3   7   8        178.93        177.64        10.03 o                         
   4   7   8        187.44        203.03        10.00 o                         
   5   7   8         26.99         29.95         4.87 o                         
   6   7   8         34.93         31.25         6.25 o                         
   7   7   8          4.89          7.18         8.45 o                         
   8   7   8         13.44         14.58         8.85 o                         
  -7   8   8         69.54         75.59         8.09 o                         
  -6   8   8         40.81         36.83         6.24 o                         
  -5   8   8        146.53        148.21         8.62 o                         
  -4   8   8        173.89        159.78         9.30 o                         
  -3   8   8        101.01         95.94         6.48 o                         
  -2   8   8        219.20        225.29         9.75 o                         
  -1   8   8        323.80        295.24        12.63 o                         
   0   8   8        114.55        104.80         5.48 o                         
   1   8   8        323.71        311.46        14.28 o                         
   2   8   8        219.50        214.33        10.91 o                         
   3   8   8        100.87        108.26         9.77 o                         
   4   8   8        174.16        174.73        11.75 o                         
   5   8   8        146.59        135.33        14.78 o                         
   6   8   8         40.73         31.44         8.33 o                         
   7   8   8         69.48         40.10         9.96 o                         
   8   8   8          2.49         11.89        15.55 o                         
  -7   9   8         53.77         58.52         9.61 o                         
  -6   9   8        136.26        118.32        10.23 o                         
  -5   9   8         64.62         65.51         6.56 o                         
  -4   9   8         44.97         43.81         5.34 o                         
  -3   9   8        195.99        203.98        11.22 o                         
  -2   9   8        103.74        100.30         6.46 o                         
  -1   9   8          4.14          6.87         3.20 o                         
   0   9   8         92.45         93.26         6.30 o                         
   1   9   8          4.19         -2.96         3.91 o                         
   2   9   8        103.88        108.98        18.61 o                         
   3   9   8        196.00        216.57        11.03 o                         
   4   9   8         44.96         40.48         6.53 o                         
   5   9   8         64.74         62.35         7.52 o                         
   6   9   8        135.93        111.39        16.99 o                         
   7   9   8         53.84         44.64        13.54 o                         
  -7  10   8         28.30         25.33        10.35 o                         
  -6  10   8         11.51          2.21         7.95 o                         
  -5  10   8         36.02         34.65         6.34 o                         
  -4  10   8         37.64         30.93         5.52 o                         
  -3  10   8         17.61         14.60         5.81 o                         
  -2  10   8         60.26         58.60         7.85 o                         
  -1  10   8        401.60        423.75        17.33 o                         
   0  10   8        523.67        593.98        26.80 o                         
   1  10   8        401.31        412.40        19.43 o                         
   2  10   8         60.56         57.84         5.56 o                         
   3  10   8         17.69         25.08         5.10 o                         
   4  10   8         37.60         40.73         5.69 o                         
   5  10   8         35.85         24.32         7.17 o                         
   6  10   8         11.54          2.62         9.11 o                         
   7  10   8         28.36         22.44        11.30 o                         
  -6  11   8         28.90          8.84         8.20 o                         
  -5  11   8         69.74         68.01        10.06 o                         
  -4  11   8         89.59         95.54         8.58 o                         
  -3  11   8         31.41         15.16         5.21 o                         
  -2  11   8        234.53        220.43        11.97 o                         
  -1  11   8        392.50        393.48        18.73 o                         
   0  11   8         10.13          4.39         6.60 o                         
   1  11   8        392.24        391.91        18.68 o                         
   2  11   8        234.14        222.53        11.93 o                         
   3  11   8         31.47         36.92         5.77 o                         
   4  11   8         89.61         90.65         8.79 o                         
   5  11   8         69.69         51.22         9.17 o                         
   6  11   8         28.97         16.60        10.74 o                         
  -6  12   8         44.16         40.82        10.86 o                         
  -5  12   8         82.85         91.54        11.31 o                         
  -4  12   8          8.85          7.10         6.35 o                         
  -3  12   8        196.62        200.00        12.09 o                         
  -2  12   8         30.68         25.53         7.06 o                         
  -1  12   8          7.83          1.76         5.42 o                         
   0  12   8         52.12         39.80         6.01 o                         
   1  12   8          7.86         13.09         5.62 o                         
   2  12   8         30.52         23.87         5.84 o                         
   3  12   8        196.42        211.07        20.08 o                         
   4  12   8          8.85          2.80         7.39 o                         
   5  12   8         82.94         72.63        12.42 o                         
   6  12   8         44.19         17.83        13.26 o                         
  -6  13   8         37.95         37.04        20.58 o                         
  -5  13   8          1.75          1.47         8.62 o                         
  -4  13   8         11.28         13.20         7.19 o                         
  -3  13   8          7.18          3.09         7.84 o                         
  -2  13   8          8.92          0.99         8.60 o                         
  -1  13   8         67.29         65.70        12.36 o                         
   0  13   8          6.34          6.33         5.97 o                         
   1  13   8         67.43         71.95         9.57 o                         
   2  13   8          8.95          1.52         6.36 o                         
   3  13   8          7.19          0.01         7.60 o                         
   4  13   8         11.25          8.97         8.72 o                         
   5  13   8          1.73          6.99        11.72 o                         
   6  13   8         38.03         42.07        26.52 o                         
  -5  14   8         93.06         67.21        19.20 o                         
  -4  14   8         69.10         66.51        11.61 o                         
  -3  14   8         50.72         59.79        17.97 o                         
  -2  14   8          1.93         -7.34         8.75 o                         
  -1  14   8         16.96         20.75         8.70 o                         
   0  14   8         34.97         28.10         6.93 o                         
   1  14   8         16.88         23.59         7.07 o                         
   2  14   8          1.93          9.57         8.48 o                         
   3  14   8         50.83         70.75        10.21 o                         
   4  14   8         68.91         55.17        16.34 o                         
   5  14   8         92.94        103.79        22.86 o                         
  -3  15   8         19.39         31.09        11.61 o                         
  -2  15   8         12.90          9.04        10.39 o                         
  -1  15   8          2.63         -3.01        13.75 o                         
   0  15   8         41.26         75.53         9.02 o                         
   1  15   8          2.63         10.20         9.48 o                         
   2  15   8         12.88         18.28        10.09 o                         
   3  15   8         19.40         34.25        10.90 o                         
   4  15   8         14.47         27.89        21.03 o                         
  -2  16   8         11.00          9.12        14.79 o                         
  -1  16   8         84.95        150.53        16.23 o                         
   0  16   8          5.47         18.20        11.82 o                         
   1  16   8         85.08        115.48        13.66 o                         
   2  16   8         10.98         14.60        12.51 o                         
   3  16   8         20.16          9.60        35.21 o                         
   1   0   9         37.83         43.48         2.35 o                         
   2   0   9         63.56         67.11         5.95 o                         
   3   0   9         97.36         93.80         4.25 o                         
   4   0   9         56.55         46.38         3.91 o                         
   5   0   9        529.79        533.90        21.43 o                         
   6   0   9        300.93        310.19        15.08 o                         
   7   0   9          4.01          3.90         5.28 o                         
   8   0   9          9.42          6.70         8.17 o                         
   9   0   9          2.00          0.47        13.29 o                         
  -9   1   9         21.60          9.19        13.07 o                         
  -8   1   9          0.45          0.74         7.78 o                         
  -7   1   9        114.22        125.25        10.76 o                         
  -6   1   9         63.82         59.09         6.64 o                         
  -5   1   9        256.96        257.08        10.99 o                         
  -4   1   9        310.19        300.12        12.43 o                         
  -3   1   9        406.09        404.71        14.81 o                         
  -2   1   9        853.79        851.20        30.05 o                         
  -1   1   9        979.89       1023.97        33.50 o                         
   0   1   9       2417.54       2476.92        87.36 o                         
   1   1   9        979.85       1019.35        39.63 o                         
   2   1   9        855.15        843.85        30.02 o                         
   3   1   9        406.58        407.61        14.71 o                         
   4   1   9        309.90        304.25        12.39 o                         
   5   1   9        256.44        242.54        12.34 o                         
   6   1   9         63.82         64.56         8.05 o                         
   7   1   9        114.20        138.25         8.94 o                         
   8   1   9          0.45          1.59         8.89 o                         
   9   1   9         21.62          2.29        18.29 o                         
  -9   2   9          2.40          9.60        21.49 o                         
  -8   2   9         57.44         50.88         9.26 o                         
  -7   2   9         73.57         73.90         6.87 o                         
  -6   2   9         56.19         65.00         5.34 o                         
  -5   2   9        318.74        334.47        13.78 o                         
  -4   2   9        153.83        150.99         6.56 o                         
  -3   2   9        158.79        170.69         6.69 o                         
  -2   2   9       1059.23       1122.46        36.74 o                         
  -1   2   9       2111.55       2356.69        82.32 o                         
   0   2   9        211.89        230.92         8.49 o                         
   1   2   9       2112.40       2310.51        82.26 o                         
   2   2   9       1060.40       1112.91        43.47 o                         
   3   2   9        159.15        168.54        11.18 o                         
   4   2   9        153.99        164.64         8.51 o                         
   5   2   9        318.77        324.30        15.49 o                         
   6   2   9         55.93         64.93         6.04 o                         
   7   2   9         73.71         72.97         7.64 o                         
   8   2   9         57.58         68.89         8.97 o                         
   9   2   9          2.42          3.20        19.20 o                         
  -8   3   9         24.35         24.54         8.46 o                         
  -7   3   9         48.76         53.18         7.92 o                         
  -6   3   9         17.32         17.47         4.62 o                         
  -5   3   9        219.04        212.76        11.62 o                         
  -4   3   9        327.01        339.55        13.41 o                         
  -3   3   9        417.93        431.12        16.77 o                         
  -2   3   9          5.93          7.08         1.73 o                         
  -1   3   9       1272.62       1351.77        47.07 o                         
   0   3   9          0.01          1.91         1.49 o                         
   1   3   9       1273.72       1306.09        47.01 o                         
   2   3   9          5.94          4.57         1.55 o                         
   3   3   9        417.55        406.90        15.24 o                         
   4   3   9        327.46        310.94        15.03 o                         
   5   3   9        218.74        207.75        10.74 o                         
   6   3   9         17.34         26.95         5.57 o                         
   7   3   9         48.62         51.40         6.34 o                         
   8   3   9         24.34         29.00         8.58 o                         
  -8   4   9         26.29         14.83         8.56 o                         
  -7   4   9          0.87          4.81         5.34 o                         
  -6   4   9         33.01         32.54         6.20 o                         
  -5   4   9         73.97         65.62         6.40 o                         
  -4   4   9        250.57        242.93        10.38 o                         
  -3   4   9        155.90        173.60         7.60 o                         
  -2   4   9        204.54        191.98         7.05 o                         
  -1   4   9        383.05        410.15        14.68 o                         
   0   4   9       2448.27       2678.98       103.45 o                         
   1   4   9        382.81        404.43        16.11 o                         
   2   4   9        204.32        171.22         7.76 o                         
   3   4   9        156.09        164.71         7.48 o                         
   4   4   9        250.25        240.36        11.71 o                         
   5   4   9         74.06         79.96         5.54 o                         
   6   4   9         32.96         41.37         6.14 o                         
   7   4   9          0.90          1.57         6.44 o                         
   8   4   9         26.22         25.30         8.92 o                         
  -8   5   9         32.49         37.47         9.36 o                         
  -7   5   9         19.45         16.36         5.68 o                         
  -6   5   9         98.61        103.97        13.27 o                         
  -5   5   9        126.94        135.60         9.44 o                         
  -4   5   9        333.11        328.30        13.65 o                         
  -3   5   9        191.08        186.17         8.46 o                         
  -2   5   9        311.09        323.92        11.63 o                         
  -1   5   9        342.78        356.31        12.75 o                         
   0   5   9         14.55         10.88         2.11 o                         
   1   5   9        341.68        337.05        13.94 o                         
   2   5   9        310.94        298.66        14.23 o                         
   3   5   9        191.46        195.58         9.42 o                         
   4   5   9        333.19        327.61        15.26 o                         
   5   5   9        126.56        119.96        11.13 o                         
   6   5   9         98.84         96.53        12.49 o                         
   7   5   9         19.45         24.23         6.86 o                         
   8   5   9         32.53         33.71        10.48 o                         
  -8   6   9         72.79         69.15        13.82 o                         
  -7   6   9        146.05        154.30        10.96 o                         
  -6   6   9         34.27         34.80         5.72 o                         
  -5   6   9         98.68        107.44         8.23 o                         
  -4   6   9         44.51         52.35         5.05 o                         
  -3   6   9          2.11          2.79         2.92 o                         
  -2   6   9        210.64        196.98         7.60 o                         
  -1   6   9         85.43         91.40         6.35 o                         
   0   6   9        439.00        407.92        16.24 o                         
   1   6   9         85.29         85.45         5.30 o                         
   2   6   9        210.44        181.18         9.42 o                         
   3   6   9          2.09          1.79         3.17 o                         
   4   6   9         44.26         30.06         4.32 o                         
   5   6   9         98.83         88.50         6.44 o                         
   6   6   9         34.42         39.83         7.72 o                         
   7   6   9        146.00        140.32        13.86 o                         
   8   6   9         72.75         73.04        12.23 o                         
  -8   7   9          6.86         10.06        18.75 o                         
  -7   7   9         55.54         36.35         7.13 o                         
  -6   7   9         73.72         76.87        12.16 o                         
  -5   7   9        244.30        246.46        11.38 o                         
  -4   7   9        350.06        338.31        14.55 o                         
  -3   7   9        399.06        380.05        15.66 o                         
  -2   7   9        280.10        291.35        12.42 o                         
  -1   7   9        136.04        127.60         6.31 o                         
   0   7   9        584.61        604.34        23.88 o                         
   1   7   9        136.29        128.68         7.52 o                         
   2   7   9        280.53        303.89        14.00 o                         
   3   7   9        399.06        389.41        23.03 o                         
   4   7   9        350.38        346.97        16.12 o                         
   5   7   9        244.54        239.54        12.51 o                         
   6   7   9         73.90         69.14         6.60 o                         
   7   7   9         55.62         53.79        12.57 o                         
   8   7   9          6.85         -3.20        16.00 o                         
  -8   8   9          3.95          2.29        20.12 o                         
  -7   8   9         10.51         -0.98         7.12 o                         
  -6   8   9         68.27         54.97         6.91 o                         
  -5   8   9        135.10        149.67         8.24 o                         
  -4   8   9         33.52         42.30         7.52 o                         
  -3   8   9        239.85        232.82        17.08 o                         
  -2   8   9         81.43         90.35         6.00 o                         
  -1   8   9        162.25        165.97         7.91 o                         
   0   8   9        178.95        186.95        11.48 o                         
   1   8   9        162.28        172.78         9.06 o                         
   2   8   9         81.34         92.26         6.16 o                         
   3   8   9        240.19        250.28        12.00 o                         
   4   8   9         33.42         37.91         6.52 o                         
   5   8   9        134.88        153.20        18.35 o                         
   6   8   9         68.13         51.70         8.78 o                         
   7   8   9         10.53         13.24         9.18 o                         
   8   8   9          3.96         -4.12        16.92 o                         
  -7   9   9          8.59         10.31         9.15 o                         
  -6   9   9          9.12          0.95         7.37 o                         
  -5   9   9          8.79          9.10         5.67 o                         
  -4   9   9        200.85        188.99        13.75 o                         
  -3   9   9        480.90        459.33        20.85 o                         
  -2   9   9        319.99        319.15        15.58 o                         
  -1   9   9        331.64        329.24        14.23 o                         
   0   9   9        553.71        583.42        26.17 o                         
   1   9   9        331.49        320.65        15.31 o                         
   2   9   9        320.37        332.58        15.54 o                         
   3   9   9        480.59        441.01        20.74 o                         
   4   9   9        201.15        205.37        14.53 o                         
   5   9   9          8.85         10.81         5.62 o                         
   6   9   9          9.11          9.46         8.66 o                         
   7   9   9          8.56          4.28         9.96 o                         
  -6  10   9          3.60          8.07         8.50 o                         
  -5  10   9         97.41         94.50         9.28 o                         
  -4  10   9         85.92         90.24         7.45 o                         
  -3  10   9        274.81        271.88        13.97 o                         
  -2  10   9         72.86         61.61         5.96 o                         
  -1  10   9          0.59          1.15         4.61 o                         
   0  10   9         28.92         29.75         8.13 o                         
   1  10   9          0.60          2.43         4.53 o                         
   2  10   9         72.51         71.19         6.07 o                         
   3  10   9        274.56        275.10        13.82 o                         
   4  10   9         85.65        103.94        11.72 o                         
   5  10   9         97.48         98.30        10.78 o                         
   6  10   9          3.60          5.36         9.60 o                         
   7  10   9         37.91         22.50        14.40 o                         
  -6  11   9          1.42         -2.08         9.44 o                         
  -5  11   9         70.60         78.24        10.36 o                         
  -4  11   9          2.39         -1.87         5.58 o                         
  -3  11   9        140.68        122.97         8.81 o                         
  -2  11   9        208.68        217.56        11.97 o                         
  -1  11   9        169.30        176.93        14.65 o                         
   0  11   9         72.46         67.98         6.42 o                         
   1  11   9        169.25        174.31         9.99 o                         
   2  11   9        208.74        225.77        12.05 o                         
   3  11   9        140.85        158.23        12.87 o                         
   4  11   9          2.41          7.86         7.02 o                         
   5  11   9         70.63         68.69         9.14 o                         
   6  11   9          1.44         13.30        10.61 o                         
  -6  12   9         32.38         28.81        17.37 o                         
  -5  12   9         55.60         36.11         8.06 o                         
  -4  12   9         33.87         23.52         6.80 o                         
  -3  12   9         47.48         30.29         6.46 o                         
  -2  12   9        124.17        117.35        13.51 o                         
  -1  12   9         71.22         75.01         8.65 o                         
   0  12   9         54.33         64.53         6.95 o                         
   1  12   9         71.19         54.51         6.58 o                         
   2  12   9        124.06        162.39        14.26 o                         
   3  12   9         47.41         40.26         6.68 o                         
   4  12   9         33.94         34.13         8.23 o                         
   5  12   9         55.50         28.93        10.77 o                         
   6  12   9         32.26          5.03        18.29 o                         
  -5  13   9         66.39         70.62        14.39 o                         
  -4  13   9         22.72         23.19         7.76 o                         
  -3  13   9         86.72         66.13        10.49 o                         
  -2  13   9         10.78         -1.62         7.92 o                         
  -1  13   9         25.64         27.02         9.37 o                         
   0  13   9         15.26         17.42         6.30 o                         
   1  13   9         25.63         14.62         6.47 o                         
   2  13   9         10.67          1.83         6.66 o                         
   3  13   9         86.76         84.28         9.63 o                         
   4  13   9         22.79         25.65         9.26 o                         
   5  13   9         66.28         47.72        15.60 o                         
  -5  14   9         10.66         37.04        18.29 o                         
  -4  14   9         42.03         45.27        11.42 o                         
  -3  14   9          6.91          8.55         9.37 o                         
  -2  14   9         10.18         11.35         9.26 o                         
  -1  14   9          5.12          1.23         8.66 o                         
   0  14   9          4.81         10.48         7.66 o                         
   1  14   9          5.08         -2.32         7.04 o                         
   2  14   9         10.18         14.50         8.93 o                         
   3  14   9          6.91         10.38        10.05 o                         
   4  14   9         42.08         42.40        11.20 o                         
   5  14   9         10.63         24.69        31.09 o                         
  -3  15   9          1.69          1.04        12.47 o                         
  -2  15   9         43.94         46.89        11.88 o                         
  -1  15   9         34.12         44.50        10.97 o                         
   0  15   9         16.13         30.05         8.75 o                         
   1  15   9         34.20         53.36        10.42 o                         
   2  15   9         43.97         57.50        11.30 o                         
   3  15   9          1.69         -2.30        11.35 o                         
   4  15   9          8.87         24.20        17.93 o                         
  -2  16   9         38.76         54.85        20.16 o                         
  -1  16   9         21.12         24.01        15.46 o                         
   0  16   9          1.59         -1.51        18.09 o                         
   1  16   9         21.20         25.25        18.29 o                         
   2  16   9         38.82         71.79        24.69 o                         
   0   0  10       2983.47       3417.61       170.24 o                         
   1   0  10       1727.34       1785.50        63.06 o                         
   2   0  10        913.15        960.46        34.10 o                         
   3   0  10         16.10         20.19         2.30 o                         
   4   0  10        377.35        364.35        14.84 o                         
   5   0  10          0.04         -1.63         3.31 o                         
   6   0  10         21.38         15.46         4.69 o                         
   7   0  10        382.08        382.22        18.68 o                         
   8   0  10         13.80         15.01         8.64 o                         
   9   0  10         97.95        111.56        29.72 o                         
  -9   1  10         13.57         17.83        22.40 o                         
  -8   1  10         44.51         38.35         9.06 o                         
  -7   1  10         23.75         24.07         5.80 o                         
  -6   1  10        161.57        162.39         9.61 o                         
  -5   1  10        177.45        191.61         9.10 o                         
  -4   1  10        345.56        342.88        14.15 o                         
  -3   1  10        285.99        275.42        10.23 o                         
  -2   1  10        210.52        210.14         9.81 o                         
  -1   1  10        400.03        385.23        12.89 o                         
   0   1  10       1045.59       1061.04        37.55 o                         
   1   1  10        399.53        381.98        15.25 o                         
   2   1  10        210.31        213.38         7.93 o                         
   3   1  10        286.21        269.66        10.17 o                         
   4   1  10        345.28        346.69        14.06 o                         
   5   1  10        177.20        185.08        12.01 o                         
   6   1  10        161.61        178.21        14.26 o                         
   7   1  10         23.85         25.55         6.04 o                         
   8   1  10         44.46         41.59         8.76 o                         
   9   1  10         13.49         39.32        20.12 o                         
  -9   2  10         46.61         45.27        26.52 o                         
  -8   2  10         39.31         46.23         9.18 o                         
  -7   2  10          4.07          3.62         5.46 o                         
  -6   2  10         26.62         24.42         4.38 o                         
  -5   2  10        455.18        476.74        18.97 o                         
  -4   2  10        160.31        167.44         7.68 o                         
  -3   2  10        183.87        184.59         7.09 o                         
  -2   2  10        231.12        251.79         9.02 o                         
  -1   2  10        112.06        106.55         5.28 o                         
   0   2  10        181.66        162.51         6.41 o                         
   1   2  10        112.09        110.56         5.90 o                         
   2   2  10        230.74        225.76         9.73 o                         
   3   2  10        184.04        166.81         7.63 o                         
   4   2  10        160.35        162.62         8.57 o                         
   5   2  10        454.51        451.94        21.20 o                         
   6   2  10         26.68         33.28         5.21 o                         
   7   2  10          4.06         11.73         6.32 o                         
   8   2  10         39.45         33.46         8.87 o                         
   9   2  10         46.71         56.24        21.49 o                         
  -8   3  10         79.33         80.45        15.95 o                         
  -7   3  10        131.57        132.70        10.78 o                         
  -6   3  10         34.81         31.42         5.03 o                         
  -5   3  10        180.76        180.60        10.14 o                         
  -4   3  10        137.72        131.13         7.14 o                         
  -3   3  10         34.08         42.09         3.93 o                         
  -2   3  10        122.81        113.31         4.77 o                         
  -1   3  10         82.19         94.38         4.19 o                         
   0   3  10         72.74         65.23         3.28 o                         
   1   3  10         82.16         95.39         4.09 o                         
   2   3  10        122.87        107.41         4.70 o                         
   3   3  10         34.10         35.86         3.17 o                         
   4   3  10        137.69        141.61         7.54 o                         
   5   3  10        181.07        200.01        11.70 o                         
   6   3  10         34.56         24.62         5.80 o                         
   7   3  10        131.44        137.58         8.91 o                         
   8   3  10         79.35         78.15        10.09 o                         
  -8   4  10         42.56         50.66         9.80 o                         
  -7   4  10         22.27          9.70         5.89 o                         
  -6   4  10         53.34         63.65         6.06 o                         
  -5   4  10        168.08        155.13         8.89 o                         
  -4   4  10         57.71         56.16         4.25 o                         
  -3   4  10        206.09        201.02         8.78 o                         
  -2   4  10        104.51         96.15         4.77 o                         
  -1   4  10        128.49        122.25         7.60 o                         
   0   4  10        188.83        201.21         8.42 o                         
   1   4  10        128.28        115.84         5.41 o                         
   2   4  10        104.87         92.74         4.90 o                         
   3   4  10        205.28        202.06         9.89 o                         
   4   4  10         57.56         56.71         4.78 o                         
   5   4  10        167.90        160.42        11.09 o                         
   6   4  10         53.36         50.42         5.56 o                         
   7   4  10         22.31         25.49         6.39 o                         
   8   4  10         42.61         37.17         9.56 o                         
  -8   5  10         39.38         28.19         9.86 o                         
  -7   5  10         52.95         52.60         8.18 o                         
  -6   5  10         40.63         43.77         5.85 o                         
  -5   5  10          0.20          3.20         4.12 o                         
  -4   5  10         86.74         95.58         7.27 o                         
  -3   5  10        136.46        120.01         6.74 o                         
  -2   5  10        763.18        747.10        26.66 o                         
  -1   5  10          0.55          0.76         1.90 o                         
   0   5  10        285.62        288.99        19.53 o                         
   1   5  10          0.54          2.23         2.11 o                         
   2   5  10        762.82        738.81        32.75 o                         
   3   5  10        136.77        132.70         7.02 o                         
   4   5  10         86.91         83.47         6.34 o                         
   5   5  10          0.21          1.85         4.06 o                         
   6   5  10         40.70         49.12         5.66 o                         
   7   5  10         53.04         46.34         7.88 o                         
   8   5  10         39.43         28.43        11.39 o                         
  -8   6  10         23.77         34.28         8.84 o                         
  -7   6  10         16.06          3.45         6.22 o                         
  -6   6  10        280.48        257.82        13.93 o                         
  -5   6  10         38.81         48.02         5.50 o                         
  -4   6  10          1.47         -3.51         3.51 o                         
  -3   6  10        168.09        164.42         7.82 o                         
  -2   6  10        181.40        185.32         8.18 o                         
  -1   6  10        308.68        306.43        13.77 o                         
   0   6  10          2.05         -1.63         2.39 o                         
   1   6  10        309.30        294.45        13.94 o                         
   2   6  10        181.52        182.52         9.20 o                         
   3   6  10        167.42        162.94         8.80 o                         
   4   6  10          1.46          1.03         3.89 o                         
   5   6  10         38.94         33.55         5.03 o                         
   6   6  10        280.33        267.08        14.32 o                         
   7   6  10         16.03         14.23         7.69 o                         
   8   6  10         23.79         -0.91        15.09 o                         
  -8   7  10          1.10        -10.97        11.75 o                         
  -7   7  10         15.06         11.79         6.98 o                         
  -6   7  10         65.04         62.84         6.91 o                         
  -5   7  10         69.33         74.50        10.30 o                         
  -4   7  10        213.63        204.54        10.45 o                         
  -3   7  10          7.54          6.23         4.42 o                         
  -2   7  10        136.14        127.68         7.52 o                         
  -1   7  10        215.14        208.02        10.93 o                         
   0   7  10          0.00          1.31         2.70 o                         
   1   7  10        215.12        212.60        10.39 o                         
   2   7  10        136.31        140.49        11.48 o                         
   3   7  10          7.57          8.83         3.90 o                         
   4   7  10        213.54        236.64        11.49 o                         
   5   7  10         69.51         51.61         5.77 o                         
   6   7  10         64.89         70.20        12.67 o                         
   7   7  10         14.89         23.53         9.63 o                         
   8   7  10          1.10         -0.46        15.09 o                         
  -7   8  10         69.41         57.75         9.61 o                         
  -6   8  10         42.63         30.43         7.71 o                         
  -5   8  10        133.65        134.61         8.74 o                         
  -4   8  10        251.35        264.46        13.92 o                         
  -3   8  10         54.37         45.70         6.53 o                         
  -2   8  10        295.08        261.84        13.01 o                         
  -1   8  10        265.41        248.80        12.05 o                         
   0   8  10          1.47          0.28         5.54 o                         
   1   8  10        264.97        238.50        11.93 o                         
   2   8  10        295.12        265.22        12.90 o                         
   3   8  10         54.55         53.81         5.14 o                         
   4   8  10        251.63        267.30        13.37 o                         
   5   8  10        133.45        132.48         8.62 o                         
   6   8  10         42.50         33.63         6.74 o                         
   7   8  10         69.28         53.95        10.94 o                         
  -7   9  10         26.86         28.91         9.87 o                         
  -6   9  10          3.54          8.44         7.87 o                         
  -5   9  10         68.44         77.93         8.90 o                         
  -4   9  10         40.69         30.59         6.27 o                         
  -3   9  10        248.16        218.75        12.31 o                         
  -2   9  10         56.67         49.00         5.36 o                         
  -1   9  10         72.54         69.24         6.01 o                         
   0   9  10          0.05          4.35         4.27 o                         
   1   9  10         72.75         76.92         5.95 o                         
   2   9  10         56.78         63.82         5.45 o                         
   3   9  10        248.18        252.31        12.34 o                         
   4   9  10         40.65         48.04         5.75 o                         
   5   9  10         68.41         64.78         6.94 o                         
   6   9  10          3.54          2.79         8.57 o                         
   7   9  10         26.90         25.95        10.61 o                         
  -6  10  10        109.85        100.62        10.76 o                         
  -5  10  10         73.16         61.27         7.33 o                         
  -4  10  10         44.21         60.92         6.76 o                         
  -3  10  10        258.15        246.47        14.24 o                         
  -2  10  10        114.18        109.70         7.74 o                         
  -1  10  10         76.24         75.77         6.42 o                         
   0  10  10        327.66        322.26        15.76 o                         
   1  10  10         76.40         76.70         6.47 o                         
   2  10  10        113.98        121.47         9.37 o                         
   3  10  10        257.78        228.21        18.21 o                         
   4  10  10         43.99         47.72         8.03 o                         
   5  10  10         73.01         48.91         8.00 o                         
   6  10  10        109.89         76.07        17.15 o                         
  -6  11  10         75.07         65.33        10.84 o                         
  -5  11  10         50.17         39.23         7.56 o                         
  -4  11  10          6.65          8.62         6.04 o                         
  -3  11  10         24.52         22.40         5.97 o                         
  -2  11  10         71.11         58.65         7.70 o                         
  -1  11  10         58.64         54.90        10.30 o                         
   0  11  10        233.92        261.90        13.80 o                         
   1  11  10         58.53         63.96         6.46 o                         
   2  11  10         71.18         71.36         7.53 o                         
   3  11  10         24.54         20.21         6.02 o                         
   4  11  10          6.63         14.48         6.18 o                         
   5  11  10         50.15         34.86         9.94 o                         
   6  11  10         75.11         70.09        12.82 o                         
  -5  12  10         95.22        102.18        11.55 o                         
  -4  12  10         85.66         78.85         8.13 o                         
  -3  12  10         25.03          6.71         7.72 o                         
  -2  12  10         27.13         14.49         7.29 o                         
  -1  12  10         89.10         73.86         9.07 o                         
   0  12  10         14.65          8.46         5.76 o                         
   1  12  10         89.17         92.08         7.61 o                         
   2  12  10         27.25         22.74         6.28 o                         
   3  12  10         25.03         14.18         6.52 o                         
   4  12  10         85.53         77.39         9.55 o                         
   5  12  10         95.20        102.78        15.50 o                         
  -5  13  10         29.42         31.17        13.27 o                         
  -4  13  10          3.05         -0.12         8.21 o                         
  -3  13  10         60.93         72.68        10.05 o                         
  -2  13  10         13.44          4.84         8.29 o                         
  -1  13  10         48.37         52.24        13.50 o                         
   0  13  10          3.28          0.51         6.49 o                         
   1  13  10         48.46         43.83         7.06 o                         
   2  13  10         13.50         15.18         6.87 o                         
   3  13  10         60.89         51.50         9.53 o                         
   4  13  10          3.02         -1.12         8.86 o                         
   5  13  10         29.39         36.12        20.58 o                         
  -4  14  10          0.85         -2.54        15.79 o                         
  -3  14  10         13.34          7.50        14.27 o                         
  -2  14  10          5.95          1.10         9.83 o                         
  -1  14  10         14.07         14.71         9.43 o                         
   0  14  10          5.52         14.92         7.51 o                         
   1  14  10         14.12         10.63         7.59 o                         
   2  14  10          5.96          0.50         9.28 o                         
   3  14  10         13.29         12.83        10.21 o                         
   4  14  10          0.85          2.91        14.36 o                         
  -2  15  10         14.01         16.69        11.20 o                         
  -1  15  10         19.36         14.66        10.85 o                         
   0  15  10          1.77          9.10        10.29 o                         
   1  15  10         19.33         17.83         8.88 o                         
   2  15  10         14.02         28.21        11.30 o                         
   3  15  10         12.14         32.39        15.66 o                         
  -1  16  10         40.92         61.00        16.92 o                         
   0  16  10         20.90         21.86        20.80 o                         
   1  16  10         40.95         56.52        15.62 o                         
   1   0  11          3.02          0.62         1.81 o                         
   2   0  11       1333.24       1315.06        46.60 o                         
   3   0  11         18.14         20.92         2.36 o                         
   4   0  11        307.89        300.01        12.51 o                         
   5   0  11          7.80          6.16         4.04 o                         
   6   0  11        519.60        561.80        25.77 o                         
   7   0  11        106.54         87.91         7.72 o                         
   8   0  11          4.70          3.57         7.83 o                         
  -8   1  11          7.42          8.32         8.97 o                         
  -7   1  11        100.65        110.75         8.30 o                         
  -6   1  11        241.02        249.41        13.02 o                         
  -5   1  11         15.25         13.74         3.67 o                         
  -4   1  11         91.33         86.75         5.17 o                         
  -3   1  11         21.50         25.42         2.62 o                         
  -2   1  11        393.63        393.17        14.31 o                         
  -1   1  11       1126.36       1197.31        39.38 o                         
   0   1  11          1.81          4.42         1.76 o                         
   1   1  11       1127.68       1203.95        46.58 o                         
   2   1  11        394.54        391.16        14.25 o                         
   3   1  11         21.47         23.66         2.77 o                         
   4   1  11         91.76         96.95         7.00 o                         
   5   1  11         15.21         18.28         4.49 o                         
   6   1  11        240.92        240.74        12.91 o                         
   7   1  11        100.75        104.12        13.12 o                         
   8   1  11          7.42          3.77         8.46 o                         
  -8   2  11        183.23        188.64        16.97 o                         
  -7   2  11         87.00         85.08         7.55 o                         
  -6   2  11        133.33        132.37         7.71 o                         
  -5   2  11        109.18        124.24        10.96 o                         
  -4   2  11        220.34        247.56        10.46 o                         
  -3   2  11          1.90          0.80         2.31 o                         
  -2   2  11          3.19          0.65         2.07 o                         
  -1   2  11        315.19        311.08        11.29 o                         
   0   2  11        182.04        162.47         6.37 o                         
   1   2  11        314.96        307.29        11.32 o                         
   2   2  11          3.18          3.50         2.17 o                         
   3   2  11          1.89          2.09         2.41 o                         
   4   2  11        220.42        231.06        11.66 o                         
   5   2  11        109.29        112.07         7.36 o                         
   6   2  11        133.38        143.34        14.06 o                         
   7   2  11         86.98         78.53         9.67 o                         
   8   2  11        183.41        193.29        20.88 o                         
  -8   3  11         84.33         71.70        12.59 o                         
  -7   3  11         15.54          8.61         7.05 o                         
  -6   3  11         76.05         86.63         8.12 o                         
  -5   3  11         15.01          8.49         4.22 o                         
  -4   3  11        117.00        116.98         7.61 o                         
  -3   3  11        658.44        648.64        25.76 o                         
  -2   3  11         84.88         95.06         5.07 o                         
  -1   3  11         18.70         18.13         2.06 o                         
   0   3  11         86.63         77.45         3.67 o                         
   1   3  11         18.62         21.04         2.45 o                         
   2   3  11         85.28         83.76         4.08 o                         
   3   3  11        658.51        658.25        28.86 o                         
   4   3  11        116.88        124.61         7.06 o                         
   5   3  11         14.96         11.83         5.07 o                         
   6   3  11         76.36         85.19        14.52 o                         
   7   3  11         15.55          6.03         5.76 o                         
   8   3  11         84.25         91.53        10.54 o                         
  -8   4  11         15.74         11.45         9.64 o                         
  -7   4  11         20.21         16.91         6.03 o                         
  -6   4  11         17.50         13.22         5.24 o                         
  -5   4  11         88.84         96.60         6.84 o                         
  -4   4  11         89.30        104.16         5.85 o                         
  -3   4  11         41.66         42.17         3.66 o                         
  -2   4  11        221.43        217.84         8.45 o                         
  -1   4  11         54.39         59.20         3.24 o                         
   0   4  11         81.00         78.43         5.01 o                         
   1   4  11         54.61         55.16         3.56 o                         
   2   4  11        221.33        221.11        10.40 o                         
   3   4  11         41.59         46.38         4.19 o                         
   4   4  11         88.98        105.91         6.61 o                         
   5   4  11         88.53         99.27         7.52 o                         
   6   4  11         17.51         13.42         4.90 o                         
   7   4  11         20.13         26.29         6.26 o                         
   8   4  11         15.77          8.06         9.19 o                         
  -8   5  11         47.17         48.25        11.04 o                         
  -7   5  11         20.19         14.74         6.36 o                         
  -6   5  11         22.44         25.83         5.58 o                         
  -5   5  11         46.90         44.61         8.38 o                         
  -4   5  11        244.86        246.19        10.94 o                         
  -3   5  11         21.98         21.32         3.73 o                         
  -2   5  11        263.38        276.99        10.32 o                         
  -1   5  11         50.64         47.85         3.52 o                         
   0   5  11         26.06         22.08         2.78 o                         
   1   5  11         50.79         55.01         3.39 o                         
   2   5  11        263.56        260.54        12.62 o                         
   3   5  11         21.84         25.97         3.66 o                         
   4   5  11        245.22        245.22        12.22 o                         
   5   5  11         47.07         44.19         5.20 o                         
   6   5  11         22.42         28.15         5.49 o                         
   7   5  11         20.23         23.68         7.62 o                         
   8   5  11         47.13         52.05        12.78 o                         
  -8   6  11          2.29         -0.40        11.91 o                         
  -7   6  11          2.35          5.15         6.69 o                         
  -6   6  11        387.37        420.72        20.22 o                         
  -5   6  11         33.45         23.90         5.00 o                         
  -4   6  11        100.09         97.61         5.78 o                         
  -3   6  11        123.19        114.47        10.41 o                         
  -2   6  11        313.26        313.24        14.62 o                         
  -1   6  11        102.38        100.65         5.35 o                         
   0   6  11        251.32        260.26        10.94 o                         
   1   6  11        102.55        108.44         6.15 o                         
   2   6  11        313.23        309.22        14.51 o                         
   3   6  11        123.62        120.98         7.20 o                         
   4   6  11        100.20         83.80         6.27 o                         
   5   6  11         33.48         34.34         5.28 o                         
   6   6  11        387.66        422.07        24.88 o                         
   7   6  11          2.32         12.37        10.03 o                         
   8   6  11          2.26          9.60        16.00 o                         
  -8   7  11          9.39         27.47        13.29 o                         
  -7   7  11          5.58          4.68         7.19 o                         
  -6   7  11         86.34         69.56         9.15 o                         
  -5   7  11         77.24         65.78         7.38 o                         
  -4   7  11        161.07        161.75         9.73 o                         
  -3   7  11        235.62        246.24        13.77 o                         
  -2   7  11        446.62        435.80        20.11 o                         
  -1   7  11        154.68        153.61         7.36 o                         
   0   7  11        140.94        133.40         6.72 o                         
   1   7  11        154.63        150.23         8.43 o                         
   2   7  11        446.51        443.72        20.06 o                         
   3   7  11        235.89        219.26        11.65 o                         
   4   7  11        160.57        162.08         9.08 o                         
   5   7  11         77.00         69.74         9.37 o                         
   6   7  11         86.39         86.16         7.24 o                         
   7   7  11          5.58         11.28        10.01 o                         
  -7   8  11         13.34         23.67         8.90 o                         
  -6   8  11          0.17          1.77         7.60 o                         
  -5   8  11        140.81        127.51         9.91 o                         
  -4   8  11        130.41        119.79         8.23 o                         
  -3   8  11        392.98        362.14        17.29 o                         
  -2   8  11        269.27        247.83        12.71 o                         
  -1   8  11        389.00        383.55        15.81 o                         
   0   8  11         56.41         54.75         7.66 o                         
   1   8  11        389.30        382.51        17.77 o                         
   2   8  11        269.09        268.20        12.74 o                         
   3   8  11        392.98        365.35        17.09 o                         
   4   8  11        130.46        137.23         9.50 o                         
   5   8  11        140.94        135.44        19.93 o                         
   6   8  11          0.18          2.90         6.26 o                         
   7   8  11         13.39         10.16        10.52 o                         
  -7   9  11         21.64          4.57        15.09 o                         
  -6   9  11         42.00         61.45        14.27 o                         
  -5   9  11         37.92         37.78         6.46 o                         
  -4   9  11        369.02        374.84        17.93 o                         
  -3   9  11        159.68        142.65        11.68 o                         
  -2   9  11         91.26         88.98         6.74 o                         
  -1   9  11        303.67        303.02        15.29 o                         
   0   9  11         44.22         43.98         6.96 o                         
   1   9  11        303.47        324.49        15.24 o                         
   2   9  11         91.16         94.97         6.88 o                         
   3   9  11        159.44        163.09        13.95 o                         
   4   9  11        368.90        372.59        23.96 o                         
   5   9  11         37.96         34.86         6.40 o                         
   6   9  11         41.96         39.16         8.64 o                         
   7   9  11         21.65         19.20        18.29 o                         
  -6  10  11         51.97         64.79        10.54 o                         
  -5  10  11         86.59         87.81        12.14 o                         
  -4  10  11         48.47         60.84         7.00 o                         
  -3  10  11        128.39        118.05         8.80 o                         
  -2  10  11         89.15        100.56        12.33 o                         
  -1  10  11        789.61        819.37        41.27 o                         
   0  10  11        213.84        202.35        15.38 o                         
   1  10  11        789.22        806.43        67.24 o                         
   2  10  11         89.06         98.19         7.26 o                         
   3  10  11        128.37        128.77         8.32 o                         
   4  10  11         48.61         44.24         7.03 o                         
   5  10  11         86.56         90.08        10.46 o                         
   6  10  11         51.98         59.37        11.75 o                         
  -6  11  11         31.34         37.04        17.37 o                         
  -5  11  11          7.30          7.38         7.70 o                         
  -4  11  11         15.82         19.72         6.85 o                         
  -3  11  11         52.43         59.78        13.86 o                         
  -2  11  11          3.00         -6.34         6.56 o                         
  -1  11  11         10.19         16.19         6.65 o                         
   0  11  11         21.83         10.26         5.81 o                         
   1  11  11         10.18         11.14         5.54 o                         
   2  11  11          3.02          0.74         5.30 o                         
   3  11  11         52.61         58.99         6.66 o                         
   4  11  11         15.88         13.58         6.33 o                         
   5  11  11          7.26         10.45         8.48 o                         
   6  11  11         31.36         39.78        19.20 o                         
  -5  12  11         38.18         52.32        11.28 o                         
  -4  12  11         73.85         74.94        11.40 o                         
  -3  12  11        140.61        147.34        20.13 o                         
  -2  12  11         19.49          3.26         7.52 o                         
  -1  12  11        106.31         94.60        14.11 o                         
   0  12  11         15.27         12.48         6.06 o                         
   1  12  11        106.40        109.41        12.71 o                         
   2  12  11         19.56         11.50         6.30 o                         
   3  12  11        140.56        138.42        16.76 o                         
   4  12  11         73.76         74.89         9.61 o                         
   5  12  11         38.22         20.45         9.86 o                         
  -5  13  11         14.40         26.84        13.15 o                         
  -4  13  11         11.32         11.47        10.05 o                         
  -3  13  11          6.65          3.19        10.78 o                         
  -2  13  11         23.08         16.21        12.12 o                         
  -1  13  11         30.12          9.53         8.56 o                         
   0  13  11         16.83          9.12         6.86 o                         
   1  13  11         30.05         26.87         7.21 o                         
   2  13  11         23.07         19.63         7.29 o                         
   3  13  11          6.63          9.73         8.80 o                         
   4  13  11         11.27          4.92         9.55 o                         
  -3  14  11         10.53         10.64        10.78 o                         
  -2  14  11          3.62         -9.96         9.96 o                         
  -1  14  11          2.55         -0.22         9.56 o                         
   0  14  11          6.93         14.05         9.16 o                         
   1  14  11          2.57         17.08         8.08 o                         
   2  14  11          3.61         14.90         8.42 o                         
   3  14  11         10.53         14.84        11.27 o                         
   4  14  11          4.87         10.52        18.75 o                         
  -2  15  11          8.03         10.82        14.29 o                         
  -1  15  11         12.44         24.60        11.38 o                         
   0  15  11          3.40         -1.84        10.93 o                         
   1  15  11         12.49         26.79         9.30 o                         
   2  15  11          7.97         10.01        11.64 o                         
   0  16  11         32.64         57.15        21.03 o                         
   1  16  11          1.97          7.77        21.03 o                         
   0   0  12          4.07          2.07         2.79 o                         
   1   0  12         55.11         52.63         3.02 o                         
   2   0  12          8.63          5.54         2.07 o                         
   3   0  12          2.79          2.72         2.61 o                         
   4   0  12          8.79          7.25         3.11 o                         
   5   0  12         26.38         19.15         6.73 o                         
   6   0  12        160.99        151.32         9.35 o                         
   7   0  12        180.76        194.04        17.81 o                         
   8   0  12          1.80         -0.39         9.03 o                         
  -8   1  12         71.03         56.72         9.95 o                         
  -7   1  12         84.85         86.34         7.94 o                         
  -6   1  12        150.00        161.41         9.86 o                         
  -5   1  12        130.00        138.15         7.29 o                         
  -4   1  12        624.70        647.77        25.80 o                         
  -3   1  12         15.04         15.48         3.50 o                         
  -2   1  12        187.22        191.85        10.60 o                         
  -1   1  12        134.79        122.33         4.85 o                         
   0   1  12         32.44         42.44         2.70 o                         
   1   1  12        134.92        125.23         5.76 o                         
   2   1  12        187.20        180.52         7.24 o                         
   3   1  12         15.03         15.73         2.85 o                         
   4   1  12        625.26        649.00        28.92 o                         
   5   1  12        130.20        130.26         8.17 o                         
   6   1  12        150.22        175.38        11.35 o                         
   7   1  12         84.80         81.87         8.84 o                         
   8   1  12         71.03         69.53        10.11 o                         
  -8   2  12         12.69         16.89         9.75 o                         
  -7   2  12          3.56         -2.03         6.09 o                         
  -6   2  12         18.03         14.09         6.20 o                         
  -5   2  12        420.69        446.73        18.03 o                         
  -4   2  12        104.07        110.62         5.94 o                         
  -3   2  12         45.26         49.30         3.40 o                         
  -2   2  12         72.88         71.58         4.47 o                         
  -1   2  12         48.65         50.12         2.99 o                         
   0   2  12          3.90          1.64         1.94 o                         
   1   2  12         48.69         51.42         4.09 o                         
   2   2  12         73.23         80.02         3.76 o                         
   3   2  12         45.12         52.15         5.16 o                         
   4   2  12        104.15        107.14         7.65 o                         
   5   2  12        420.75        428.13        23.23 o                         
   6   2  12         18.05         13.32         5.96 o                         
   7   2  12          3.57          5.76         7.20 o                         
   8   2  12         12.73          1.68         8.94 o                         
  -8   3  12         66.45         72.23        14.44 o                         
  -7   3  12         48.80         65.49        10.11 o                         
  -6   3  12         46.58         53.63         8.58 o                         
  -5   3  12         53.81         51.81         5.30 o                         
  -4   3  12          6.98          7.60         4.22 o                         
  -3   3  12        687.44        716.97        28.42 o                         
  -2   3  12        185.98        167.36         8.35 o                         
  -1   3  12        500.92        509.96        18.48 o                         
   0   3  12          1.70         -0.54         2.03 o                         
   1   3  12        500.23        518.09        20.24 o                         
   2   3  12        186.32        180.57         7.67 o                         
   3   3  12        687.83        729.64        31.83 o                         
   4   3  12          7.01          2.07         3.73 o                         
   5   3  12         53.74         43.49         5.18 o                         
   6   3  12         46.67         55.96         5.99 o                         
   7   3  12         48.58         43.70         6.73 o                         
   8   3  12         66.43         74.90        10.70 o                         
  -8   4  12          5.90         22.90        11.17 o                         
  -7   4  12         38.11         42.88         8.57 o                         
  -6   4  12         89.99         86.36         9.02 o                         
  -5   4  12         81.42         82.29         6.38 o                         
  -4   4  12        246.22        261.75        12.79 o                         
  -3   4  12        232.42        218.43         9.89 o                         
  -2   4  12        124.94        122.96         5.58 o                         
  -1   4  12        133.63        136.06         6.27 o                         
   0   4  12        455.07        429.64        17.21 o                         
   1   4  12        133.62        129.90         6.19 o                         
   2   4  12        125.10        117.21         6.71 o                         
   3   4  12        232.25        230.13        11.08 o                         
   4   4  12        246.45        253.48        12.69 o                         
   5   4  12         81.22         66.41         7.19 o                         
   6   4  12         89.84         93.24         7.02 o                         
   7   4  12         38.15         31.52         6.84 o                         
   8   4  12          5.88          8.33        11.91 o                         
  -8   5  12         67.19         50.99        15.29 o                         
  -7   5  12         11.73          1.71         6.65 o                         
  -6   5  12         87.21         84.96         7.13 o                         
  -5   5  12         85.49         82.00         6.51 o                         
  -4   5  12         44.48         58.20         7.94 o                         
  -3   5  12         23.90         21.58         3.53 o                         
  -2   5  12        365.82        364.44        19.71 o                         
  -1   5  12        123.05        130.72         6.41 o                         
   0   5  12        262.81        250.84        10.54 o                         
   1   5  12        123.19        126.22         7.59 o                         
   2   5  12        365.83        356.73        16.34 o                         
   3   5  12         23.75         26.70         3.96 o                         
   4   5  12         44.63         50.06         5.81 o                         
   5   5  12         85.80         69.10         8.51 o                         
   6   5  12         87.24         70.48        11.48 o                         
   7   5  12         11.66          8.72         6.51 o                         
   8   5  12         67.32         66.71        13.80 o                         
  -8   6  12         37.83         46.64        21.95 o                         
  -7   6  12          0.47          2.17         7.19 o                         
  -6   6  12         41.88         30.16         6.49 o                         
  -5   6  12          4.50          0.41         5.38 o                         
  -4   6  12         29.64         34.61         4.98 o                         
  -3   6  12        435.55        424.56        19.82 o                         
  -2   6  12        845.04        811.09        42.24 o                         
  -1   6  12         37.83         34.07         3.51 o                         
   0   6  12       1997.84       2088.80        90.47 o                         
   1   6  12         37.73         36.39         4.09 o                         
   2   6  12        844.43        844.74        36.64 o                         
   3   6  12        435.73        435.90        19.72 o                         
   4   6  12         29.62         34.06         4.71 o                         
   5   6  12          4.49          3.49         4.76 o                         
   6   6  12         41.96         43.63         8.17 o                         
   7   6  12          0.47         -0.97         7.97 o                         
  -7   7  12         49.71         48.76         9.78 o                         
  -6   7  12          9.85         10.44         6.97 o                         
  -5   7  12          5.98          7.40         5.92 o                         
  -4   7  12         87.80         81.89        11.22 o                         
  -3   7  12        153.02        163.48         9.03 o                         
  -2   7  12         92.64         95.45        10.16 o                         
  -1   7  12        246.07        248.72        10.84 o                         
   0   7  12        938.99        910.63        40.00 o                         
   1   7  12        246.32        245.57        12.16 o                         
   2   7  12         92.82         89.89         9.44 o                         
   3   7  12        153.04        148.95         8.79 o                         
   4   7  12         87.74         86.89         6.46 o                         
   5   7  12          6.05          2.80         5.94 o                         
   6   7  12          9.90          7.81         6.03 o                         
   7   7  12         49.91         48.30         9.36 o                         
  -7   8  12         17.12         13.38         9.79 o                         
  -6   8  12          9.73          7.45         7.70 o                         
  -5   8  12          3.29          3.98         6.11 o                         
  -4   8  12        189.49        209.43        11.26 o                         
  -3   8  12        155.16        125.63        10.43 o                         
  -2   8  12        545.76        552.68        25.31 o                         
  -1   8  12        399.52        402.10        16.79 o                         
   0   8  12         48.29         51.81         5.16 o                         
   1   8  12        399.33        410.21        18.86 o                         
   2   8  12        545.99        565.78        25.32 o                         
   3   8  12        155.02        165.24        11.95 o                         
   4   8  12        189.79        196.89        16.62 o                         
   5   8  12          3.32          2.61         5.53 o                         
   6   8  12          9.73         21.74         6.85 o                         
   7   8  12         17.16         21.66        12.74 o                         
  -6   9  12          0.85         -1.37         8.51 o                         
  -5   9  12         20.61         13.81         7.33 o                         
  -4   9  12          2.07         -4.50         5.71 o                         
  -3   9  12        410.93        352.16        24.11 o                         
  -2   9  12         50.47         44.96         6.84 o                         
  -1   9  12        221.50        238.60        12.13 o                         
   0   9  12         13.44         16.16         4.68 o                         
   1   9  12        221.72        210.05        11.70 o                         
   2   9  12         50.62         60.50         6.84 o                         
   3   9  12        411.10        442.45        24.98 o                         
   4   9  12          2.11          2.56         5.42 o                         
   5   9  12         20.61         17.92         6.25 o                         
   6   9  12          0.84         -0.40         8.46 o                         
  -6  10  12         68.55         59.52        10.54 o                         
  -5  10  12          1.17         -5.06         7.95 o                         
  -4  10  12         27.27         28.05         7.59 o                         
  -3  10  12         57.34         50.38         6.53 o                         
  -2  10  12         40.41         22.72         6.56 o                         
  -1  10  12         59.70         57.71        16.62 o                         
   0  10  12         36.61         32.18         5.44 o                         
   1  10  12         59.56         56.68         5.98 o                         
   2  10  12         40.54         37.40         5.60 o                         
   3  10  12         57.27         61.07         8.98 o                         
   4  10  12         27.21         21.20         6.28 o                         
   5  10  12          1.17          3.19         7.14 o                         
   6  10  12         68.55         34.74        13.03 o                         
  -6  11  12          0.98        -16.46        18.75 o                         
  -5  11  12         37.02         36.95         8.47 o                         
  -4  11  12         92.52         90.93         8.69 o                         
  -3  11  12         52.80         48.22         8.34 o                         
  -2  11  12         20.70         18.59         7.28 o                         
  -1  11  12        134.64        124.15        10.45 o                         
   0  11  12          9.06          3.00         5.65 o                         
   1  11  12        134.58        135.32         9.71 o                         
   2  11  12         20.80         25.99         6.06 o                         
   3  11  12         52.73         55.58         6.82 o                         
   4  11  12         92.67        109.39        15.97 o                         
   5  11  12         36.93         31.82         9.55 o                         
  -5  12  12         17.64         17.70        12.74 o                         
  -4  12  12         33.05         34.88         8.26 o                         
  -3  12  12         20.44          3.40         8.34 o                         
  -2  12  12         15.29          6.73         7.72 o                         
  -1  12  12         72.00         62.27         9.18 o                         
   0  12  12         66.53         67.20         7.49 o                         
   1  12  12         72.22         62.16         8.11 o                         
   2  12  12         15.31         14.33         6.58 o                         
   3  12  12         20.44         14.10         6.95 o                         
   4  12  12         32.98         32.62         9.15 o                         
   5  12  12         17.67         31.32        13.90 o                         
  -5  13  12         52.55         62.81        15.80 o                         
  -4  13  12         21.28         19.91        11.40 o                         
  -3  13  12          3.73         -2.25         9.49 o                         
  -2  13  12         23.47         21.19         9.22 o                         
  -1  13  12         50.74         61.51        11.90 o                         
   0  13  12          3.62          1.52         8.66 o                         
   1  13  12         50.70         51.75         7.72 o                         
   2  13  12         23.47         24.62         8.01 o                         
   3  13  12          3.76         15.20         8.05 o                         
   4  13  12         21.31         25.00        10.35 o                         
   5  13  12         52.54         76.82        25.15 o                         
  -3  14  12          9.79         -4.24        19.43 o                         
  -2  14  12          9.09         -0.75        10.56 o                         
  -1  14  12         20.77         18.63        13.77 o                         
   0  14  12         44.43         41.68        10.26 o                         
   1  14  12         20.70         17.29         8.58 o                         
   2  14  12          9.05          9.36         8.67 o                         
   3  14  12          9.81          9.14        10.56 o                         
  -1  15  12         11.64         23.78        14.55 o                         
   0  15  12         18.03         20.58        14.28 o                         
   1  15  12         11.59         26.65        11.40 o                         
   2  15  12          7.75         10.06        17.37 o                         
   1   0  13         19.89         16.57         2.40 o                         
   2   0  13          7.21          6.13         2.32 o                         
   3   0  13         13.01          9.27         3.65 o                         
   4   0  13          0.00         -0.17         3.19 o                         
   5   0  13        256.60        255.32        13.08 o                         
   6   0  13        102.86        106.26         8.03 o                         
   7   0  13         58.71         54.94         8.39 o                         
   8   0  13         92.14         84.46        11.14 o                         
  -8   1  13         16.64          4.90         9.45 o                         
  -7   1  13         93.72         98.79         8.57 o                         
  -6   1  13         48.48         44.41         6.26 o                         
  -5   1  13        159.68        181.32         9.93 o                         
  -4   1  13        135.12        147.73         7.41 o                         
  -3   1  13        146.39        146.74         7.11 o                         
  -2   1  13        385.46        394.67        14.34 o                         
  -1   1  13        584.52        588.87        19.55 o                         
   0   1  13        365.61        340.74        12.54 o                         
   1   1  13        583.79        587.10        23.11 o                         
   2   1  13        385.22        388.26        14.34 o                         
   3   1  13        146.54        148.53         7.23 o                         
   4   1  13        135.13        149.06         8.45 o                         
   5   1  13        159.58        163.13        11.26 o                         
   6   1  13         48.51         47.21         6.67 o                         
   7   1  13         93.66         85.79         9.45 o                         
   8   1  13         16.60          5.34         9.74 o                         
  -8   2  13         58.82         53.46        15.73 o                         
  -7   2  13         86.62         77.79         7.92 o                         
  -6   2  13         23.92         21.20         5.65 o                         
  -5   2  13         56.99         66.19         5.89 o                         
  -4   2  13          7.55          6.45         3.41 o                         
  -3   2  13        147.17        144.35         7.41 o                         
  -2   2  13         87.44         85.98         4.69 o                         
  -1   2  13        462.27        426.52        15.65 o                         
   0   2  13        266.07        257.52         9.77 o                         
   1   2  13        462.35        433.95        15.65 o                         
   2   2  13         87.22         81.14         4.45 o                         
   3   2  13        147.34        142.16         9.23 o                         
   4   2  13          7.60         10.31         4.71 o                         
   5   2  13         57.15         61.52         6.68 o                         
   6   2  13         23.98         35.72         6.67 o                         
   7   2  13         86.72         63.67         9.89 o                         
   8   2  13         58.93         67.61        10.87 o                         
  -8   3  13          4.96          8.60        14.05 o                         
  -7   3  13          5.81          2.76         7.85 o                         
  -6   3  13         47.91         61.91         8.13 o                         
  -5   3  13         54.05         63.77         6.01 o                         
  -4   3  13         53.69         62.36         5.42 o                         
  -3   3  13        793.88        802.21        31.45 o                         
  -2   3  13        165.76        156.68         6.70 o                         
  -1   3  13         77.98         87.60         4.57 o                         
   0   3  13         22.32         19.65         2.72 o                         
   1   3  13         78.02         77.84         5.25 o                         
   2   3  13        165.97        158.03         8.66 o                         
   3   3  13        793.10        790.52        35.21 o                         
   4   3  13         53.86         55.93         5.23 o                         
   5   3  13         53.94         57.97         6.04 o                         
   6   3  13         48.01         43.46        10.37 o                         
   7   3  13          5.77         -0.78         6.25 o                         
   8   3  13          4.96         -8.37        12.23 o                         
  -8   4  13         15.94         15.35        14.78 o                         
  -7   4  13          0.50          5.95         8.23 o                         
  -6   4  13         63.56         73.91         6.97 o                         
  -5   4  13        128.34        147.34        10.23 o                         
  -4   4  13        229.75        251.08        12.49 o                         
  -3   4  13        152.73        163.60         7.94 o                         
  -2   4  13        114.78        121.60         7.07 o                         
  -1   4  13        226.46        212.60        12.24 o                         
   0   4  13        355.73        326.33        13.36 o                         
   1   4  13        226.55        212.63         9.15 o                         
   2   4  13        114.66        123.14         6.95 o                         
   3   4  13        152.74        159.57         8.84 o                         
   4   4  13        229.50        237.39        12.34 o                         
   5   4  13        128.41        125.56        10.49 o                         
   6   4  13         63.81         58.30         6.61 o                         
   7   4  13          0.50          7.31         6.83 o                         
   8   4  13         16.01         20.54        12.50 o                         
  -8   5  13         25.69         18.75        20.12 o                         
  -7   5  13          2.00          0.22         8.10 o                         
  -6   5  13          3.30          6.05         6.07 o                         
  -5   5  13          3.31         -3.51         4.84 o                         
  -4   5  13        211.22        190.86        12.83 o                         
  -3   5  13         42.28         37.85         4.85 o                         
  -2   5  13        122.03        137.38         7.97 o                         
  -1   5  13         55.81         48.07         4.72 o                         
   0   5  13         95.58         87.19         4.91 o                         
   1   5  13         55.69         52.44         6.86 o                         
   2   5  13        121.73        146.22         7.98 o                         
   3   5  13         42.14         56.39         4.94 o                         
   4   5  13        211.64        229.08        11.02 o                         
   5   5  13          3.39         -0.37         4.52 o                         
   6   5  13          3.31          4.35         5.28 o                         
   7   5  13          1.96          2.82         6.95 o                         
   8   5  13         25.69         63.56        22.40 o                         
  -7   6  13         44.64         40.45         9.50 o                         
  -6   6  13         34.39         42.38         7.64 o                         
  -5   6  13         20.94         14.09         6.20 o                         
  -4   6  13        201.90        189.04        12.65 o                         
  -3   6  13         41.34         46.06         6.53 o                         
  -2   6  13        262.35        231.61        12.08 o                         
  -1   6  13         42.39         38.13         3.79 o                         
   0   6  13        498.08        462.35        18.68 o                         
   1   6  13         42.68         33.58         4.39 o                         
   2   6  13        262.42        255.32        12.06 o                         
   3   6  13         41.49         47.66         6.86 o                         
   4   6  13        202.05        208.22        10.90 o                         
   5   6  13         20.99         25.45         6.27 o                         
   6   6  13         34.32         28.56         7.99 o                         
   7   6  13         44.60         33.62         7.85 o                         
  -7   7  13         18.70         16.54         9.42 o                         
  -6   7  13          4.80          4.64         7.47 o                         
  -5   7  13         46.02         47.09         7.33 o                         
  -4   7  13         45.66         41.52         5.61 o                         
  -3   7  13         25.74         25.75         4.79 o                         
  -2   7  13        198.80        226.11        11.76 o                         
  -1   7  13        353.22        334.95        14.34 o                         
   0   7  13        731.24        815.75        36.12 o                         
   1   7  13        352.72        352.84        16.11 o                         
   2   7  13        199.47        230.25        11.60 o                         
   3   7  13         25.85         20.44         4.58 o                         
   4   7  13         45.63         40.31         5.94 o                         
   5   7  13         45.96         42.32         6.17 o                         
   6   7  13          4.83          3.44         6.49 o                         
   7   7  13         18.72         21.20         9.35 o                         
  -7   8  13          8.74         31.09        17.37 o                         
  -6   8  13         35.39         11.57         8.27 o                         
  -5   8  13         76.20         78.77         8.63 o                         
  -4   8  13          1.06          1.61         5.74 o                         
  -3   8  13          1.45         -1.75         7.26 o                         
  -2   8  13        350.53        340.02        19.44 o                         
  -1   8  13        186.41        191.78        10.96 o                         
   0   8  13        670.31        629.38        28.34 o                         
   1   8  13        186.68        190.33        10.47 o                         
   2   8  13        350.38        373.88        17.09 o                         
   3   8  13          1.43          1.90         4.53 o                         
   4   8  13          1.08          2.97         5.02 o                         
   5   8  13         76.27         81.76         8.91 o                         
   6   8  13         35.32         34.01         7.43 o                         
  -6   9  13         10.30         -0.36         8.87 o                         
  -5   9  13         30.14         22.02         7.53 o                         
  -4   9  13         55.86         57.97         6.81 o                         
  -3   9  13         50.07         44.81         5.96 o                         
  -2   9  13          2.67          2.06         5.02 o                         
  -1   9  13        134.85        126.87        10.04 o                         
   0   9  13         99.38         95.29         7.52 o                         
   1   9  13        134.96        139.28         8.47 o                         
   2   9  13          2.65          6.56         5.12 o                         
   3   9  13         50.28         40.92         6.04 o                         
   4   9  13         56.02         57.98         8.05 o                         
   5   9  13         30.15         19.30         6.64 o                         
   6   9  13         10.26         13.53         8.00 o                         
  -6  10  13         29.11         27.43        17.60 o                         
  -5  10  13         94.20         79.26        14.05 o                         
  -4  10  13         33.81         19.07         6.53 o                         
  -3  10  13         45.91         44.38        11.36 o                         
  -2  10  13         54.85         37.45         7.18 o                         
  -1  10  13         95.87         80.07        10.01 o                         
   0  10  13          0.50         -1.42         5.23 o                         
   1  10  13         95.78         84.11         6.97 o                         
   2  10  13         54.84         47.91         5.96 o                         
   3  10  13         45.78         44.50        10.10 o                         
   4  10  13         33.92         24.74         6.66 o                         
   5  10  13         94.23        101.69        15.31 o                         
   6  10  13         29.08         26.06        20.12 o                         
  -5  11  13         19.99          9.12         9.12 o                         
  -4  11  13          1.65         -5.02         6.86 o                         
  -3  11  13          7.47         -1.29         7.63 o                         
  -2  11  13        107.58         96.23        11.15 o                         
  -1  11  13         14.52          0.35         7.09 o                         
   0  11  13        181.55        175.27        10.75 o                         
   1  11  13         14.60          5.91         5.75 o                         
   2  11  13        107.43        115.11         8.36 o                         
   3  11  13          7.50          3.23         6.30 o                         
   4  11  13          1.64          7.02         6.95 o                         
   5  11  13         20.08         10.39         9.20 o                         
  -5  12  13          2.93          1.83        15.09 o                         
  -4  12  13          8.95          3.01        10.47 o                         
  -3  12  13         76.16         64.32         9.88 o                         
  -2  12  13         24.04          9.37         8.43 o                         
  -1  12  13         10.61          9.77         8.32 o                         
   0  12  13          8.08         22.33         7.60 o                         
   1  12  13         10.61         14.35         6.64 o                         
   2  12  13         23.98         30.10         7.04 o                         
   3  12  13         76.10         74.33         8.37 o                         
   4  12  13          8.96          1.10         8.08 o                         
   5  12  13          2.94         -0.91        19.66 o                         
  -4  13  13          0.86         12.35        19.20 o                         
  -3  13  13         13.53         22.36        11.74 o                         
  -2  13  13         17.93         -1.86         9.38 o                         
  -1  13  13         17.81         14.06         9.42 o                         
   0  13  13          2.08         -4.59         8.94 o                         
   1  13  13         17.75         13.76         9.90 o                         
   2  13  13         17.91          8.17         7.78 o                         
   3  13  13         13.54         15.77         8.45 o                         
   4  13  13          0.86         -1.83        21.03 o                         
  -2  14  13         12.53          9.53        10.88 o                         
  -1  14  13          4.27          9.83        10.74 o                         
   0  14  13          3.21         -5.98        10.28 o                         
   1  14  13          4.27          0.26         8.50 o                         
   2  14  13         12.57         22.08         9.22 o                         
   0  15  13         13.17         20.12        18.29 o                         
   1  15  13         12.21          4.01        14.70 o                         
   0   0  14        588.74        518.83        28.00 o                         
   1   0  14        277.84        283.89        10.73 o                         
   2   0  14        120.78        120.03         5.86 o                         
   3   0  14         65.38         77.21         6.27 o                         
   4   0  14         19.61         27.24         4.60 o                         
   5   0  14        170.73        182.43        12.13 o                         
   6   0  14        137.55        117.34         9.74 o                         
   7   0  14          1.19          0.37         7.79 o                         
   8   0  14         60.44         35.20        13.73 o                         
  -8   1  14         13.40         23.75        12.88 o                         
  -7   1  14         46.33         37.62         8.37 o                         
  -6   1  14         19.47          8.36         5.92 o                         
  -5   1  14        211.67        217.68        11.87 o                         
  -4   1  14          2.37          2.77         3.64 o                         
  -3   1  14        275.30        261.18        11.57 o                         
  -2   1  14        175.33        162.09         6.99 o                         
  -1   1  14         80.77         81.78         4.24 o                         
   0   1  14          0.01          0.19         2.29 o                         
   1   1  14         80.87         90.40         6.83 o                         
   2   1  14        175.84        171.57         7.14 o                         
   3   1  14        274.92        273.43        12.85 o                         
   4   1  14          2.35          2.44         4.60 o                         
   5   1  14        211.80        210.08        13.29 o                         
   6   1  14         19.51         21.08         6.30 o                         
   7   1  14         46.16         36.95         8.44 o                         
   8   1  14         13.42         14.23        13.50 o                         
  -8   2  14          4.09         13.26        19.20 o                         
  -7   2  14          4.01          6.38         7.31 o                         
  -6   2  14         94.06         95.16         7.86 o                         
  -5   2  14        183.91        180.26        12.08 o                         
  -4   2  14         55.79         56.33         4.81 o                         
  -3   2  14        275.44        280.05        11.65 o                         
  -2   2  14         44.88         52.09         3.89 o                         
  -1   2  14         87.89         89.18         4.33 o                         
   0   2  14         21.51         21.71         2.73 o                         
   1   2  14         87.69         83.48         5.70 o                         
   2   2  14         45.10         49.20         3.34 o                         
   3   2  14        275.28        253.28        15.13 o                         
   4   2  14         55.90         72.42         6.64 o                         
   5   2  14        183.69        182.36        11.87 o                         
   6   2  14         94.11         81.80         8.53 o                         
   7   2  14          4.05         11.18         7.85 o                         
   8   2  14          4.09         15.01        10.97 o                         
  -8   3  14         23.20         15.20        15.23 o                         
  -7   3  14          4.42          1.26         8.59 o                         
  -6   3  14        280.76        319.77        25.38 o                         
  -5   3  14        203.94        213.24        12.03 o                         
  -4   3  14        342.79        387.74        21.05 o                         
  -3   3  14         77.20         89.32         9.43 o                         
  -2   3  14         44.00         55.43         4.01 o                         
  -1   3  14         24.98         29.92         3.63 o                         
   0   3  14        277.03        262.14        11.08 o                         
   1   3  14         25.10         21.25         2.98 o                         
   2   3  14         43.89         44.99         4.45 o                         
   3   3  14         77.22         72.45         5.68 o                         
   4   3  14        343.08        378.38        18.00 o                         
   5   3  14        203.69        233.60        17.27 o                         
   6   3  14        280.83        311.71        15.89 o                         
   7   3  14          4.46          4.38         6.84 o                         
   8   3  14         23.19         22.40        19.43 o                         
  -8   4  14         20.79         23.63        16.23 o                         
  -7   4  14         24.19         15.05         9.23 o                         
  -6   4  14         93.04         94.97         7.94 o                         
  -5   4  14         10.95         15.90         5.27 o                         
  -4   4  14        178.63        193.52        10.93 o                         
  -3   4  14        262.97        268.28        13.00 o                         
  -2   4  14        176.74        173.38        11.62 o                         
  -1   4  14        449.95        451.72        21.08 o                         
   0   4  14        102.25        113.64         6.70 o                         
   1   4  14        449.98        465.76        18.32 o                         
   2   4  14        177.03        172.11         9.19 o                         
   3   4  14        262.51        255.09        12.74 o                         
   4   4  14        178.85        211.40        14.84 o                         
   5   4  14         10.89         12.16         5.12 o                         
   6   4  14         93.08         87.03         7.65 o                         
   7   4  14         24.20         18.63         7.40 o                         
  -7   5  14         11.02         -3.77        11.74 o                         
  -6   5  14         18.88         19.13         7.33 o                         
  -5   5  14         82.85         96.86        10.76 o                         
  -4   5  14        384.14        380.11        48.24 o                         
  -3   5  14         65.70         64.85         5.68 o                         
  -2   5  14        924.88        911.25        39.66 o                         
  -1   5  14        427.55        406.86        16.55 o                         
   0   5  14        203.41        222.98         9.79 o                         
   1   5  14        427.08        400.64        18.57 o                         
   2   5  14        925.08        880.47        45.76 o                         
   3   5  14         65.70         68.74         6.78 o                         
   4   5  14        384.11        380.73        17.83 o                         
   5   5  14         82.70         95.94         7.59 o                         
   6   5  14         18.83         11.23         5.84 o                         
   7   5  14         10.98          7.82         7.38 o                         
  -7   6  14          1.91         -3.61         9.40 o                         
  -6   6  14         38.62         24.45         8.09 o                         
  -5   6  14         35.59         33.00         7.08 o                         
  -4   6  14         50.06         50.80         9.04 o                         
  -3   6  14        189.47        179.31         9.97 o                         
  -2   6  14         95.30         93.08         8.59 o                         
  -1   6  14        203.15        190.39         8.98 o                         
   0   6  14        164.48        144.76         8.24 o                         
   1   6  14        203.22        192.99        10.11 o                         
   2   6  14         95.29        103.14         6.66 o                         
   3   6  14        189.56        177.39         9.88 o                         
   4   6  14         49.94         57.64         7.60 o                         
   5   6  14         35.59         40.31         7.59 o                         
   6   6  14         38.73         31.72         6.67 o                         
   7   6  14          1.90          6.54         7.85 o                         
  -7   7  14         30.39         11.94        17.15 o                         
  -6   7  14          1.10         -8.06         8.06 o                         
  -5   7  14          3.68         -2.67         6.65 o                         
  -4   7  14         58.29         60.23        10.82 o                         
  -3   7  14          2.92         -0.89         4.84 o                         
  -2   7  14         89.10         82.86         6.34 o                         
  -1   7  14        281.97        301.29        20.19 o                         
   0   7  14        535.29        566.63        25.60 o                         
   1   7  14        281.85        286.71        14.17 o                         
   2   7  14         88.85         84.65         6.53 o                         
   3   7  14          2.94          6.97         4.53 o                         
   4   7  14         58.29         64.40         7.11 o                         
   5   7  14          3.68          2.41         5.91 o                         
   6   7  14          1.08         -3.10         6.76 o                         
   7   7  14         30.41         48.01        19.66 o                         
  -7   8  14         24.57         26.98        29.72 o                         
  -6   8  14          7.76         14.03         8.87 o                         
  -5   8  14          6.98          8.44         7.38 o                         
  -4   8  14         44.42         58.68         6.41 o                         
  -3   8  14        196.61        202.79        11.35 o                         
  -2   8  14         63.55         56.08         5.80 o                         
  -1   8  14         92.38         99.67         8.25 o                         
   0   8  14         65.84         81.36         6.40 o                         
   1   8  14         92.60         84.07         7.52 o                         
   2   8  14         63.39         64.69         5.96 o                         
   3   8  14        196.79        207.27        13.79 o                         
   4   8  14         44.41         43.47         6.02 o                         
   5   8  14          6.92          3.42         6.17 o                         
   6   8  14          7.76         12.07         7.76 o                         
  -6   9  14         25.35         35.04        10.10 o                         
  -5   9  14          4.75          3.38         7.82 o                         
  -4   9  14         30.79         30.91         6.56 o                         
  -3   9  14         15.75         16.68         5.86 o                         
  -2   9  14        100.66        114.16         9.39 o                         
  -1   9  14         58.51         56.46         7.43 o                         
   0   9  14          1.26         -2.15         4.90 o                         
   1   9  14         58.54         54.58         6.12 o                         
   2   9  14        100.80        102.15         7.61 o                         
   3   9  14         15.73         14.51         5.49 o                         
   4   9  14         30.82         28.48         6.44 o                         
   5   9  14          4.76         10.80         6.92 o                         
   6   9  14         25.31         28.49         9.00 o                         
  -5  10  14         12.74         14.99         8.96 o                         
  -4  10  14          2.26         -0.32         6.66 o                         
  -3  10  14         11.23         -1.97         7.27 o                         
  -2  10  14         25.31         11.88        10.34 o                         
  -1  10  14         32.61         29.73         9.48 o                         
   0  10  14         62.86         61.90         9.50 o                         
   1  10  14         32.61         34.15         5.88 o                         
   2  10  14         25.31         16.29         5.85 o                         
   3  10  14         11.09          7.69         5.96 o                         
   4  10  14          2.24          1.28         6.60 o                         
   5  10  14         12.74         22.61         7.95 o                         
   6  10  14         48.18         53.95        21.49 o                         
  -5  11  14         28.13         10.19        12.81 o                         
  -4  11  14          7.06          5.29         7.80 o                         
  -3  11  14         51.94         42.16        10.00 o                         
  -2  11  14         84.89         86.14        10.41 o                         
  -1  11  14         36.64         26.34        15.05 o                         
   0  11  14          2.78          5.11         6.69 o                         
   1  11  14         36.60         29.30         6.41 o                         
   2  11  14         84.85         98.43         8.16 o                         
   3  11  14         51.89         44.93         7.53 o                         
   4  11  14          7.02         13.79         7.47 o                         
   5  11  14         28.08         16.11        16.65 o                         
  -5  12  14         29.15         19.20        17.37 o                         
  -4  12  14         30.16         25.74        11.47 o                         
  -3  12  14         23.43         14.41         9.77 o                         
  -2  12  14         46.27         42.74         9.70 o                         
  -1  12  14          3.76         -1.83         8.55 o                         
   0  12  14         11.01         11.49         8.46 o                         
   1  12  14          3.79         10.18         6.93 o                         
   2  12  14         46.24         53.27         7.94 o                         
   3  12  14         23.43         32.36         8.00 o                         
   4  12  14         30.18         32.12         8.83 o                         
  -4  13  14         66.43         85.05        25.61 o                         
  -3  13  14         32.30         33.15        12.55 o                         
  -2  13  14         21.34         13.84        10.41 o                         
  -1  13  14         30.35         30.07        10.06 o                         
   0  13  14        106.07        143.84        24.42 o                         
   1  13  14         30.31         27.76         8.18 o                         
   2  13  14         21.31         19.70         8.44 o                         
   3  13  14         32.35         39.43         9.27 o                         
  -1  14  14          1.80         -7.36        12.04 o                         
   0  14  14          1.86         -0.50        11.29 o                         
   1  14  14          1.80          3.81         9.63 o                         
   2  14  14         22.29         16.67        12.56 o                         
   1   0  15         79.07         80.31         4.28 o                         
   2   0  15         56.15         62.57         4.14 o                         
   3   0  15        161.80        166.87         8.04 o                         
   4   0  15         21.68         18.48         5.44 o                         
   5   0  15         28.17         17.67         5.94 o                         
   6   0  15         71.52         52.89         7.89 o                         
   7   0  15         59.86         50.39         9.37 o                         
   8   0  15         50.58         64.01        19.20 o                         
  -8   1  15         17.93         -1.37        17.83 o                         
  -7   1  15        182.51        191.75        14.68 o                         
  -6   1  15          2.42          2.38         6.64 o                         
  -5   1  15        377.42        387.29        18.45 o                         
  -4   1  15        131.44        139.33         7.33 o                         
  -3   1  15        576.83        622.19        24.78 o                         
  -2   1  15        381.41        384.07        14.37 o                         
  -1   1  15        340.45        334.26        13.53 o                         
   0   1  15        911.24        902.67        32.29 o                         
   1   1  15        340.73        325.09        12.37 o                         
   2   1  15        381.65        385.95        15.65 o                         
   3   1  15        576.47        611.46        32.03 o                         
   4   1  15        131.34        132.74        14.91 o                         
   5   1  15        377.62        373.01        25.70 o                         
   6   1  15          2.38          0.22         6.56 o                         
   7   1  15        182.30        218.55        14.84 o                         
   8   1  15         17.99         19.66        22.86 o                         
  -7   2  15         24.39         26.71        13.49 o                         
  -6   2  15        155.56        166.78        10.63 o                         
  -5   2  15         47.91         50.56         6.20 o                         
  -4   2  15         37.43         44.28         4.64 o                         
  -3   2  15        441.35        488.70        21.42 o                         
  -2   2  15          0.77          2.96         3.19 o                         
  -1   2  15        273.53        250.96        10.16 o                         
   0   2  15          1.42         -1.16         2.69 o                         
   1   2  15        273.48        266.12        11.03 o                         
   2   2  15          0.77          2.44         3.07 o                         
   3   2  15        441.26        445.51        24.64 o                         
   4   2  15         37.30         33.90        10.04 o                         
   5   2  15         47.93         37.48         6.76 o                         
   6   2  15        155.57        167.51        18.14 o                         
   7   2  15         24.39         36.13         8.84 o                         
   8   2  15         30.19         33.84        18.29 o                         
  -7   3  15          2.37         -1.74         9.59 o                         
  -6   3  15         22.51         22.29         8.22 o                         
  -5   3  15          4.41         -0.45         5.49 o                         
  -4   3  15        297.54        326.56        15.52 o                         
  -3   3  15        513.74        502.27        35.52 o                         
  -2   3  15        207.62        210.54        10.60 o                         
  -1   3  15       1032.66       1028.34        39.99 o                         
   0   3  15         28.60         26.19         3.27 o                         
   1   3  15       1032.15       1025.72        40.04 o                         
   2   3  15        207.92        211.71        10.68 o                         
   3   3  15        513.80        514.10        22.86 o                         
   4   3  15        297.37        303.85        15.31 o                         
   5   3  15          4.38          4.58         4.94 o                         
   6   3  15         22.51         21.28         8.45 o                         
   7   3  15          2.38         -1.02         7.45 o                         
  -7   4  15          0.40          2.57         9.88 o                         
  -6   4  15         39.66         33.58         8.95 o                         
  -5   4  15         26.43         31.17         6.81 o                         
  -4   4  15        387.87        420.21        65.61 o                         
  -3   4  15        403.53        435.02        19.88 o                         
  -2   4  15        366.92        327.69        16.05 o                         
  -1   4  15       1336.28       1404.21        54.88 o                         
   0   4  15         36.66         44.30         3.89 o                         
   1   4  15       1335.57       1423.87        61.50 o                         
   2   4  15        366.74        351.86        15.94 o                         
   3   4  15        403.65        423.76        19.77 o                         
   4   4  15        387.85        399.35        21.82 o                         
   5   4  15         26.49         27.72         5.59 o                         
   6   4  15         39.57         35.09         6.66 o                         
   7   4  15          0.40         -3.89         7.79 o                         
  -7   5  15          3.34         -5.35        12.26 o                         
  -6   5  15         20.01         13.15         7.76 o                         
  -5   5  15         19.92         22.52         6.69 o                         
  -4   5  15         74.99         70.72        15.12 o                         
  -3   5  15        186.34        180.00        10.28 o                         
  -2   5  15        168.02        158.38         9.24 o                         
  -1   5  15        832.31        821.49        32.47 o                         
   0   5  15        197.83        195.39         9.04 o                         
   1   5  15        831.69        836.80        36.35 o                         
   2   5  15        167.72        169.99         9.12 o                         
   3   5  15        186.05        185.30        10.11 o                         
   4   5  15         74.99         64.87         5.88 o                         
   5   5  15         19.93         13.33         5.87 o                         
   6   5  15         20.01         13.91         6.37 o                         
   7   5  15          3.34         12.77         7.89 o                         
  -7   6  15          7.03         -1.37        22.40 o                         
  -6   6  15          4.78         -1.92         8.23 o                         
  -5   6  15         44.83         33.69         7.49 o                         
  -4   6  15         12.54         14.36         6.06 o                         
  -3   6  15        110.04        125.12         8.25 o                         
  -2   6  15        536.47        527.06        27.37 o                         
  -1   6  15         13.43          8.91         4.27 o                         
   0   6  15        458.68        426.85        19.71 o                         
   1   6  15         13.43          7.24         4.16 o                         
   2   6  15        536.81        520.13        23.83 o                         
   3   6  15        109.77        108.26        10.33 o                         
   4   6  15         12.51         13.11         4.96 o                         
   5   6  15         44.79         45.58         6.39 o                         
   6   6  15          4.79          7.27         6.84 o                         
   7   6  15          7.04          8.88        12.41 o                         
  -7   7  15          9.52          0.91        17.37 o                         
  -6   7  15         56.31         50.13        15.37 o                         
  -5   7  15         92.29        105.75        11.35 o                         
  -4   7  15         69.04         61.59         7.61 o                         
  -3   7  15         57.27         62.83         8.98 o                         
  -2   7  15         66.36         72.36         7.75 o                         
  -1   7  15        285.79        296.51        18.17 o                         
   0   7  15        356.67        321.29        15.53 o                         
   1   7  15        286.43        299.96        14.51 o                         
   2   7  15         66.48         61.51         9.64 o                         
   3   7  15         57.19         54.23         8.86 o                         
   4   7  15         69.04         67.94         6.50 o                         
   5   7  15         92.27         93.62         8.06 o                         
   6   7  15         56.23         55.84         8.09 o                         
   7   7  15          9.52         11.48        28.12 o                         
  -6   8  15         21.51         13.84         9.73 o                         
  -5   8  15         42.77         33.51         8.65 o                         
  -4   8  15         11.73         11.76         6.74 o                         
  -3   8  15         13.99          7.26         5.57 o                         
  -2   8  15        141.30        118.72        10.10 o                         
  -1   8  15        116.47        130.61        18.82 o                         
   0   8  15        341.00        341.95        29.37 o                         
   1   8  15        116.58        124.85         8.06 o                         
   2   8  15        141.39        131.60         8.18 o                         
   3   8  15         14.10          9.56         5.15 o                         
   4   8  15         11.80          6.28         5.69 o                         
   5   8  15         42.80         34.61         7.07 o                         
   6   8  15         21.50         22.34         8.11 o                         
  -6   9  15          6.92         21.50        11.95 o                         
  -5   9  15          6.66          9.69         8.63 o                         
  -4   9  15         63.00         62.25         8.84 o                         
  -3   9  15          8.36          4.29         6.08 o                         
  -2   9  15         18.63         18.28         7.02 o                         
  -1   9  15        163.03        172.30        25.45 o                         
   0   9  15          2.29         -5.17         5.17 o                         
   1   9  15        162.84        155.64        10.56 o                         
   2   9  15         18.61         28.71         8.78 o                         
   3   9  15          8.36         10.20         5.74 o                         
   4   9  15         63.02         66.84         7.48 o                         
   5   9  15          6.67          1.63         7.37 o                         
   6   9  15          6.91         18.64        13.41 o                         
  -5  10  15        150.52        154.25        13.78 o                         
  -4  10  15        147.24        128.59        10.69 o                         
  -3  10  15         13.71         11.66         7.99 o                         
  -2  10  15         47.52         42.00         8.43 o                         
  -1  10  15          2.63          6.80         7.17 o                         
   0  10  15         26.87         17.90         6.18 o                         
   1  10  15          2.69         14.98         5.68 o                         
   2  10  15         47.58         48.12         6.65 o                         
   3  10  15         13.66         20.08         6.66 o                         
   4  10  15        147.31        181.47        16.87 o                         
   5  10  15        150.51        184.13        12.23 o                         
  -5  11  15         16.91         16.00        16.46 o                         
  -4  11  15         31.34         27.16        10.78 o                         
  -3  11  15         14.29          5.28         8.97 o                         
  -2  11  15         11.18          1.27         8.07 o                         
  -1  11  15         10.35          6.54         7.86 o                         
   0  11  15         21.10         11.94         7.88 o                         
   1  11  15         10.31          9.47         6.28 o                         
   2  11  15         11.15         19.40         6.60 o                         
   3  11  15         14.31         23.40         7.23 o                         
   4  11  15         31.29         39.07         8.48 o                         
   5  11  15         16.91         27.49        15.55 o                         
  -4  12  15         41.69         44.35        21.95 o                         
  -3  12  15          9.07         -1.65         9.89 o                         
  -2  12  15         12.18          9.71         9.70 o                         
  -1  12  15         48.01         48.69         9.86 o                         
   0  12  15          4.18          6.28         8.85 o                         
   1  12  15         48.00         60.54         8.44 o                         
   2  12  15         12.18         21.42         7.92 o                         
   3  12  15          9.07          5.41         8.14 o                         
   4  12  15         41.66         56.47        14.13 o                         
  -3  13  15         77.31        100.59        24.23 o                         
  -2  13  15         16.60          5.67        10.81 o                         
  -1  13  15          9.81         12.05        10.38 o                         
   0  13  15          0.02          9.46        10.45 o                         
   1  13  15          9.84          8.65         8.47 o                         
   2  13  15         16.55         16.31         9.09 o                         
   3  13  15         77.32        108.65        17.13 o                         
   0  14  15          2.34         -1.83        28.35 o                         
   1  14  15         21.25         38.86        19.66 o                         
   2  14  15          6.64         16.55        17.68 o                         
   0   0  16        150.42        141.37         9.02 o                         
   1   0  16       1076.35       1036.90        36.90 o                         
   2   0  16        202.37        203.94        11.88 o                         
   3   0  16        157.81        168.09         9.24 o                         
   4   0  16        131.84        118.08         8.97 o                         
   5   0  16         11.31         10.01         6.41 o                         
   6   0  16         77.55         84.89         9.22 o                         
   7   0  16         73.48         69.21        10.52 o                         
  -7   1  16         22.66         35.03         9.63 o                         
  -6   1  16         70.17         72.66         8.95 o                         
  -5   1  16         59.90         56.79         7.47 o                         
  -4   1  16         59.32         61.94         6.43 o                         
  -3   1  16        129.36        126.07         7.44 o                         
  -2   1  16         89.75         87.19         4.93 o                         
  -1   1  16        140.32        132.56         6.84 o                         
   0   1  16         21.97         21.55         3.24 o                         
   1   1  16        140.36        140.73         6.25 o                         
   2   1  16         89.75         95.72         6.07 o                         
   3   1  16        129.26        131.28         9.14 o                         
   4   1  16         59.33         49.59         6.56 o                         
   5   1  16         59.67         61.46         7.38 o                         
   6   1  16         70.12         76.62         9.02 o                         
   7   1  16         22.68         20.99         9.38 o                         
  -7   2  16         72.64         40.95        12.56 o                         
  -6   2  16         11.84         21.04         9.68 o                         
  -5   2  16        154.25        154.90         9.86 o                         
  -4   2  16         40.20         39.49         5.01 o                         
  -3   2  16        657.14        678.39        30.12 o                         
  -2   2  16        471.96        481.90        21.94 o                         
  -1   2  16        270.62        251.89        11.14 o                         
   0   2  16         47.90         53.57         7.32 o                         
   1   2  16        270.81        269.58        11.20 o                         
   2   2  16        472.17        493.84        21.95 o                         
   3   2  16        657.07        666.47        34.76 o                         
   4   2  16         40.42         50.77         6.66 o                         
   5   2  16        154.29        154.20        12.26 o                         
   6   2  16         11.89          6.98         7.09 o                         
   7   2  16         72.65         73.50         8.87 o                         
  -7   3  16          3.11          3.16        12.10 o                         
  -6   3  16         58.22         72.25         9.90 o                         
  -5   3  16         43.56         27.22         8.07 o                         
  -4   3  16        130.57        117.23         9.74 o                         
  -3   3  16         84.61         93.02        15.35 o                         
  -2   3  16        269.40        254.87        12.94 o                         
  -1   3  16        572.54        578.43        25.99 o                         
   0   3  16         18.26         28.21         3.69 o                         
   1   3  16        572.99        608.74        23.39 o                         
   2   3  16        269.88        273.38        13.08 o                         
   3   3  16         84.46         81.80         6.80 o                         
   4   3  16        130.38        141.69         8.36 o                         
   5   3  16         43.52         38.68         6.08 o                         
   6   3  16         58.15         62.18         7.58 o                         
   7   3  16          3.06         12.07         7.92 o                         
  -7   4  16         27.57         13.26        21.49 o                         
  -6   4  16         78.57         69.55        16.23 o                         
  -5   4  16        375.57        369.11        21.43 o                         
  -4   4  16          8.79         18.36         6.34 o                         
  -3   4  16        121.45        126.57         9.38 o                         
  -2   4  16         93.38         97.34         8.17 o                         
  -1   4  16        351.27        329.09        14.25 o                         
   0   4  16        101.54        110.35         9.36 o                         
   1   4  16        350.64        353.82        16.00 o                         
   2   4  16         93.27         93.92        10.76 o                         
   3   4  16        121.43        127.24         7.91 o                         
   4   4  16          8.82          7.37         5.02 o                         
   5   4  16        375.69        378.49        21.12 o                         
   6   4  16         78.72         92.58         8.17 o                         
   7   4  16         27.55         35.54         9.35 o                         
  -7   5  16         57.44         46.18        24.69 o                         
  -6   5  16         14.74          7.20         8.85 o                         
  -5   5  16         30.64         18.65         7.63 o                         
  -4   5  16         89.84         97.16         8.66 o                         
  -3   5  16        103.67        115.73        11.90 o                         
  -2   5  16        126.20        134.05         8.91 o                         
  -1   5  16         62.79         70.43         5.63 o                         
   0   5  16       2048.99       2141.25        92.70 o                         
   1   5  16         62.80         54.29         9.60 o                         
   2   5  16        125.73        112.75         8.32 o                         
   3   5  16        103.68        109.94         7.40 o                         
   4   5  16         89.82         88.31         7.11 o                         
   5   5  16         30.56         24.61         6.08 o                         
   6   5  16         14.73         15.59         6.87 o                         
   7   5  16         57.45         91.28        26.29 o                         
  -6   6  16          9.73         18.42         9.04 o                         
  -5   6  16         52.54         38.91        13.03 o                         
  -4   6  16         10.49          6.35         6.42 o                         
  -3   6  16        199.22        187.87        11.24 o                         
  -2   6  16        364.23        371.57        17.24 o                         
  -1   6  16        267.18        259.81        13.17 o                         
   0   6  16        469.63        454.10        20.91 o                         
   1   6  16        267.35        262.11        13.79 o                         
   2   6  16        364.96        349.78        17.02 o                         
   3   6  16        198.78        211.52        11.18 o                         
   4   6  16         10.50          8.40         5.26 o                         
   5   6  16         52.43         52.21         6.87 o                         
   6   6  16          9.76         16.23         7.58 o                         
   7   6  16         66.38         79.10        19.20 o                         
  -6   7  16          0.23          2.48         9.40 o                         
  -5   7  16         30.56         30.22         8.26 o                         
  -4   7  16         76.87         62.42         8.20 o                         
  -3   7  16          0.36          0.38         5.46 o                         
  -2   7  16        289.95        273.36        14.43 o                         
  -1   7  16        143.57        149.37        10.43 o                         
   0   7  16         95.15         75.74         7.52 o                         
   1   7  16        143.67        142.69         8.79 o                         
   2   7  16        289.95        293.55        14.34 o                         
   3   7  16          0.37         -3.23         4.82 o                         
   4   7  16         76.67         83.26         8.79 o                         
   5   7  16         30.63         30.65         7.03 o                         
   6   7  16          0.23         -0.06         7.86 o                         
  -6   8  16         18.06          6.39        10.63 o                         
  -5   8  16         82.24         76.11        10.26 o                         
  -4   8  16         17.82         12.34         7.24 o                         
  -3   8  16          3.29         -0.16         5.77 o                         
  -2   8  16        113.55        116.67         9.98 o                         
  -1   8  16         36.90         30.72         6.93 o                         
   0   8  16          0.87          0.42         4.93 o                         
   1   8  16         36.96         35.05         5.61 o                         
   2   8  16        113.67        122.44         8.36 o                         
   3   8  16          3.31          1.29         5.57 o                         
   4   8  16         17.87         15.11         6.27 o                         
   5   8  16         82.07         83.83         8.52 o                         
   6   8  16         18.11          4.79        12.27 o                         
  -5   9  16          6.11         11.74         9.50 o                         
  -4   9  16          7.35         -7.76         7.76 o                         
  -3   9  16         82.98         85.99         9.59 o                         
  -2   9  16          2.87         -3.83         7.21 o                         
  -1   9  16         62.42         60.69         8.37 o                         
   0   9  16          1.11          8.92         5.89 o                         
   1   9  16         62.25         70.03         7.92 o                         
   2   9  16          2.84         -1.55         5.70 o                         
   3   9  16         83.24         89.90         7.93 o                         
   4   9  16          7.35          8.38         6.86 o                         
   5   9  16          6.13         10.63         8.23 o                         
   6   9  16         16.52         14.63        22.40 o                         
  -5  10  16          4.03         -4.12        17.37 o                         
  -4  10  16         34.98         23.20         9.47 o                         
  -3  10  16         19.33         21.46         8.99 o                         
  -2  10  16          6.57          3.88         8.05 o                         
  -1  10  16         15.26         16.18         7.83 o                         
   0  10  16         44.59         39.20         7.86 o                         
   1  10  16         15.29         14.67         6.12 o                         
   2  10  16          6.52          4.68         6.35 o                         
   3  10  16         19.26         26.75         7.02 o                         
   4  10  16         34.97         40.18         8.17 o                         
   5  10  16          4.03          3.16        13.41 o                         
  -4  11  16          4.73          3.17        13.17 o                         
  -3  11  16         71.81         61.88        10.86 o                         
  -2  11  16          1.62         -8.51         8.51 o                         
  -1  11  16         18.61          7.58        10.52 o                         
   0  11  16        154.56        158.45        16.44 o                         
   1  11  16         18.67         14.67         6.99 o                         
   2  11  16          1.62         10.88         8.62 o                         
   3  11  16         71.82         82.21         8.89 o                         
   4  11  16          4.71          3.94         9.23 o                         
  -4  12  16         50.62         75.90        23.32 o                         
  -3  12  16         24.84         31.55        20.58 o                         
  -2  12  16         35.77         31.07        10.60 o                         
  -1  12  16         31.81         38.51        10.36 o                         
   0  12  16          3.88         15.45        10.58 o                         
   1  12  16         31.78         47.34         8.35 o                         
   2  12  16         35.65         48.30         9.98 o                         
   3  12  16         24.85         29.15         9.86 o                         
   4  12  16         50.68         57.15        22.40 o                         
  -2  13  16         14.04         20.12        30.63 o                         
  -1  13  16          4.07         13.23        12.54 o                         
   0  13  16          0.65         -3.82        11.11 o                         
   1  13  16          4.12         19.37        14.91 o                         
   2  13  16         14.02         26.85        18.98 o                         
   1   0  17          0.80          1.41         3.28 o                         
   2   0  17         83.09         83.59        10.82 o                         
   3   0  17          0.11         -3.54         5.14 o                         
   4   0  17         50.51         50.39         6.92 o                         
   5   0  17          0.00         -4.18         6.57 o                         
   6   0  17         35.19         51.35         8.85 o                         
   7   0  17          9.87         22.95        11.31 o                         
  -7   1  17         47.97         41.05        12.82 o                         
  -6   1  17         36.40         33.08         8.57 o                         
  -5   1  17         47.01         38.90         7.47 o                         
  -4   1  17        226.82        249.53        15.31 o                         
  -3   1  17         93.47        104.60         6.88 o                         
  -2   1  17        508.01        541.72        20.19 o                         
  -1   1  17        187.93        190.80         9.68 o                         
   0   1  17       1168.24       1217.59        47.48 o                         
   1   1  17        187.51        180.99         7.86 o                         
   2   1  17        508.68        563.76        24.74 o                         
   3   1  17         93.50         84.01         7.88 o                         
   4   1  17        227.03        254.39        15.31 o                         
   5   1  17         47.04         41.86         7.21 o                         
   6   1  17         36.35         38.70         8.32 o                         
   7   1  17         47.95         34.32        10.88 o                         
  -7   2  17          3.54         10.97        19.20 o                         
  -6   2  17          7.77          7.93        10.80 o                         
  -5   2  17         37.52         35.34         9.50 o                         
  -4   2  17         59.97         56.22         7.39 o                         
  -3   2  17        143.81        126.37         9.24 o                         
  -2   2  17          4.66          5.49         4.62 o                         
  -1   2  17         62.79         71.40         4.84 o                         
   0   2  17        109.79        117.93         6.21 o                         
   1   2  17         62.86         76.18         6.66 o                         
   2   2  17          4.64          0.26         4.16 o                         
   3   2  17        143.68        129.87        13.79 o                         
   4   2  17         60.11         55.33        11.02 o                         
   5   2  17         37.49         32.40         7.02 o                         
   6   2  17          7.81         10.47         7.88 o                         
   7   2  17          3.53          6.91         9.55 o                         
  -6   3  17        174.67        156.37        22.40 o                         
  -5   3  17        142.44        139.22        14.97 o                         
  -4   3  17        111.73        112.87         9.90 o                         
  -3   3  17        488.94        496.14        32.03 o                         
  -2   3  17          7.07          7.05         4.37 o                         
  -1   3  17        147.54        153.68         9.52 o                         
   0   3  17          3.67          6.80         3.59 o                         
   1   3  17        147.60        128.80        11.05 o                         
   2   3  17          7.06          7.30         4.42 o                         
   3   3  17        488.86        490.44        22.52 o                         
   4   3  17        112.03        109.25         9.37 o                         
   5   3  17        142.33        155.80         9.76 o                         
   6   3  17        174.62        169.19        13.33 o                         
   7   3  17         23.13          9.14        16.46 o                         
  -6   4  17          0.06          5.05        11.75 o                         
  -5   4  17         47.71         42.07         8.30 o                         
  -4   4  17         28.18         19.76         9.08 o                         
  -3   4  17          6.59         -4.53         5.66 o                         
  -2   4  17        143.51        143.10         8.21 o                         
  -1   4  17         99.32         81.80         7.59 o                         
   0   4  17         74.88         65.37         4.94 o                         
   1   4  17         99.21         88.02         6.31 o                         
   2   4  17        143.29        117.15         7.91 o                         
   3   4  17          6.55          4.89         4.51 o                         
   4   4  17         28.35         22.94         5.38 o                         
   5   4  17         47.78         59.18         7.06 o                         
   6   4  17          0.06         -1.03         7.02 o                         
   7   4  17         39.63         34.29        18.75 o                         
  -7   5  17         66.06         79.10        26.52 o                         
  -6   5  17        111.06        114.64        15.36 o                         
  -5   5  17         57.33         43.01         9.38 o                         
  -4   5  17         50.87         48.49         8.41 o                         
  -3   5  17         46.23         42.30         6.74 o                         
  -2   5  17         91.64         88.94         6.89 o                         
  -1   5  17        380.93        384.83        18.61 o                         
   0   5  17        372.50        384.60        17.99 o                         
   1   5  17        380.82        407.27        18.62 o                         
   2   5  17         91.54         83.43         6.63 o                         
   3   5  17         46.22         44.47         6.40 o                         
   4   5  17         50.76         66.41         6.52 o                         
   5   5  17         57.21         39.87         6.62 o                         
   6   5  17        111.00        104.92         9.44 o                         
  -6   6  17         22.63         10.60        10.00 o                         
  -5   6  17         14.98          9.85         9.75 o                         
  -4   6  17          5.72          0.55         6.79 o                         
  -3   6  17        245.44        265.07        13.90 o                         
  -2   6  17        313.83        365.92        17.64 o                         
  -1   6  17         15.75         13.70         6.06 o                         
   0   6  17          0.94         -0.74         4.82 o                         
   1   6  17         15.86          6.21         5.22 o                         
   2   6  17        314.47        360.07        17.48 o                         
   3   6  17        245.46        254.19        13.53 o                         
   4   6  17          5.71          6.39         5.63 o                         
   5   6  17         14.99          8.83         6.64 o                         
   6   6  17         22.63         26.07         8.14 o                         
  -6   7  17         11.93          3.40        10.72 o                         
  -5   7  17         20.21          5.15         8.56 o                         
  -4   7  17         63.12         63.02         8.70 o                         
  -3   7  17         58.25         58.95         6.97 o                         
  -2   7  17        312.35        340.05        17.01 o                         
  -1   7  17        232.50        233.28        15.13 o                         
   0   7  17         21.57         19.60         5.52 o                         
   1   7  17        232.52        245.61        12.78 o                         
   2   7  17        312.11        338.14        16.69 o                         
   3   7  17         58.37         60.58         6.55 o                         
   4   7  17         63.10         65.40         7.79 o                         
   5   7  17         20.24         23.33         7.38 o                         
   6   7  17         11.98         15.93        12.37 o                         
  -5   8  17         28.41         35.72        11.63 o                         
  -4   8  17        179.24        147.68        14.98 o                         
  -3   8  17         66.76         69.98         7.66 o                         
  -2   8  17         29.59         11.51         7.74 o                         
  -1   8  17         83.42         65.23         8.21 o                         
   0   8  17         60.03         62.27         7.27 o                         
   1   8  17         83.43         66.69         6.73 o                         
   2   8  17         29.52         32.11         6.10 o                         
   3   8  17         66.65         69.67         8.98 o                         
   4   8  17        179.13        186.07        11.00 o                         
   5   8  17         28.35         28.40         8.10 o                         
  -5   9  17         33.51         27.46        10.60 o                         
  -4   9  17         81.46         74.42        10.06 o                         
  -3   9  17         20.28         20.21         8.69 o                         
  -2   9  17         41.08         24.93         8.10 o                         
  -1   9  17        104.54         86.27         9.68 o                         
   0   9  17          9.91         12.51         7.02 o                         
   1   9  17        104.52         95.29         7.86 o                         
   2   9  17         41.06         31.15         6.88 o                         
   3   9  17         20.18         22.04         6.88 o                         
   4   9  17         81.50         74.11         8.52 o                         
   5   9  17         33.50         41.01        13.09 o                         
  -5  10  17         51.85         47.09        18.29 o                         
  -4  10  17         13.07         21.71        12.35 o                         
  -3  10  17         15.83         11.85         9.64 o                         
  -2  10  17         16.59          5.42         8.69 o                         
  -1  10  17         11.65         32.16        11.25 o                         
   0  10  17         13.70         14.40         7.85 o                         
   1  10  17         11.72         15.46         6.58 o                         
   2  10  17         16.55         12.87         6.88 o                         
   3  10  17         15.91         21.23         7.76 o                         
   4  10  17         12.99         17.51         8.65 o                         
  -3  11  17         13.51         -0.06        10.49 o                         
  -2  11  17         27.90         36.69        10.47 o                         
  -1  11  17         18.12          2.15         9.10 o                         
   0  11  17          4.72         -3.07        11.24 o                         
   1  11  17         18.07         17.87         7.53 o                         
   2  11  17         27.89         24.92         7.95 o                         
   3  11  17         13.49         21.93         8.53 o                         
   4  11  17         49.16         54.41        19.20 o                         
  -3  12  17         25.24         40.69        21.49 o                         
  -2  12  17         19.43          7.40        26.52 o                         
  -1  12  17         50.76         71.58        11.53 o                         
   0  12  17          1.98         -0.57        12.15 o                         
   1  12  17         50.79         55.48        11.14 o                         
   2  12  17         19.46         14.09        10.14 o                         
   2  13  17         29.86         24.23        19.20 o                         
   0   0  18         42.16         29.47         5.97 o                         
   1   0  18        398.72        363.61        16.92 o                         
   2   0  18        102.17         94.49         6.80 o                         
   3   0  18        161.67        153.08        10.63 o                         
   4   0  18         22.97         24.57         6.57 o                         
   5   0  18         24.61         20.34         7.56 o                         
   6   0  18          0.05         -1.36         8.52 o                         
   7   0  18         32.51         47.55        21.03 o                         
  -7   1  18          9.62         17.83        20.12 o                         
  -6   1  18         10.68          8.78         8.94 o                         
  -5   1  18         29.67         37.06         7.72 o                         
  -4   1  18         56.98         52.99         7.26 o                         
  -3   1  18         91.52         83.93         8.02 o                         
  -2   1  18         69.13         55.01         7.59 o                         
  -1   1  18         67.55         46.72         5.32 o                         
   0   1  18        143.74        150.11        10.44 o                         
   1   1  18         67.58         62.86         4.20 o                         
   2   1  18         69.05         74.32        12.41 o                         
   3   1  18         91.42         75.14        10.49 o                         
   4   1  18         56.98         50.96         7.36 o                         
   5   1  18         29.68         24.31         7.46 o                         
   6   1  18         10.71         14.35         8.80 o                         
   7   1  18          9.66          7.77        32.46 o                         
  -6   2  18         14.79          3.66        16.00 o                         
  -5   2  18          2.50          0.00        12.80 o                         
  -4   2  18         54.59         33.84        12.35 o                         
  -3   2  18         16.19         12.20         6.15 o                         
  -2   2  18         32.38         22.71         4.90 o                         
  -1   2  18        486.40        445.72        28.84 o                         
   0   2  18          1.51          5.07         3.66 o                         
   1   2  18        486.06        475.09        18.74 o                         
   2   2  18         32.21         26.03         5.48 o                         
   3   2  18         16.11         12.49         5.05 o                         
   4   2  18         54.38         50.50         6.03 o                         
   5   2  18          2.50         -1.23         5.88 o                         
   6   2  18         14.80         14.61         7.45 o                         
  -6   3  18         38.28         25.61        17.37 o                         
  -5   3  18         17.99         26.52        14.17 o                         
  -4   3  18         31.16         21.18         6.93 o                         
  -3   3  18         86.58         77.68         8.04 o                         
  -2   3  18         16.65         26.84         5.35 o                         
  -1   3  18        476.22        460.87        21.36 o                         
   0   3  18         60.99         75.86         5.34 o                         
   1   3  18        476.61        476.68        30.03 o                         
   2   3  18         16.73         14.63         5.94 o                         
   3   3  18         86.68         93.27         9.37 o                         
   4   3  18         31.11         21.17         5.41 o                         
   5   3  18         17.84         19.39         6.18 o                         
   6   3  18         38.29         46.86         7.99 o                         
  -6   4  18         35.56         52.58        17.83 o                         
  -5   4  18         33.18         31.61        25.15 o                         
  -4   4  18         28.73         12.85         7.10 o                         
  -3   4  18        103.73         78.91         8.14 o                         
  -2   4  18         23.54         15.74         8.90 o                         
  -1   4  18          8.44         11.56         4.87 o                         
   0   4  18          0.83          6.10         5.15 o                         
   1   4  18          8.48          4.53         5.48 o                         
   2   4  18         23.68         26.12         5.11 o                         
   3   4  18        103.73         84.76        10.63 o                         
   4   4  18         28.69         25.80         5.88 o                         
   5   4  18         33.14         31.70         6.92 o                         
   6   4  18         35.51         37.09         8.28 o                         
  -6   5  18         22.97          5.89        14.12 o                         
  -5   5  18         56.71         45.82         9.29 o                         
  -4   5  18         48.39         50.78         8.84 o                         
  -3   5  18         83.35         86.75         8.73 o                         
  -2   5  18        134.73        140.12        11.88 o                         
  -1   5  18         22.41         24.21         5.40 o                         
   0   5  18          0.14          0.42         4.78 o                         
   1   5  18         22.33         16.16         5.01 o                         
   2   5  18        134.68        121.71        12.08 o                         
   3   5  18         83.16         93.82         7.36 o                         
   4   5  18         48.55         59.40         8.57 o                         
   5   5  18         56.68         66.52         8.91 o                         
   6   5  18         22.97         23.26         8.64 o                         
  -6   6  18          3.69        -25.15        25.15 o                         
  -5   6  18         91.31         86.59        10.71 o                         
  -4   6  18        139.09        149.81        11.58 o                         
  -3   6  18         54.00         55.35         7.92 o                         
  -2   6  18         49.65         49.21         6.37 o                         
  -1   6  18         16.84          6.78         7.42 o                         
   0   6  18         60.35         81.39        10.30 o                         
   1   6  18         16.80         24.48         5.35 o                         
   2   6  18         49.70         41.84         5.88 o                         
   3   6  18         54.12         45.78         6.26 o                         
   4   6  18        139.17        139.50        15.52 o                         
   5   6  18         91.49         90.96         8.78 o                         
   6   6  18          3.69        -16.46        16.46 o                         
  -6   7  18         30.84         53.95        18.29 o                         
  -5   7  18         11.17         -0.34        10.32 o                         
  -4   7  18        131.49        141.24        12.09 o                         
  -3   7  18          4.40         -6.59         6.59 o                         
  -2   7  18          5.78          1.47         7.07 o                         
  -1   7  18         67.73         71.81         8.11 o                         
   0   7  18          3.30         -2.03         6.45 o                         
   1   7  18         67.44         66.70         6.90 o                         
   2   7  18          5.73          9.61         5.78 o                         
   3   7  18          4.44          9.03         5.83 o                         
   4   7  18        131.56        141.40         9.90 o                         
   5   7  18         11.15         14.27         7.95 o                         
  -5   8  18          6.26         -0.70        10.29 o                         
  -4   8  18         20.65         16.46        10.45 o                         
  -3   8  18         18.93         10.32         8.32 o                         
  -2   8  18         43.38         64.05        10.79 o                         
  -1   8  18         38.42         31.94         7.74 o                         
   0   8  18          0.56          7.37         7.10 o                         
   1   8  18         38.53         24.98         6.18 o                         
   2   8  18         43.65         49.72         6.99 o                         
   3   8  18         18.92         21.10         6.70 o                         
   4   8  18         20.77         12.93         7.32 o                         
   5   8  18          6.27         14.69        11.80 o                         
  -5   9  18         44.91         42.52        18.75 o                         
  -4   9  18         11.12        -12.24        14.17 o                         
  -3   9  18         19.87         23.33         9.37 o                         
  -2   9  18         19.25         23.04         8.83 o                         
  -1   9  18          5.53         -2.04         7.98 o                         
   0   9  18         28.72         34.44         7.94 o                         
   1   9  18          5.51          6.41         6.36 o                         
   2   9  18         19.18         18.35         6.87 o                         
   3   9  18         19.95         25.44         7.28 o                         
   4   9  18         11.05         15.81         8.17 o                         
  -3  10  18         33.26         14.99        10.86 o                         
  -2  10  18         18.34         20.28        10.01 o                         
  -1  10  18          4.47          3.89         8.97 o                         
   0  10  18          7.70          4.53        10.68 o                         
   1  10  18          4.47          5.26         8.71 o                         
   2  10  18         18.31         18.40         7.74 o                         
   3  10  18         33.29         38.73         8.56 o                         
   4  10  18         24.19         40.24        19.20 o                         
  -3  11  18         16.59          9.60        20.12 o                         
  -2  11  18         23.06         32.80        11.17 o                         
  -1  11  18         14.41         27.37        11.73 o                         
   0  11  18          5.43          2.47        11.36 o                         
   1  11  18         14.38          5.16         9.62 o                         
   2  11  18         23.03         36.30         9.64 o                         
   3  11  18         16.63         20.20        13.07 o                         
  -1  12  18         20.96         12.80        22.86 o                         
   0  12  18         15.39         16.46        35.66 o                         
   2  12  18          3.57          5.94        16.92 o                         
   1   0  19         55.70         59.86         6.14 o                         
   2   0  19         91.07         90.43        15.33 o                         
   3   0  19        171.07        166.33        15.11 o                         
   4   0  19          0.10          4.98         6.52 o                         
   5   0  19         45.19         40.94         8.52 o                         
   6   0  19          0.09          8.71         9.40 o                         
  -6   1  19         41.84         49.65        12.10 o                         
  -5   1  19         12.80         12.84         9.53 o                         
  -4   1  19         18.44          5.98         8.06 o                         
  -3   1  19         80.64         71.33        13.26 o                         
  -2   1  19         33.45         29.00        16.46 o                         
  -1   1  19         57.95         56.90         6.06 o                         
   0   1  19        148.05        146.82         9.57 o                         
   1   1  19         58.09         57.84         4.53 o                         
   2   1  19         33.47         29.54         5.81 o                         
   3   1  19         80.70         75.74        13.94 o                         
   4   1  19         18.41         16.36         6.73 o                         
   5   1  19         12.78         16.85         7.99 o                         
   6   1  19         41.91         42.90        10.69 o                         
  -6   2  19          5.77          8.23        16.92 o                         
  -5   2  19         33.32         26.06        14.17 o                         
  -4   2  19         14.45         19.66        11.89 o                         
  -3   2  19         62.07         70.77        15.09 o                         
  -2   2  19         11.27         13.26         6.44 o                         
  -1   2  19        288.34        295.74        28.83 o                         
   0   2  19          5.27          2.14         4.01 o                         
   1   2  19        288.70        273.68        13.94 o                         
   2   2  19         11.30         11.04         5.08 o                         
   3   2  19         62.21         67.14         6.51 o                         
   4   2  19         14.53         11.68         5.76 o                         
   5   2  19         33.36         27.39         6.80 o                         
   6   2  19          5.79         17.36         8.31 o                         
  -6   3  19          3.36        -13.72        17.37 o                         
  -5   3  19          2.00          5.49        14.17 o                         
  -4   3  19         41.34         50.30        13.26 o                         
  -3   3  19          3.68          4.76         6.45 o                         
  -2   3  19         13.45         17.72         5.71 o                         
  -1   3  19        361.22        399.24        18.28 o                         
   0   3  19         23.47         29.51         4.56 o                         
   1   3  19        361.53        387.32        27.19 o                         
   2   3  19         13.42         15.78         5.15 o                         
   3   3  19          3.66          2.83         5.28 o                         
   4   3  19         41.31         42.30         6.39 o                         
   5   3  19          2.00         -3.35         6.49 o                         
   6   3  19          3.34          6.23         9.78 o                         
  -5   4  19         36.42         47.09        16.00 o                         
  -4   4  19         62.59         61.39         8.92 o                         
  -3   4  19         38.16         22.71         7.05 o                         
  -2   4  19         18.26         12.11         6.47 o                         
  -1   4  19          4.47         -0.04         4.97 o                         
   0   4  19         35.75         31.78         6.93 o                         
   1   4  19          4.37          6.75         5.12 o                         
   2   4  19         18.14         22.97         5.43 o                         
   3   4  19         38.17         29.87         7.44 o                         
   4   4  19         62.66         76.40         9.83 o                         
   5   4  19         36.38         43.67         7.80 o                         
   6   4  19         30.52         21.70        13.40 o                         
  -5   5  19          0.65         -4.35        10.49 o                         
  -4   5  19         15.69         17.09         8.11 o                         
  -3   5  19         41.30         45.31         7.83 o                         
  -2   5  19         11.08          8.89         5.75 o                         
  -1   5  19        102.92        101.82        16.24 o                         
   0   5  19         39.19         49.68         6.07 o                         
   1   5  19        102.66         97.38         7.46 o                         
   2   5  19         11.07          8.71         5.47 o                         
   3   5  19         41.31         39.85         6.33 o                         
   4   5  19         15.77         16.65         6.45 o                         
   5   5  19          0.64          2.69         7.33 o                         
  -6   6  19         37.60         13.72        29.26 o                         
  -5   6  19          3.65          0.66         9.84 o                         
  -4   6  19          6.15          0.27         8.88 o                         
  -3   6  19         25.84         28.05         9.85 o                         
  -2   6  19         59.52         45.69         8.06 o                         
  -1   6  19         55.24         50.65        16.46 o                         
   0   6  19          1.48          7.79         6.53 o                         
   1   6  19         55.25         46.65         6.25 o                         
   2   6  19         59.46         69.44         6.86 o                         
   3   6  19         25.78         28.74         6.42 o                         
   4   6  19          6.21          3.00         6.64 o                         
   5   6  19          3.63          4.29         7.80 o                         
  -5   7  19         10.56          7.47        10.64 o                         
  -4   7  19          8.40         14.01         9.55 o                         
  -3   7  19         33.93         14.72         8.75 o                         
  -2   7  19         54.97         42.58         8.57 o                         
  -1   7  19        109.06        119.63        10.54 o                         
   0   7  19          0.96         -0.81         6.98 o                         
   1   7  19        109.14        129.61         9.06 o                         
   2   7  19         54.90         55.16         7.54 o                         
   3   7  19         33.83         30.94         6.78 o                         
   4   7  19          8.47         17.55         7.46 o                         
   5   7  19         10.54          1.12        14.18 o                         
  -5   8  19          6.64         -2.22        19.20 o                         
  -4   8  19         29.20         21.91        10.05 o                         
  -3   8  19         79.00         77.96        13.11 o                         
  -2   8  19          4.60         -0.16        10.74 o                         
  -1   8  19         40.14         44.59         8.70 o                         
   0   8  19          6.06         12.09         7.89 o                         
   1   8  19         40.02         48.95         7.09 o                         
   2   8  19          4.62          6.65         6.79 o                         
   3   8  19         78.88         83.47         8.62 o                         
   4   8  19         29.16         19.34         8.28 o                         
  -4   9  19         47.07         46.83        14.80 o                         
  -3   9  19          8.20        -10.14        10.14 o                         
  -2   9  19          1.11          4.87         9.42 o                         
  -1   9  19         35.77         32.20         9.20 o                         
   0   9  19         72.85         56.03         9.29 o                         
   1   9  19         35.77         38.85         7.54 o                         
   2   9  19          1.12          7.83         7.55 o                         
   3   9  19          8.20         11.91         8.00 o                         
   4   9  19         47.07         91.90        32.46 o                         
  -3  10  19          6.34         -6.46        15.70 o                         
  -2  10  19         27.92         31.80        11.01 o                         
  -1  10  19         10.86         15.53        10.10 o                         
   0  10  19          4.32          7.33         9.09 o                         
   1  10  19         10.84          9.14         9.19 o                         
   2  10  19         27.92         26.07         8.53 o                         
   3  10  19          6.32          7.56        12.04 o                         
  -3  11  19          5.12         10.52        21.49 o                         
  -2  11  19         21.72         16.00        20.58 o                         
  -1  11  19         16.98         16.39        12.71 o                         
   0  11  19          6.53         -3.58        10.31 o                         
   1  11  19         16.97         26.64        11.87 o                         
   2  11  19         21.72         -9.60        16.00 o                         
   0   0  20         76.26         56.91        10.52 o                         
   1   0  20          3.31          4.75         4.49 o                         
   2   0  20        142.25        140.85        22.63 o                         
   3   0  20          3.70          8.63         7.59 o                         
   4   0  20         22.23         15.55        12.35 o                         
   5   0  20         12.91         16.16        10.61 o                         
  -5   1  20         41.69         49.38        16.46 o                         
  -4   1  20          4.51         10.97        13.72 o                         
  -3   1  20         68.31         52.58        12.80 o                         
  -2   1  20         14.16          7.73         8.00 o                         
  -1   1  20         37.43         30.11         5.88 o                         
   0   1  20         14.46         12.33         4.49 o                         
   1   1  20         37.36         39.94         5.42 o                         
   2   1  20         14.16         22.05         5.98 o                         
   3   1  20         68.29         69.29         6.91 o                         
   4   1  20          4.50          8.46         7.16 o                         
   5   1  20         41.57         32.90         9.22 o                         
   6   1  20          4.95          5.94        19.20 o                         
  -5   2  20         22.11         47.55        16.46 o                         
  -4   2  20         95.37        122.54        18.75 o                         
  -3   2  20          1.44         -5.49        11.43 o                         
  -2   2  20         60.19         40.05         8.24 o                         
  -1   2  20         64.54         65.15         6.85 o                         
   0   2  20         14.45         13.91         4.85 o                         
   1   2  20         64.63         62.99        10.43 o                         
   2   2  20         60.37         72.53         6.80 o                         
   3   2  20          1.44         -2.77         5.63 o                         
   4   2  20         95.44        127.59         9.30 o                         
   5   2  20         22.04         16.54         7.52 o                         
   6   2  20         30.29         21.95        18.75 o                         
  -5   3  20          7.63         -4.57        15.55 o                         
  -4   3  20          3.77         16.92        13.26 o                         
  -3   3  20         20.42         25.39         8.20 o                         
  -2   3  20         22.85          2.51         7.27 o                         
  -1   3  20         10.43         21.42         5.36 o                         
   0   3  20          0.95          4.31         5.01 o                         
   1   3  20         10.39         12.45         5.24 o                         
   2   3  20         22.72         20.69         5.43 o                         
   3   3  20         20.55         21.72         7.72 o                         
   4   3  20          3.74          7.52         6.31 o                         
   5   3  20          7.63          9.21         7.56 o                         
  -5   4  20          6.27          5.94        16.92 o                         
  -4   4  20         41.35         58.01        10.33 o                         
  -3   4  20          2.70         -3.75         7.42 o                         
  -2   4  20         43.53         50.61         7.71 o                         
  -1   4  20         42.49         47.53         9.71 o                         
   0   4  20          6.14         10.56         5.33 o                         
   1   4  20         42.49         43.62         5.97 o                         
   2   4  20         43.42         45.70         6.17 o                         
   3   4  20          2.71          6.01         5.88 o                         
   4   4  20         41.46         26.57         6.75 o                         
   5   4  20          6.30          0.38         7.28 o                         
  -5   5  20          7.64          3.66        16.92 o                         
  -4   5  20          0.02         -8.44         9.75 o                         
  -3   5  20         34.11         14.08        10.05 o                         
  -2   5  20         31.23         25.01         6.51 o                         
  -1   5  20         30.58         25.03         7.95 o                         
   0   5  20         53.96         53.15         7.60 o                         
   1   5  20         30.70         27.71         5.88 o                         
   2   5  20         31.21         29.91         6.22 o                         
   3   5  20         34.07         34.23         6.72 o                         
   4   5  20          0.02          0.63         7.03 o                         
   5   5  20          7.66         10.63         8.85 o                         
  -5   6  20          3.55         -6.17        10.68 o                         
  -4   6  20         46.33         36.68         9.88 o                         
  -3   6  20         46.81         50.13         9.24 o                         
  -2   6  20          8.52          8.87         7.76 o                         
  -1   6  20         11.50         13.75         7.43 o                         
   0   6  20         19.79         19.28         7.30 o                         
   1   6  20         11.52         12.24         6.17 o                         
   2   6  20          8.42         11.68         6.47 o                         
   3   6  20         46.79         54.39        10.03 o                         
   4   6  20         46.38         63.74         8.39 o                         
  -5   7  20         14.79         -9.33        14.59 o                         
  -4   7  20         24.52         19.20        10.15 o                         
  -3   7  20         17.17          9.50        11.33 o                         
  -2   7  20         10.20         15.53         8.63 o                         
  -1   7  20          2.95          2.95         7.75 o                         
   0   7  20          0.92         -0.38         7.61 o                         
   1   7  20          2.97          4.12         6.77 o                         
   2   7  20         10.18         13.74         6.93 o                         
   3   7  20         17.11         10.53         7.24 o                         
   4   7  20         24.64         16.29         8.15 o                         
  -4   8  20          4.29         -5.68        13.01 o                         
  -3   8  20         13.94          2.93        16.92 o                         
  -2   8  20         48.33         63.50        11.54 o                         
  -1   8  20         41.80         52.19        12.41 o                         
   0   8  20         21.64         38.74         8.97 o                         
   1   8  20         41.83         69.41        16.89 o                         
   2   8  20         48.46         78.73         9.31 o                         
   3   8  20         13.97         16.05         8.18 o                         
  -3   9  20         44.04         42.70        14.11 o                         
  -2   9  20          0.79          2.56        10.22 o                         
  -1   9  20          4.23          9.93        11.07 o                         
   0   9  20          8.06          5.24         8.98 o                         
   1   9  20          4.22         15.17         9.48 o                         
   2   9  20          0.81          1.33         8.32 o                         
   3   9  20         44.04         71.11        14.51 o                         
  -2  10  20         22.20         24.29        26.98 o                         
  -1  10  20          9.85         19.27        10.82 o                         
   0  10  20         15.25         14.11        10.09 o                         
   1  10  20          9.85          7.54        10.31 o                         
   2  10  20         22.20         37.04        18.29 o                         
   2  11  20          2.75         12.35        19.20 o                         
   1   0  21          0.07          4.27         5.81 o                         
   2   0  21         24.16          6.58         7.42 o                         
   3   0  21         12.24          9.37         9.37 o                         
   4   0  21         15.26          9.42         9.53 o                         
   5   0  21         18.58         23.06        11.72 o                         
  -5   1  21         34.40         31.55        17.83 o                         
  -4   1  21          9.85          5.03        14.63 o                         
  -3   1  21          7.60         18.29        11.89 o                         
  -2   1  21         33.09         28.35        11.89 o                         
  -1   1  21        107.20         97.14         8.27 o                         
   0   1  21          0.00          3.37         4.77 o                         
   1   1  21        107.30         91.98        10.02 o                         
   2   1  21         33.08         32.44         7.44 o                         
   3   1  21          7.64          3.96         6.86 o                         
   4   1  21          9.87          3.97         7.74 o                         
   5   1  21         34.41         45.54         9.85 o                         
  -5   2  21         17.05         16.46        16.92 o                         
  -4   2  21         27.88         38.86        15.55 o                         
  -3   2  21         17.68         21.49        12.35 o                         
  -2   2  21         21.70         16.82         7.88 o                         
  -1   2  21         14.28         16.94         5.96 o                         
   0   2  21         50.75         56.96         7.55 o                         
   1   2  21         14.25          6.06         5.69 o                         
   2   2  21         21.62         19.75         6.40 o                         
   3   2  21         17.66         13.62         6.40 o                         
   4   2  21         27.89         31.01         7.45 o                         
   5   2  21         17.05         26.09         8.48 o                         
  -5   3  21          0.19          5.49        16.92 o                         
  -4   3  21          7.28         21.03        15.09 o                         
  -3   3  21         17.32          8.24         8.66 o                         
  -2   3  21          3.82         11.12         7.74 o                         
  -1   3  21        141.20        141.44        10.37 o                         
   0   3  21          5.02          6.50         7.39 o                         
   1   3  21        141.05        153.51        12.54 o                         
   2   3  21          3.81          9.53         5.81 o                         
   3   3  21         17.25         15.19         6.74 o                         
   4   3  21          7.26          5.75         7.35 o                         
   5   3  21          0.19          4.76        14.06 o                         
  -5   4  21          5.97         -7.77        17.83 o                         
  -4   4  21         47.55         58.53        16.46 o                         
  -3   4  21         30.50         27.81        10.52 o                         
  -2   4  21         33.24         27.93         7.88 o                         
  -1   4  21         53.60         56.62        13.78 o                         
   0   4  21        103.33        112.49        10.35 o                         
   1   4  21         53.67         54.05         7.85 o                         
   2   4  21         33.11         39.23         6.53 o                         
   3   4  21         30.55         32.87         6.86 o                         
   4   4  21         47.59         43.89         7.86 o                         
   5   4  21          5.98          2.74        18.75 o                         
  -4   5  21         30.59         30.89        11.45 o                         
  -3   5  21         72.82         67.57         9.65 o                         
  -2   5  21         20.28         12.18        10.04 o                         
  -1   5  21         40.06         42.39         9.45 o                         
   0   5  21          6.17          7.18         7.23 o                         
   1   5  21         40.06         43.56         6.63 o                         
   2   5  21         20.25         18.30         8.98 o                         
   3   5  21         72.74         56.45         7.80 o                         
   4   5  21         30.51         44.02         8.32 o                         
  -4   6  21          9.44         12.99        11.70 o                         
  -3   6  21          3.33          3.17         9.24 o                         
  -2   6  21         78.79         77.22        10.52 o                         
  -1   6  21          4.32          1.88         8.04 o                         
   0   6  21          6.27          3.68         7.69 o                         
   1   6  21          4.35          5.86         6.50 o                         
   2   6  21         78.95         82.45         8.43 o                         
   3   6  21          3.33          3.67         7.53 o                         
   4   6  21          9.43         20.50         8.82 o                         
  -4   7  21         15.02         16.76        11.17 o                         
  -3   7  21         19.89         18.68        12.59 o                         
  -2   7  21          1.82         -7.89         9.06 o                         
  -1   7  21         47.68         53.61         9.51 o                         
   0   7  21         32.31         48.82         9.05 o                         
   1   7  21         47.71         55.68        10.10 o                         
   2   7  21          1.81          2.83         7.43 o                         
   3   7  21         19.94         34.03         8.22 o                         
  -3   8  21         10.60          5.24        27.43 o                         
  -2   8  21         21.65         16.68        10.56 o                         
  -1   8  21         23.45         35.98         9.84 o                         
   0   8  21          1.96         13.14         9.37 o                         
   1   8  21         23.48         31.84         9.86 o                         
   2   8  21         21.69         25.27         8.47 o                         
   3   8  21         10.57         14.44        16.46 o                         
  -2   9  21         26.61         33.20        16.34 o                         
  -1   9  21         35.86         31.26        10.68 o                         
   0   9  21         14.89         40.86        16.85 o                         
   1   9  21         35.88         37.46        10.73 o                         
   2   9  21         26.55         53.14        15.46 o                         
  -2  10  21         25.46        -11.89        23.32 o                         
  -1  10  21          3.37          3.20        24.69 o                         
   2  10  21         25.49         34.29        20.12 o                         
   0   0  22         34.63         41.08        10.06 o                         
   1   0  22          0.01          3.91         9.60 o                         
   2   0  22          0.42          0.81         9.14 o                         
   3   0  22         52.50         27.43        14.17 o                         
   4   0  22          7.87         11.89        14.86 o                         
  -4   1  22         40.74         45.27        16.00 o                         
  -3   1  22          6.46          3.66        13.72 o                         
  -2   1  22         19.06          7.77        11.89 o                         
  -1   1  22         20.78         23.08         6.68 o                         
   0   1  22          1.86          8.00         5.36 o                         
   1   1  22         20.75         22.92         8.46 o                         
   2   1  22         19.12         20.53         7.88 o                         
   3   1  22          6.49         10.44         7.56 o                         
   4   1  22         40.69         42.51        10.77 o                         
  -4   2  22         17.78         10.06        16.46 o                         
  -3   2  22         32.03         35.66        14.63 o                         
  -2   2  22          8.17         14.43         8.53 o                         
  -1   2  22         22.71         21.46         7.28 o                         
   0   2  22          0.84         -4.91         6.60 o                         
   1   2  22         22.66         16.78         6.64 o                         
   2   2  22          8.14          6.60         7.04 o                         
   3   2  22         32.02         39.11         8.52 o                         
   4   2  22         17.79         19.93         8.87 o                         
   5   2  22          5.00         -0.46        22.86 o                         
  -4   3  22         35.05         39.32        17.83 o                         
  -3   3  22         14.88         14.17        13.72 o                         
  -2   3  22         13.24          2.77         8.53 o                         
  -1   3  22          5.26          9.92         8.24 o                         
   0   3  22         23.82         38.45         8.73 o                         
   1   3  22          5.34         12.95         6.76 o                         
   2   3  22         13.30         10.37         6.48 o                         
   3   3  22         14.90         20.15         7.19 o                         
   4   3  22         35.11         50.80         8.74 o                         
   5   3  22          7.06          3.20        20.12 o                         
  -4   4  22          2.31         -3.66        17.83 o                         
  -3   4  22          8.48         16.01        10.21 o                         
  -2   4  22          6.73          2.61         8.85 o                         
  -1   4  22          8.66         11.97         8.85 o                         
   0   4  22         34.24         40.77         9.72 o                         
   1   4  22          8.66         15.43         6.61 o                         
   2   4  22          6.78          5.77         6.82 o                         
   3   4  22          8.47          7.12        10.10 o                         
   4   4  22          2.30          7.07         8.41 o                         
  -4   5  22         49.90         70.87        20.12 o                         
  -3   5  22         26.62         37.88        11.07 o                         
  -2   5  22         12.49         15.28        11.15 o                         
  -1   5  22          1.01          0.16         8.11 o                         
   0   5  22          2.02          1.61         8.68 o                         
   1   5  22          1.02         -5.35         6.62 o                         
   2   5  22         12.44         19.21         7.24 o                         
   3   5  22         26.66         22.11         7.86 o                         
   4   5  22         49.95         50.75        21.49 o                         
  -4   6  22          5.79         19.94        12.82 o                         
  -3   6  22         30.55         22.60        14.86 o                         
  -2   6  22         39.22         48.82        12.35 o                         
  -1   6  22          2.92         -2.80         8.79 o                         
   0   6  22         30.38         57.86         9.50 o                         
   1   6  22          2.94         10.04         7.29 o                         
   2   6  22         39.26         40.58         7.95 o                         
   3   6  22         30.63         35.01         8.73 o                         
  -3   7  22         18.93          9.74        13.99 o                         
  -2   7  22         48.58         35.32        13.19 o                         
  -1   7  22         17.20         10.93         9.52 o                         
   0   7  22        193.26        244.70        16.90 o                         
   1   7  22         17.18          9.43         9.34 o                         
   2   7  22         48.64         42.94         8.71 o                         
   3   7  22         18.94         10.53        13.15 o                         
  -2   8  22         56.49         86.27        13.84 o                         
  -1   8  22         31.64         40.66        10.79 o                         
   0   8  22         43.91         72.66        11.18 o                         
   1   8  22         31.68         33.96        11.36 o                         
   2   8  22         56.49         86.52        15.81 o                         
  -2   9  22          5.59         -3.66        21.95 o                         
  -1   9  22         16.37         17.37        20.12 o                         
   0   9  22         26.48         41.61        31.09 o                         
   2   9  22          5.57          6.86        20.58 o                         
   1   0  23         15.26         21.20         8.89 o                         
   2   0  23          1.31          8.20         9.53 o                         
   3   0  23          2.88         13.76        10.50 o                         
   4   0  23         24.73         13.94        17.60 o                         
  -4   1  23         46.13         39.78        18.29 o                         
  -3   1  23          5.07         -9.60        14.63 o                         
  -2   1  23         20.99         42.07        14.17 o                         
  -1   1  23         16.68         16.19         7.21 o                         
   0   1  23          6.91          9.80         6.94 o                         
   1   1  23         16.68         14.63         8.73 o                         
   2   1  23         20.99         17.62         9.53 o                         
   3   1  23          5.06          5.61         8.41 o                         
   4   1  23         46.09         41.61        25.61 o                         
  -4   2  23         19.77        -12.80        16.46 o                         
  -3   2  23         43.74         35.66        16.46 o                         
  -2   2  23        104.37        150.43        19.66 o                         
  -1   2  23          3.05          5.20         8.85 o                         
   0   2  23        107.01        122.37        12.57 o                         
   1   2  23          3.07         17.71         8.71 o                         
   2   2  23        104.53        125.84        10.78 o                         
   3   2  23         43.83         52.48         9.50 o                         
  -4   3  23         56.99         70.87        20.58 o                         
  -3   3  23          6.79         22.40        15.55 o                         
  -2   3  23          5.56          0.67         9.18 o                         
  -1   3  23         75.96         81.84        15.09 o                         
   0   3  23         16.87         15.65         8.89 o                         
   1   3  23         76.09         80.87         9.05 o                         
   2   3  23          5.52          5.41         7.97 o                         
   3   3  23          6.81          4.17         8.50 o                         
  -4   4  23          8.75          3.20        19.66 o                         
  -3   4  23          6.81          1.83        16.00 o                         
  -2   4  23        192.43        243.20        27.43 o                         
  -1   4  23         48.54         52.99        13.49 o                         
   0   4  23        124.31        141.06        21.26 o                         
   1   4  23         48.57         63.02         9.05 o                         
   2   4  23        192.43        255.95        25.41 o                         
   3   4  23          6.83         12.65         8.23 o                         
   4   4  23          8.76         22.86        21.49 o                         
  -4   5  23         19.86         37.49        28.35 o                         
  -3   5  23         21.98          6.86        15.55 o                         
  -2   5  23         11.71         25.61        14.63 o                         
  -1   5  23         19.99         18.25        10.41 o                         
   0   5  23         48.72         62.43         9.88 o                         
   1   5  23         19.92          7.52         7.91 o                         
   2   5  23         11.70          7.82         8.13 o                         
   3   5  23         22.05         20.70        13.18 o                         
  -3   6  23          2.76         15.09        16.46 o                         
  -2   6  23         26.84         52.35        27.66 o                         
  -1   6  23         13.04         19.72        11.11 o                         
   0   6  23         41.43         55.45        17.00 o                         
   1   6  23         13.02         -3.44         9.73 o                         
   2   6  23         26.78         30.99         9.09 o                         
   3   6  23          2.76         -2.74        20.58 o                         
  -2   7  23         12.71         23.29        28.12 o                         
  -1   7  23          7.28         18.17        10.74 o                         
   0   7  23          2.27          6.93        10.33 o                         
   1   7  23          7.27          9.61        14.06 o                         
   2   7  23         12.68         30.29        15.55 o                         
  -1   8  23          8.42        -10.66        18.52 o                         
   0   8  23          1.36         13.35        16.65 o                         
   0   0  24        122.05        124.96        15.27 o                         
   1   0  24         27.00         25.81        10.18 o                         
   2   0  24         48.75         66.27        23.09 o                         
   3   0  24          1.45          1.86        11.30 o                         
  -3   1  24          3.26          3.66        16.92 o                         
  -2   1  24         62.94        103.36        13.72 o                         
  -1   1  24          5.51         14.86        10.02 o                         
   0   1  24         36.48         41.41        10.97 o                         
   1   1  24          5.46          7.60         9.18 o                         
   2   1  24         62.88         77.33        12.61 o                         
   3   1  24          3.29         -5.22        11.63 o                         
  -3   2  24         56.27         63.10        18.75 o                         
  -2   2  24         69.46         92.82        18.29 o                         
  -1   2  24          5.62          2.06         9.70 o                         
   0   2  24         93.23         99.51        12.12 o                         
   1   2  24          5.60          6.17         9.86 o                         
   2   2  24         69.44         72.58         9.93 o                         
   3   2  24         56.18         66.23        12.01 o                         
  -3   3  24         13.01         21.95        18.29 o                         
  -1   3  24         14.71         26.06        14.17 o                         
   0   3  24         44.59         56.14        10.99 o                         
   1   3  24         14.81         17.19         8.70 o                         
   2   3  24          5.57         -2.13         9.23 o                         
   3   3  24         13.11         18.29        23.78 o                         
  -3   4  24          8.27         16.92        17.83 o                         
  -2   4  24         38.29         37.49        15.55 o                         
  -1   4  24         54.59         39.78        15.55 o                         
   0   4  24         10.77         15.00        10.50 o                         
   1   4  24         54.52         71.09        11.95 o                         
   2   4  24         38.28         26.05         9.56 o                         
  -3   5  24          4.69          1.83        19.66 o                         
  -2   5  24          9.37         10.52        16.00 o                         
  -1   5  24          3.38         10.97        15.55 o                         
   0   5  24         20.94         19.66        11.45 o                         
   1   5  24          3.37         13.03        11.32 o                         
   2   5  24          9.33         17.37        20.12 o                         
   3   5  24          4.65         31.09        23.32 o                         
  -1   6  24          0.45         11.00        13.34 o                         
   0   6  24          4.41         14.95        12.85 o                         
   1   6  24          0.45         27.48        18.06 o                         
   2   6  24         50.61         79.69        15.75 o                         
  -1   7  24          5.50          6.89        15.70 o                         
   0   7  24          8.65         17.37        24.69 o                         
   1   0  25          1.12         -4.57        14.63 o                         
   2   0  25         41.52         38.64        12.29 o                         
  -2   1  25         11.50         15.29        11.95 o                         
  -1   1  25          6.42         -3.66        15.55 o                         
   0   1  25          3.25         20.58        15.09 o                         
   1   1  25          6.45          2.00        12.35 o                         
   2   1  25         11.56         13.36        13.26 o                         
  -2   2  25         12.99         28.18        12.23 o                         
  -1   2  25          2.94          2.29        16.00 o                         
   0   2  25         72.00         69.01        13.49 o                         
   1   2  25          2.92         23.40        11.63 o                         
   2   2  25         13.01         11.47        12.29 o                         
  -1   3  25         13.62          4.57        16.00 o                         
   0   3  25          0.38         -2.86        11.15 o                         
   1   3  25         13.61         17.91        11.63 o                         
   2   3  25         33.73         37.95        18.75 o                         
  -2   4  25         21.55         27.89        18.75 o                         
  -1   4  25          7.34          1.83        16.00 o                         
   0   4  25         73.22         81.77        14.63 o                         
   1   4  25          7.36         25.15        16.92 o                         
   2   4  25         21.56          9.60        20.58 o                         
   0   5  25         41.79         80.02        21.03 o                         
   1   0  26          0.41         -6.32        11.31 o                         
  -1   1  26          7.98          6.86        17.83 o                         
   1   1  26          8.02          9.20        12.10 o                         
   0   2  26         32.12         17.83        17.37 o                         
   1   2  26         39.28         47.55        20.12 o                         
                                                                                
